# Supplementary material for: Open-source quality assurance for multi-parametric MRI: a diffusion analysis update for the magnetic resonance biomarker assessment software (MR-BIAS)
Source: MAGMA. 2025 Apr 26;38(4):639–51. doi: 10.1007/s10334-025-01252-4 (PMC12443916; doi:10.1007/s10334-025-01252-4)
Supplement: Supplementary file 6 — Supplementary file6 (CSV 85 kb) [file 10334_2025_1252_MOESM6_ESM.csv]

month	RoiLabel	method	pass	D (um^2/s)
1	ROI 1	Carr	1	1079.9722727197143
1	ROI 2	Carr	1	1091.8588165754347
1	ROI 3	Carr	1	1122.7310705715151
1	ROI 4	Carr	1	829.8173942325377
1	ROI 5	Carr	1	777.1561317679392
1	ROI 6	Carr	1	596.3985040432399
1	ROI 7	Carr	1	599.0521061054926
1	ROI 8	Carr	1	394.0521001229657
1	ROI 9	Carr	1	402.5601247399732
1	ROI 10	Carr	1	241.2569015497486
1	ROI 11	Carr	1	236.6977683672764
1	ROI 12	Carr	1	125.45378470483759
1	ROI 13	Carr	1	120.13610892674869
1	ROI 1	Carr	2	1081.4211539019384
1	ROI 2	Carr	2	1092.5202977345896
1	ROI 3	Carr	2	1122.8689619722666
1	ROI 4	Carr	2	830.9300556284325
1	ROI 5	Carr	2	778.1259237469993
1	ROI 6	Carr	2	598.3327884506512
1	ROI 7	Carr	2	597.4532349550395
1	ROI 8	Carr	2	393.8084580050571
1	ROI 9	Carr	2	400.8834542190408
1	ROI 10	Carr	2	242.1531568048888
1	ROI 11	Carr	2	237.4608768432133
1	ROI 12	Carr	2	126.8868566790331
1	ROI 13	Carr	2	119.7684776790085
1	ROI 1	Carr	3	1083.5009252087784
1	ROI 2	Carr	3	1091.0763516153563
1	ROI 3	Carr	3	1122.1471562302502
1	ROI 4	Carr	3	830.5146676642651
1	ROI 5	Carr	3	777.3580801775211
1	ROI 6	Carr	3	596.5417310489673
1	ROI 7	Carr	3	597.4082200551902
1	ROI 8	Carr	3	392.9414398653423
1	ROI 9	Carr	3	401.00819523796025
1	ROI 10	Carr	3	241.5445185352934
1	ROI 11	Carr	3	237.5655557163611
1	ROI 12	Carr	3	124.7844636709587
1	ROI 13	Carr	3	120.60592586960479
1	ROI 1	Carr	4	1082.6204747646289
1	ROI 2	Carr	4	1092.0310043097065
1	ROI 3	Carr	4	1122.8176405059692
1	ROI 4	Carr	4	831.3423562973918
1	ROI 5	Carr	4	777.6310822201009
1	ROI 6	Carr	4	596.9028384372994
1	ROI 7	Carr	4	599.1964021890368
1	ROI 8	Carr	4	394.0440736379881
1	ROI 9	Carr	4	402.418915468389
1	ROI 10	Carr	4	241.5880726469452
1	ROI 11	Carr	4	235.6333680692754
1	ROI 12	Carr	4	123.87707452862209
1	ROI 13	Carr	4	120.73310348887479
2	ROI 1	Carr	1	1112.793522849285
2	ROI 2	Carr	1	1122.0000150162498
2	ROI 3	Carr	1	1134.341773899597
2	ROI 4	Carr	1	835.2758355585152
2	ROI 5	Carr	1	846.7715671554844
2	ROI 6	Carr	1	597.2675158390024
2	ROI 7	Carr	1	604.1333511163004
2	ROI 8	Carr	1	394.7883891897026
2	ROI 9	Carr	1	404.6998454902548
2	ROI 10	Carr	1	236.1850669749952
2	ROI 11	Carr	1	250.0456465145533
2	ROI 12	Carr	1	124.33844628855769
2	ROI 13	Carr	1	113.0077315085508
2	ROI 1	Carr	2	1112.4246915239823
2	ROI 2	Carr	2	1122.3796371301728
2	ROI 3	Carr	2	1135.461672769984
2	ROI 4	Carr	2	834.4120428518889
2	ROI 5	Carr	2	847.2656968864987
2	ROI 6	Carr	2	596.9803943715455
2	ROI 7	Carr	2	601.9657217683524
2	ROI 8	Carr	2	393.6760716100925
2	ROI 9	Carr	2	406.5094555476498
2	ROI 10	Carr	2	235.38309386175928
2	ROI 11	Carr	2	252.7692924890433
2	ROI 12	Carr	2	123.7551230245363
2	ROI 13	Carr	2	111.90912972552269
2	ROI 1	Carr	3	1112.9130062480083
2	ROI 2	Carr	3	1121.8795026795367
2	ROI 3	Carr	3	1134.513280716018
2	ROI 4	Carr	3	835.7004466105774
2	ROI 5	Carr	3	844.8164313757053
2	ROI 6	Carr	3	597.6737932379255
2	ROI 7	Carr	3	604.2735695863597
2	ROI 8	Carr	3	394.3506385409566
2	ROI 9	Carr	3	404.139228145544
2	ROI 10	Carr	3	236.9067206984565
2	ROI 11	Carr	3	251.65460988238047
2	ROI 12	Carr	3	124.3295152517365
2	ROI 13	Carr	3	113.62793698382211
2	ROI 1	Carr	4	1111.6051387814214
2	ROI 2	Carr	4	1122.83396297122
2	ROI 3	Carr	4	1134.4007853868973
2	ROI 4	Carr	4	835.6543114774206
2	ROI 5	Carr	4	845.1091538419064
2	ROI 6	Carr	4	596.7135152212155
2	ROI 7	Carr	4	601.618271496721
2	ROI 8	Carr	4	392.4622020379782
2	ROI 9	Carr	4	406.9442329046487
2	ROI 10	Carr	4	237.6471537339015
2	ROI 11	Carr	4	252.8615689384617
2	ROI 12	Carr	4	125.89623818757359
2	ROI 13	Carr	4	114.9224971381514
3	ROI 1	Carr	1	1107.8916978598756
3	ROI 2	Carr	1	1120.4001842169932
3	ROI 3	Carr	1	1133.0819817788822
3	ROI 4	Carr	1	834.7079663063986
3	ROI 5	Carr	1	835.2020712884884
3	ROI 6	Carr	1	592.821661191561
3	ROI 7	Carr	1	595.630129895357
3	ROI 8	Carr	1	394.06927429118224
3	ROI 9	Carr	1	401.6122233709662
3	ROI 10	Carr	1	237.62210056185202
3	ROI 11	Carr	1	242.0820747847695
3	ROI 12	Carr	1	122.7999171720007
3	ROI 13	Carr	1	113.9496758981808
3	ROI 1	Carr	2	1105.836456979368
3	ROI 2	Carr	2	1121.7927071658396
3	ROI 3	Carr	2	1133.7110488401313
3	ROI 4	Carr	2	832.2545180027549
3	ROI 5	Carr	2	835.796155214817
3	ROI 6	Carr	2	591.5868017372788
3	ROI 7	Carr	2	593.1593097004176
3	ROI 8	Carr	2	392.2580176676117
3	ROI 9	Carr	2	400.846707068776
3	ROI 10	Carr	2	235.4314759059114
3	ROI 11	Carr	2	242.1530377946381
3	ROI 12	Carr	2	122.1934797968309
3	ROI 13	Carr	2	113.8838283222212
3	ROI 1	Carr	3	1109.5961022614795
3	ROI 2	Carr	3	1119.61781569134
3	ROI 3	Carr	3	1133.71672738509
3	ROI 4	Carr	3	833.4165351910991
3	ROI 5	Carr	3	840.127096128051
3	ROI 6	Carr	3	591.6008159046388
3	ROI 7	Carr	3	594.5507803394664
3	ROI 8	Carr	3	392.2685583568566
3	ROI 9	Carr	3	400.1389340628765
3	ROI 10	Carr	3	235.3950217011374
3	ROI 11	Carr	3	239.6368893940839
3	ROI 12	Carr	3	121.1519901518604
3	ROI 13	Carr	3	113.6401536261199
3	ROI 1	Carr	4	1108.2054473035564
3	ROI 2	Carr	4	1121.9975540409719
3	ROI 3	Carr	4	1135.9617325622035
3	ROI 4	Carr	4	832.8928061210444
3	ROI 5	Carr	4	840.5562186156653
3	ROI 6	Carr	4	591.2997920598987
3	ROI 7	Carr	4	594.6316212590274
3	ROI 8	Carr	4	392.2828937943269
3	ROI 9	Carr	4	400.7761569394554
3	ROI 10	Carr	4	235.0202573307087
3	ROI 11	Carr	4	240.8302857272839
3	ROI 12	Carr	4	120.5687258891691
3	ROI 13	Carr	4	113.168471270514
4	ROI 1	Carr	1	1116.870316534398
4	ROI 2	Carr	1	1124.7117188384411
4	ROI 3	Carr	1	1124.1710912690633
4	ROI 4	Carr	1	834.8012553412831
4	ROI 5	Carr	1	842.0967345141195
4	ROI 6	Carr	1	592.7531318800943
4	ROI 7	Carr	1	603.6626582985169
4	ROI 8	Carr	1	395.7756504823292
4	ROI 9	Carr	1	404.4912755227087
4	ROI 10	Carr	1	242.33343422966942
4	ROI 11	Carr	1	232.52961030557202
4	ROI 12	Carr	1	114.5137439294906
4	ROI 13	Carr	1	118.8286934359526
4	ROI 1	Carr	2	1116.9626743169335
4	ROI 2	Carr	2	1124.293698030891
4	ROI 3	Carr	2	1126.1958009740003
4	ROI 4	Carr	2	834.7471695993192
4	ROI 5	Carr	2	844.5388014001227
4	ROI 6	Carr	2	591.834235740811
4	ROI 7	Carr	2	605.4072284743961
4	ROI 8	Carr	2	394.96330379518577
4	ROI 9	Carr	2	406.37792730930175
4	ROI 10	Carr	2	242.4289068917199
4	ROI 11	Carr	2	233.2805686630798
4	ROI 12	Carr	2	116.1089236297333
4	ROI 13	Carr	2	116.06147991574379
4	ROI 1	Carr	3	1116.2139035711918
4	ROI 2	Carr	3	1123.9820764386404
4	ROI 3	Carr	3	1126.6496546637213
4	ROI 4	Carr	3	833.5088456402809
4	ROI 5	Carr	3	841.1645178389231
4	ROI 6	Carr	3	590.8661633098071
4	ROI 7	Carr	3	604.6942809307023
4	ROI 8	Carr	3	396.4945705936588
4	ROI 9	Carr	3	405.7941956202747
4	ROI 10	Carr	3	242.2214010009993
4	ROI 11	Carr	3	234.7728200998668
4	ROI 12	Carr	3	115.6521578816878
4	ROI 13	Carr	3	116.959666606627
4	ROI 1	Carr	4	1115.1624086565055
4	ROI 2	Carr	4	1122.8540489902866
4	ROI 3	Carr	4	1124.8205116563197
4	ROI 4	Carr	4	834.0461477709931
4	ROI 5	Carr	4	842.276941022551
4	ROI 6	Carr	4	591.260463151313
4	ROI 7	Carr	4	604.363624703125
4	ROI 8	Carr	4	396.701034933561
4	ROI 9	Carr	4	404.8557069658197
4	ROI 10	Carr	4	241.1441518926848
4	ROI 11	Carr	4	234.51053113404018
4	ROI 12	Carr	4	116.4157793652792
4	ROI 13	Carr	4	117.2944351547496
5	ROI 1	Carr	1	1111.1528791421197
5	ROI 2	Carr	1	1117.2867343370883
5	ROI 3	Carr	1	1136.3854701960188
5	ROI 4	Carr	1	831.5704208919682
5	ROI 5	Carr	1	839.2508556306176
5	ROI 6	Carr	1	591.3921938542808
5	ROI 7	Carr	1	599.4701934122153
5	ROI 8	Carr	1	395.15360655377407
5	ROI 9	Carr	1	402.81555575489506
5	ROI 10	Carr	1	235.0626029267206
5	ROI 11	Carr	1	235.85906476109162
5	ROI 12	Carr	1	121.1658232378805
5	ROI 13	Carr	1	116.2048038729196
5	ROI 1	Carr	2	1110.6246854221217
5	ROI 2	Carr	2	1118.8055728525749
5	ROI 3	Carr	2	1137.227994052318
5	ROI 4	Carr	2	831.1773313000774
5	ROI 5	Carr	2	839.0771144260334
5	ROI 6	Carr	2	591.9129882022131
5	ROI 7	Carr	2	600.1490560350398
5	ROI 8	Carr	2	393.5805664144907
5	ROI 9	Carr	2	402.3995748622863
5	ROI 10	Carr	2	235.2425927466261
5	ROI 11	Carr	2	237.33370720075501
5	ROI 12	Carr	2	121.0134821024122
5	ROI 13	Carr	2	115.164677512708
5	ROI 1	Carr	3	1110.887074596863
5	ROI 2	Carr	3	1117.6827082831667
5	ROI 3	Carr	3	1138.0098356672347
5	ROI 4	Carr	3	831.0366771909019
5	ROI 5	Carr	3	837.967536403075
5	ROI 6	Carr	3	591.9063168444394
5	ROI 7	Carr	3	599.6387030396465
5	ROI 8	Carr	3	394.1961747604093
5	ROI 9	Carr	3	404.32239322239786
5	ROI 10	Carr	3	235.57550718729482
5	ROI 11	Carr	3	238.0579574126477
5	ROI 12	Carr	3	121.28016055775299
5	ROI 13	Carr	3	116.1149499479734
5	ROI 1	Carr	4	1110.2963754190991
5	ROI 2	Carr	4	1119.1242300188012
5	ROI 3	Carr	4	1137.362441975774
5	ROI 4	Carr	4	831.8862528671756
5	ROI 5	Carr	4	838.3910639084512
5	ROI 6	Carr	4	592.179862115386
5	ROI 7	Carr	4	600.3145770106751
5	ROI 8	Carr	4	395.2292143664976
5	ROI 9	Carr	4	404.2617472509441
5	ROI 10	Carr	4	235.3558694385951
5	ROI 11	Carr	4	238.82392243226
5	ROI 12	Carr	4	121.15950447912701
5	ROI 13	Carr	4	115.40293065937331
6	ROI 1	Carr	4	1113.920886066649
6	ROI 2	Carr	4	1124.5627950555688
6	ROI 3	Carr	4	1139.9021439754479
6	ROI 4	Carr	4	839.0140070432823
6	ROI 5	Carr	4	848.5929940314245
6	ROI 6	Carr	4	601.5889635261669
6	ROI 7	Carr	4	600.7305855668264
6	ROI 8	Carr	4	396.85655818691765
6	ROI 9	Carr	4	409.3116880710001
6	ROI 10	Carr	4	235.15599983615022
6	ROI 11	Carr	4	240.5273931208948
6	ROI 12	Carr	4	137.3748797535151
6	ROI 13	Carr	4	115.12867379894399
6	ROI 1	Carr	3	1112.7331418286794
6	ROI 2	Carr	3	1126.410595138529
6	ROI 3	Carr	3	1138.8548723126496
6	ROI 4	Carr	3	839.8405523083105
6	ROI 5	Carr	3	849.1316451514114
6	ROI 6	Carr	3	600.7080991761131
6	ROI 7	Carr	3	599.9682582911929
6	ROI 8	Carr	3	397.3709192844389
6	ROI 9	Carr	3	408.6227645347505
6	ROI 10	Carr	3	237.04759142383338
6	ROI 11	Carr	3	240.536712296887
6	ROI 12	Carr	3	137.10409814320252
6	ROI 13	Carr	3	115.0774432713806
6	ROI 1	Carr	2	1113.23723489071
6	ROI 2	Carr	2	1125.6013170640933
6	ROI 3	Carr	2	1140.2131213450155
6	ROI 4	Carr	2	838.764842132528
6	ROI 5	Carr	2	848.8174329271437
6	ROI 6	Carr	2	599.3795918077268
6	ROI 7	Carr	2	598.3684097986381
6	ROI 8	Carr	2	394.5172271087719
6	ROI 9	Carr	2	409.6816215424041
6	ROI 10	Carr	2	235.4311678494198
6	ROI 11	Carr	2	240.4513821472037
6	ROI 12	Carr	2	136.7642679597971
6	ROI 13	Carr	2	115.0640315983113
6	ROI 1	Carr	1	1116.5390171491003
6	ROI 2	Carr	1	1126.9686375273632
6	ROI 3	Carr	1	1140.771798159981
6	ROI 4	Carr	1	840.1378971732958
6	ROI 5	Carr	1	848.7525446725466
6	ROI 6	Carr	1	602.3459955389883
6	ROI 7	Carr	1	600.4741124614262
6	ROI 8	Carr	1	397.3847539822062
6	ROI 9	Carr	1	409.9829866747882
6	ROI 10	Carr	1	236.7067478903314
6	ROI 11	Carr	1	239.4106966855185
6	ROI 12	Carr	1	136.510005207848
6	ROI 13	Carr	1	114.8406920825992
7	ROI 1	Carr	4	1110.9462834549756
7	ROI 2	Carr	4	1122.0690648696202
7	ROI 3	Carr	4	1135.0499017805528
7	ROI 4	Carr	4	832.2902844559868
7	ROI 5	Carr	4	844.100061936297
7	ROI 6	Carr	4	593.0971066557411
7	ROI 7	Carr	4	598.9569950881855
7	ROI 8	Carr	4	395.4898612649792
7	ROI 9	Carr	4	407.29467482044276
7	ROI 10	Carr	4	237.1057636887457
7	ROI 11	Carr	4	242.4879930021111
7	ROI 12	Carr	4	126.8517597950648
7	ROI 13	Carr	4	113.8839842144939
7	ROI 1	Carr	3	1113.5092556583184
7	ROI 2	Carr	3	1123.2000088889502
7	ROI 3	Carr	3	1135.6602991380155
7	ROI 4	Carr	3	833.1011914884376
7	ROI 5	Carr	3	846.8127159336786
7	ROI 6	Carr	3	594.0575835886891
7	ROI 7	Carr	3	599.9820260149113
7	ROI 8	Carr	3	395.6238543881207
7	ROI 9	Carr	3	406.8264134591853
7	ROI 10	Carr	3	236.999464555536
7	ROI 11	Carr	3	243.0580645260724
7	ROI 12	Carr	3	122.9099867660383
7	ROI 13	Carr	3	112.265777446589
7	ROI 1	Carr	2	1114.1612099567483
7	ROI 2	Carr	2	1121.0605787169925
7	ROI 3	Carr	2	1135.4442716938772
7	ROI 4	Carr	2	831.5441566665945
7	ROI 5	Carr	2	845.1170437595894
7	ROI 6	Carr	2	591.6332053293172
7	ROI 7	Carr	2	602.0010856888103
7	ROI 8	Carr	2	393.7364851164026
7	ROI 9	Carr	2	407.1292289437697
7	ROI 10	Carr	2	237.05588182556912
7	ROI 11	Carr	2	244.1230186504092
7	ROI 12	Carr	2	126.89743375851359
7	ROI 13	Carr	2	113.1274440126043
7	ROI 1	Carr	1	1114.4780189319329
7	ROI 2	Carr	1	1122.2903376992267
7	ROI 3	Carr	1	1136.0802700500562
7	ROI 4	Carr	1	833.2924041873329
7	ROI 5	Carr	1	846.1545240709218
7	ROI 6	Carr	1	592.07402727337
7	ROI 7	Carr	1	600.4167467883159
7	ROI 8	Carr	1	394.85053267995
7	ROI 9	Carr	1	406.45412740780216
7	ROI 10	Carr	1	238.0823464411402
7	ROI 11	Carr	1	245.2069722065535
7	ROI 12	Carr	1	126.2066744400199
7	ROI 13	Carr	1	113.72022545148181
8	ROI 1	Carr	1	1111.742188637891
8	ROI 2	Carr	1	1115.8523844695003
8	ROI 3	Carr	1	1125.149821995052
8	ROI 4	Carr	1	829.263607476852
8	ROI 5	Carr	1	833.6230629813605
8	ROI 6	Carr	1	589.9812519328589
8	ROI 7	Carr	1	596.0893757898323
8	ROI 8	Carr	1	390.6509551188986
8	ROI 9	Carr	1	401.515343393604
8	ROI 10	Carr	1	233.09570191255568
8	ROI 11	Carr	1	246.968968705287
8	ROI 12	Carr	1	119.4162898765003
8	ROI 13	Carr	1	109.7089735510455
8	ROI 1	Carr	2	1110.6188279178807
8	ROI 2	Carr	2	1115.4754556640762
8	ROI 3	Carr	2	1124.0938026878891
8	ROI 4	Carr	2	828.886523331121
8	ROI 5	Carr	2	833.5575386400889
8	ROI 6	Carr	2	590.4074741439406
8	ROI 7	Carr	2	596.4130198668252
8	ROI 8	Carr	2	391.0864586974543
8	ROI 9	Carr	2	401.78987831684907
8	ROI 10	Carr	2	232.681386936046
8	ROI 11	Carr	2	247.3978448903852
8	ROI 12	Carr	2	118.644013330008
8	ROI 13	Carr	2	108.4052213865417
8	ROI 1	Carr	3	1109.5941296687085
8	ROI 2	Carr	3	1114.917435867565
8	ROI 3	Carr	3	1122.879638041119
8	ROI 4	Carr	3	828.6136953379985
8	ROI 5	Carr	3	834.2131210266567
8	ROI 6	Carr	3	590.1947482444691
8	ROI 7	Carr	3	594.5742941956412
8	ROI 8	Carr	3	391.1815268527985
8	ROI 9	Carr	3	401.7056361996435
8	ROI 10	Carr	3	233.3447842471022
8	ROI 11	Carr	3	248.62966238319459
8	ROI 12	Carr	3	118.9559536471618
8	ROI 13	Carr	3	109.8844638386233
8	ROI 1	Carr	4	1112.6570727209846
8	ROI 2	Carr	4	1115.1782773068765
8	ROI 3	Carr	4	1124.2251852143627
8	ROI 4	Carr	4	828.046212633002
8	ROI 5	Carr	4	833.1410919844753
8	ROI 6	Carr	4	590.6687123967959
8	ROI 7	Carr	4	594.1958861196489
8	ROI 8	Carr	4	391.7714653448261
8	ROI 9	Carr	4	400.4011148039608
8	ROI 10	Carr	4	234.06829995679078
8	ROI 11	Carr	4	248.05943339470778
8	ROI 12	Carr	4	118.2703042976123
8	ROI 13	Carr	4	110.1116621131331
9	ROI 1	Carr	1	1117.2869779811076
9	ROI 2	Carr	1	1123.6239193497363
9	ROI 3	Carr	1	1135.5164888032054
9	ROI 4	Carr	1	838.0195934828764
9	ROI 5	Carr	1	846.5261431210258
9	ROI 6	Carr	1	597.272334507819
9	ROI 7	Carr	1	601.4404655558596
9	ROI 8	Carr	1	392.8574146250201
9	ROI 9	Carr	1	414.79849348252526
9	ROI 10	Carr	1	236.449055454485
9	ROI 11	Carr	1	247.5806634588352
9	ROI 12	Carr	1	137.5718161159123
9	ROI 13	Carr	1	113.68442796627599
9	ROI 1	Carr	2	1115.1312398076395
9	ROI 2	Carr	2	1122.6837799258549
9	ROI 3	Carr	2	1135.8221265779432
9	ROI 4	Carr	2	836.0245888286923
9	ROI 5	Carr	2	845.9302842522949
9	ROI 6	Carr	2	599.5263679402564
9	ROI 7	Carr	2	600.0804567547874
9	ROI 8	Carr	2	391.480996303338
9	ROI 9	Carr	2	412.8123740723255
9	ROI 10	Carr	2	236.7929329094497
9	ROI 11	Carr	2	244.8602678059129
9	ROI 12	Carr	2	135.9845599935178
9	ROI 13	Carr	2	113.4021914802776
9	ROI 1	Carr	3	1116.9057258918706
9	ROI 2	Carr	3	1122.8434197700615
9	ROI 3	Carr	3	1135.739027607507
9	ROI 4	Carr	3	837.482781037932
9	ROI 5	Carr	3	846.2740239842906
9	ROI 6	Carr	3	598.416617993818
9	ROI 7	Carr	3	597.3841154613762
9	ROI 8	Carr	3	391.08629296862665
9	ROI 9	Carr	3	412.8339478041242
9	ROI 10	Carr	3	237.3005207050016
9	ROI 11	Carr	3	246.8918435871052
9	ROI 12	Carr	3	134.7914078297501
9	ROI 13	Carr	3	112.2533101730122
9	ROI 1	Carr	4	1114.880667313983
9	ROI 2	Carr	4	1123.4894059770659
9	ROI 3	Carr	4	1135.8166092753447
9	ROI 4	Carr	4	837.3038794577866
9	ROI 5	Carr	4	845.6933274678013
9	ROI 6	Carr	4	598.5506618858068
9	ROI 7	Carr	4	598.5427464179015
9	ROI 8	Carr	4	392.31167913506084
9	ROI 9	Carr	4	412.9465709368354
9	ROI 10	Carr	4	236.820981795706
9	ROI 11	Carr	4	243.678929221492
9	ROI 12	Carr	4	134.546654203417
9	ROI 13	Carr	4	112.309475161577
10	ROI 1	Carr	1	1117.4986057027272
10	ROI 2	Carr	1	1126.8895798679325
10	ROI 3	Carr	1	1140.2168024820023
10	ROI 4	Carr	1	839.0521443247413
10	ROI 5	Carr	1	848.8405061499885
10	ROI 6	Carr	1	598.6197084610027
10	ROI 7	Carr	1	602.1027930106993
10	ROI 8	Carr	1	392.1947240227272
10	ROI 9	Carr	1	411.75447175582593
10	ROI 10	Carr	1	235.7229005808144
10	ROI 11	Carr	1	291.09630257679606
10	ROI 12	Carr	1	131.47957165696462
10	ROI 13	Carr	1	113.88369471199749
10	ROI 1	Carr	2	1118.0358249563244
10	ROI 2	Carr	2	1127.2299331649053
10	ROI 3	Carr	2	1140.5191366795032
10	ROI 4	Carr	2	840.3692639297984
10	ROI 5	Carr	2	846.6839452251662
10	ROI 6	Carr	2	601.2195126609128
10	ROI 7	Carr	2	602.7016265565295
10	ROI 8	Carr	2	393.4647451960754
10	ROI 9	Carr	2	410.1915444618743
10	ROI 10	Carr	2	235.6995274435684
10	ROI 11	Carr	2	297.6473060026391
10	ROI 12	Carr	2	134.2542590974947
10	ROI 13	Carr	2	117.7098631046036
10	ROI 1	Carr	3	1115.8881138575412
10	ROI 2	Carr	3	1127.6855742849623
10	ROI 3	Carr	3	1141.6217124874565
10	ROI 4	Carr	3	837.7588553973931
10	ROI 5	Carr	3	847.6962008455168
10	ROI 6	Carr	3	598.1396438207803
10	ROI 7	Carr	3	603.2460520442285
10	ROI 8	Carr	3	392.7426103003961
10	ROI 9	Carr	3	411.0617362593678
10	ROI 10	Carr	3	235.60039135059262
10	ROI 11	Carr	3	299.03533483388475
10	ROI 12	Carr	3	134.7026581266325
10	ROI 13	Carr	3	115.7859290050879
10	ROI 1	Carr	4	1116.89139447107
10	ROI 2	Carr	4	1126.7446314897948
10	ROI 3	Carr	4	1140.0414907691331
10	ROI 4	Carr	4	841.0457273728657
10	ROI 5	Carr	4	849.6593914056526
10	ROI 6	Carr	4	602.0245128024682
10	ROI 7	Carr	4	603.9701408755959
10	ROI 8	Carr	4	393.7181610234451
10	ROI 9	Carr	4	409.3762519471914
10	ROI 10	Carr	4	237.5019674733089
10	ROI 11	Carr	4	304.35227601147017
10	ROI 12	Carr	4	133.94206371716518
10	ROI 13	Carr	4	115.8282997413385
11	ROI 1	Carr	1	1123.715656837888
11	ROI 2	Carr	1	1127.9103387006705
11	ROI 3	Carr	1	1141.4042213538944
11	ROI 4	Carr	1	839.4772285189965
11	ROI 5	Carr	1	846.7317891778312
11	ROI 6	Carr	1	602.7468882876409
11	ROI 7	Carr	1	604.3727805270325
11	ROI 8	Carr	1	396.27723198332296
11	ROI 9	Carr	1	406.941604707159
11	ROI 10	Carr	1	237.3822905472651
11	ROI 11	Carr	1	255.09232854560747
11	ROI 12	Carr	1	127.226696625238
11	ROI 13	Carr	1	114.3994515930528
11	ROI 1	Carr	2	1123.1087348016076
11	ROI 2	Carr	2	1128.0476880812557
11	ROI 3	Carr	2	1139.7897427035512
11	ROI 4	Carr	2	838.7551593260513
11	ROI 5	Carr	2	847.131803940415
11	ROI 6	Carr	2	600.0100718681431
11	ROI 7	Carr	2	602.1380991572042
11	ROI 8	Carr	2	393.2944841712423
11	ROI 9	Carr	2	406.9571315921079
11	ROI 10	Carr	2	234.6239251147372
11	ROI 11	Carr	2	275.5455453399581
11	ROI 12	Carr	2	130.2111550669448
11	ROI 13	Carr	2	116.34639662876441
11	ROI 1	Carr	3	1122.7626747548434
11	ROI 2	Carr	3	1126.5633205143333
11	ROI 3	Carr	3	1141.7186274362
11	ROI 4	Carr	3	837.3034586729141
11	ROI 5	Carr	3	846.9422364390936
11	ROI 6	Carr	3	601.8520171261582
11	ROI 7	Carr	3	604.178348495681
11	ROI 8	Carr	3	395.1482747520107
11	ROI 9	Carr	3	408.69780280153736
11	ROI 10	Carr	3	238.28392119190238
11	ROI 11	Carr	3	252.3283996795077
11	ROI 12	Carr	3	125.2768058261077
11	ROI 13	Carr	3	113.2670585995844
11	ROI 1	Carr	4	1120.4533653675066
11	ROI 2	Carr	4	1127.2937845158492
11	ROI 3	Carr	4	1139.4684289727868
11	ROI 4	Carr	4	838.6292475729705
11	ROI 5	Carr	4	847.0470008701111
11	ROI 6	Carr	4	601.2866860367312
11	ROI 7	Carr	4	601.4508932061301
11	ROI 8	Carr	4	395.0480174577724
11	ROI 9	Carr	4	408.4755753787896
11	ROI 10	Carr	4	234.3023670074576
11	ROI 11	Carr	4	256.8391653984786
11	ROI 12	Carr	4	126.30310218226478
11	ROI 13	Carr	4	114.27090011667019
12	ROI 1	Carr	1	1117.9184955051337
12	ROI 2	Carr	1	1121.6841072335367
12	ROI 3	Carr	1	1139.1482886586648
12	ROI 4	Carr	1	836.8595055229893
12	ROI 5	Carr	1	846.813004067194
12	ROI 6	Carr	1	595.803468161899
12	ROI 7	Carr	1	603.1578195538262
12	ROI 8	Carr	1	398.500112810934
12	ROI 9	Carr	1	412.25730535056795
12	ROI 10	Carr	1	232.528250660005
12	ROI 11	Carr	1	236.3245900983099
12	ROI 12	Carr	1	126.27072631069439
12	ROI 13	Carr	1	112.3834274663161
12	ROI 1	Carr	2	1117.4640083513027
12	ROI 2	Carr	2	1122.2815537051338
12	ROI 3	Carr	2	1137.2342554072266
12	ROI 4	Carr	2	833.400390891779
12	ROI 5	Carr	2	844.2567501815246
12	ROI 6	Carr	2	596.1803669024472
12	ROI 7	Carr	2	605.0335097391601
12	ROI 8	Carr	2	397.8096042470955
12	ROI 9	Carr	2	409.99610192478144
12	ROI 10	Carr	2	231.738464122381
12	ROI 11	Carr	2	235.679200099311
12	ROI 12	Carr	2	124.7500969708291
12	ROI 13	Carr	2	113.9389835705569
12	ROI 1	Carr	3	1115.9892964862922
12	ROI 2	Carr	3	1122.043110618595
12	ROI 3	Carr	3	1137.4749298428324
12	ROI 4	Carr	3	834.2272990845385
12	ROI 5	Carr	3	845.8324387169455
12	ROI 6	Carr	3	598.4353985665875
12	ROI 7	Carr	3	606.1722964915416
12	ROI 8	Carr	3	398.0058183403147
12	ROI 9	Carr	3	404.6105483138071
12	ROI 10	Carr	3	231.5242736382416
12	ROI 11	Carr	3	241.64223388425222
12	ROI 12	Carr	3	125.1737855413459
12	ROI 13	Carr	3	113.7771451135149
12	ROI 1	Carr	4	1114.795952863072
12	ROI 2	Carr	4	1123.7271730591
12	ROI 3	Carr	4	1137.3391706165469
12	ROI 4	Carr	4	835.0117275285403
12	ROI 5	Carr	4	844.5382397643784
12	ROI 6	Carr	4	598.1755442607663
12	ROI 7	Carr	4	604.8966766842224
12	ROI 8	Carr	4	398.2941196740159
12	ROI 9	Carr	4	403.13301407318096
12	ROI 10	Carr	4	232.07764281984538
12	ROI 11	Carr	4	242.79176869971718
12	ROI 12	Carr	4	127.17419704199459
12	ROI 13	Carr	4	113.3257371879629
1	ROI 1	optimal	1	1086.3690175060337
1	ROI 1	optimal	2	1088.8018199397995
1	ROI 1	optimal	3	1090.1431374243216
1	ROI 1	optimal	4	1088.9598598356336
2	ROI 1	optimal	1	1113.3949398431193
2	ROI 1	optimal	2	1112.1308276791563
2	ROI 1	optimal	3	1112.7710613355011
2	ROI 1	optimal	4	1111.753645218643
3	ROI 1	optimal	1	1113.5724204396179
3	ROI 1	optimal	2	1111.873260961518
3	ROI 1	optimal	3	1112.8900351745006
3	ROI 1	optimal	4	1111.2460195657645
4	ROI 1	optimal	1	1118.553309245231
4	ROI 1	optimal	2	1118.7247373004743
4	ROI 1	optimal	3	1118.7772176653527
4	ROI 1	optimal	4	1118.606689112013
5	ROI 1	optimal	1	1113.4077684666488
5	ROI 1	optimal	2	1113.7325441322016
5	ROI 1	optimal	3	1114.4499114320404
5	ROI 1	optimal	4	1112.8296806625874
6	ROI 1	optimal	1	1117.7860395220841
6	ROI 1	optimal	2	1117.254130092421
6	ROI 1	optimal	3	1116.7022242449382
6	ROI 1	optimal	4	1116.7223696818942
7	ROI 1	optimal	1	1114.8651922069596
7	ROI 1	optimal	2	1114.37488106228
7	ROI 1	optimal	3	1113.8462614682653
7	ROI 1	optimal	4	1111.2054294903749
8	ROI 1	optimal	1	1116.4351328132038
8	ROI 1	optimal	2	1114.1655791179662
8	ROI 1	optimal	3	1114.291549683527
8	ROI 1	optimal	4	1113.685298232764
9	ROI 1	optimal	1	1115.764195987622
9	ROI 1	optimal	2	1114.0384806083732
9	ROI 1	optimal	3	1114.193725039464
9	ROI 1	optimal	4	1115.7138900543362
10	ROI 1	optimal	1	1114.1427860329986
10	ROI 1	optimal	2	1113.9362282409595
10	ROI 1	optimal	3	1114.827281256013
10	ROI 1	optimal	4	1114.381463942875
11	ROI 1	optimal	1	1122.9262055813285
11	ROI 1	optimal	2	1121.2651350254691
11	ROI 1	optimal	3	1120.6617828340438
11	ROI 1	optimal	4	1120.0987815395106
12	ROI 1	optimal	1	1118.451870359388
12	ROI 1	optimal	2	1118.0855436503427
12	ROI 1	optimal	3	1117.305067278422
12	ROI 1	optimal	4	1114.7289385250651
1	ROI 1	manual	1	1079.972272719715
1	ROI 1	manual	2	1081.421153901939
1	ROI 1	manual	3	1083.5009252087789
1	ROI 1	manual	4	1082.6204747646293
2	ROI 1	manual	1	1112.793522849286
2	ROI 1	manual	2	1112.4246915239826
2	ROI 1	manual	3	1112.9130062480087
2	ROI 1	manual	4	1111.6051387814214
3	ROI 1	manual	1	1107.891697859876
3	ROI 1	manual	2	1105.836456979369
3	ROI 1	manual	3	1109.5961022614802
3	ROI 1	manual	4	1108.2054473035569
4	ROI 1	manual	1	1116.8703165343984
4	ROI 1	manual	2	1116.9626743169342
4	ROI 1	manual	3	1116.213903571192
4	ROI 1	manual	4	1115.1624086565057
5	ROI 1	manual	1	1111.15287914212
5	ROI 1	manual	2	1110.6246854221224
5	ROI 1	manual	3	1110.887074596863
5	ROI 1	manual	4	1110.2963754190996
6	ROI 1	manual	1	1116.5390171491013
6	ROI 1	manual	2	1113.2372348907106
6	ROI 1	manual	3	1112.73314182868
6	ROI 1	manual	4	1113.920886066649
7	ROI 1	manual	1	1114.478018931933
7	ROI 1	manual	2	1114.1612099567487
7	ROI 1	manual	3	1113.5092556583186
7	ROI 1	manual	4	1110.946283454976
8	ROI 1	manual	1	1111.7421886378916
8	ROI 1	manual	2	1110.6188279178812
8	ROI 1	manual	3	1109.5941296687083
8	ROI 1	manual	4	1112.6570727209853
9	ROI 1	manual	1	1117.2869779811083
9	ROI 1	manual	2	1115.1312398076398
9	ROI 1	manual	3	1116.905725891871
9	ROI 1	manual	4	1114.8806673139834
10	ROI 1	manual	1	1117.498605702727
10	ROI 1	manual	2	1118.035824956325
10	ROI 1	manual	3	1115.8881138575423
10	ROI 1	manual	4	1116.8913944710705
11	ROI 1	manual	1	1123.715656837888
11	ROI 1	manual	2	1123.1087348016083
11	ROI 1	manual	3	1122.7626747548445
11	ROI 1	manual	4	1120.453365367507
12	ROI 1	manual	1	1117.918495505134
12	ROI 1	manual	2	1117.464008351303
12	ROI 1	manual	3	1115.989296486293
12	ROI 1	manual	4	1114.795952863073
1	ROI 1	vial	1	1077.7201264958196
1	ROI 1	vial	2	1078.0271317066272
1	ROI 1	vial	3	1077.7831461866385
1	ROI 1	vial	4	1077.83917429724
2	ROI 1	vial	1	1107.6795262000264
2	ROI 1	vial	2	1107.408082008389
2	ROI 1	vial	3	1107.1645586393176
2	ROI 1	vial	4	1106.011709140023
3	ROI 1	vial	1	1110.2703917339384
3	ROI 1	vial	2	1108.1660414139349
3	ROI 1	vial	3	1108.3155319776574
3	ROI 1	vial	4	1108.0019897518612
4	ROI 1	vial	1	1111.3334709422015
4	ROI 1	vial	2	1110.3766866093515
4	ROI 1	vial	3	1110.1634218001873
4	ROI 1	vial	4	1109.7248076336914
5	ROI 1	vial	1	1111.028549259072
5	ROI 1	vial	2	1111.397214862548
5	ROI 1	vial	3	1111.4111577975698
5	ROI 1	vial	4	1111.0388531905799
6	ROI 1	vial	1	1111.4200714733215
6	ROI 1	vial	2	1110.2332690011885
6	ROI 1	vial	3	1109.622514457451
6	ROI 1	vial	4	1110.1156964833797
7	ROI 1	vial	1	1112.2304487521499
7	ROI 1	vial	2	1111.706668997295
7	ROI 1	vial	3	1111.525116222798
7	ROI 1	vial	4	1110.9029257828472
8	ROI 1	vial	1	1111.2995395364258
8	ROI 1	vial	2	1110.2778489694592
8	ROI 1	vial	3	1110.017994923984
8	ROI 1	vial	4	1110.0404717815904
9	ROI 1	vial	1	1110.1484548450667
9	ROI 1	vial	2	1108.9784717305693
9	ROI 1	vial	3	1109.7606889708507
9	ROI 1	vial	4	1109.1714668979619
10	ROI 1	vial	1	1114.137677023287
10	ROI 1	vial	2	1113.244635067636
10	ROI 1	vial	3	1113.2962600838632
10	ROI 1	vial	4	1112.9009898623385
11	ROI 1	vial	1	1121.6284973269999
11	ROI 1	vial	2	1120.6718936282227
11	ROI 1	vial	3	1119.5436190243936
11	ROI 1	vial	4	1119.9826361468668
12	ROI 1	vial	1	1112.3122427366252
12	ROI 1	vial	2	1111.6349311202505
12	ROI 1	vial	3	1111.1636586645072
12	ROI 1	vial	4	1111.050893637729
1	ROI 2	optimal	1	1096.4946791134919
1	ROI 2	optimal	2	1097.2075250807295
1	ROI 2	optimal	3	1096.8391628798934
1	ROI 2	optimal	4	1097.1615510107004
2	ROI 2	optimal	1	1121.6951026011004
2	ROI 2	optimal	2	1122.8009527836884
2	ROI 2	optimal	3	1121.7535985746003
2	ROI 2	optimal	4	1123.2168231623566
3	ROI 2	optimal	1	1122.7833485346348
3	ROI 2	optimal	2	1125.5632097801922
3	ROI 2	optimal	3	1121.5945430633005
3	ROI 2	optimal	4	1122.962395603461
4	ROI 2	optimal	1	1125.589428356288
4	ROI 2	optimal	2	1125.1053010195612
4	ROI 2	optimal	3	1124.4093701942054
4	ROI 2	optimal	4	1125.1118735882496
5	ROI 2	optimal	1	1120.3511429643197
5	ROI 2	optimal	2	1120.8650954121345
5	ROI 2	optimal	3	1121.0189646871906
5	ROI 2	optimal	4	1121.7747004880755
6	ROI 2	optimal	1	1122.0967352097027
6	ROI 2	optimal	2	1122.8622510818584
6	ROI 2	optimal	3	1122.3552583109486
6	ROI 2	optimal	4	1122.1118978669915
7	ROI 2	optimal	1	1123.7559048232677
7	ROI 2	optimal	2	1122.9263808099752
7	ROI 2	optimal	3	1122.978540335287
7	ROI 2	optimal	4	1123.245897213037
8	ROI 2	optimal	1	1121.1262390449494
8	ROI 2	optimal	2	1119.4373430571968
8	ROI 2	optimal	3	1121.5270173686963
8	ROI 2	optimal	4	1120.883799182257
9	ROI 2	optimal	1	1120.9471525742526
9	ROI 2	optimal	2	1119.9755295290158
9	ROI 2	optimal	3	1119.0588950064991
9	ROI 2	optimal	4	1117.9343860947254
10	ROI 2	optimal	1	1123.6852577541367
10	ROI 2	optimal	2	1125.3292271582206
10	ROI 2	optimal	3	1125.6103471846275
10	ROI 2	optimal	4	1123.8342757779617
11	ROI 2	optimal	1	1127.6090081946077
11	ROI 2	optimal	2	1127.4590384998282
11	ROI 2	optimal	3	1125.8766273826777
11	ROI 2	optimal	4	1124.8086302906797
12	ROI 2	optimal	1	1121.6794964686387
12	ROI 2	optimal	2	1122.3927280432904
12	ROI 2	optimal	3	1122.0616351992505
12	ROI 2	optimal	4	1123.6157671889275
1	ROI 2	manual	1	1091.858816575436
1	ROI 2	manual	2	1092.5202977345898
1	ROI 2	manual	3	1091.0763516153572
1	ROI 2	manual	4	1092.031004309707
2	ROI 2	manual	1	1122.00001501625
2	ROI 2	manual	2	1122.3796371301733
2	ROI 2	manual	3	1121.8795026795376
2	ROI 2	manual	4	1122.833962971221
3	ROI 2	manual	1	1120.4001842169932
3	ROI 2	manual	2	1121.7927071658398
3	ROI 2	manual	3	1119.61781569134
3	ROI 2	manual	4	1121.9975540409723
4	ROI 2	manual	1	1124.7117188384414
4	ROI 2	manual	2	1124.2936980308914
4	ROI 2	manual	3	1123.9820764386416
4	ROI 2	manual	4	1122.8540489902869
5	ROI 2	manual	1	1117.2867343370888
5	ROI 2	manual	2	1118.805572852575
5	ROI 2	manual	3	1117.682708283167
5	ROI 2	manual	4	1119.1242300188023
6	ROI 2	manual	1	1126.9686375273636
6	ROI 2	manual	2	1125.601317064093
6	ROI 2	manual	3	1126.4105951385295
6	ROI 2	manual	4	1124.5627950555695
7	ROI 2	manual	1	1122.2903376992272
7	ROI 2	manual	2	1121.0605787169934
7	ROI 2	manual	3	1123.2000088889513
7	ROI 2	manual	4	1122.0690648696198
8	ROI 2	manual	1	1115.8523844695007
8	ROI 2	manual	2	1115.475455664076
8	ROI 2	manual	3	1114.9174358675657
8	ROI 2	manual	4	1115.1782773068765
9	ROI 2	manual	1	1123.6239193497363
9	ROI 2	manual	2	1122.6837799258549
9	ROI 2	manual	3	1122.8434197700617
9	ROI 2	manual	4	1123.489405977066
10	ROI 2	manual	1	1126.8895798679337
10	ROI 2	manual	2	1127.2299331649058
10	ROI 2	manual	3	1127.6855742849627
10	ROI 2	manual	4	1126.7446314897943
11	ROI 2	manual	1	1127.910338700671
11	ROI 2	manual	2	1128.047688081256
11	ROI 2	manual	3	1126.5633205143336
11	ROI 2	manual	4	1127.2937845158497
12	ROI 2	manual	1	1121.6841072335371
12	ROI 2	manual	2	1122.2815537051335
12	ROI 2	manual	3	1122.0431106185952
12	ROI 2	manual	4	1123.7271730591003
1	ROI 2	vial	1	1094.9106341485526
1	ROI 2	vial	2	1095.1604271203014
1	ROI 2	vial	3	1095.1943403714706
1	ROI 2	vial	4	1095.0575048794515
2	ROI 2	vial	1	1116.2330120295467
2	ROI 2	vial	2	1116.0519835919156
2	ROI 2	vial	3	1116.1044549440164
2	ROI 2	vial	4	1115.2464470500727
3	ROI 2	vial	1	1123.1795628272132
3	ROI 2	vial	2	1122.8316027954513
3	ROI 2	vial	3	1121.4930352106537
3	ROI 2	vial	4	1121.0133139103614
4	ROI 2	vial	1	1121.5415160911393
4	ROI 2	vial	2	1121.1223243425632
4	ROI 2	vial	3	1121.134104902266
4	ROI 2	vial	4	1121.2160491983018
5	ROI 2	vial	1	1119.0451645252267
5	ROI 2	vial	2	1119.5989870446724
5	ROI 2	vial	3	1119.6459842524341
5	ROI 2	vial	4	1119.757459824434
6	ROI 2	vial	1	1122.224318580751
6	ROI 2	vial	2	1121.4730667116025
6	ROI 2	vial	3	1121.0419547667234
6	ROI 2	vial	4	1120.808515036982
7	ROI 2	vial	1	1121.7354720256822
7	ROI 2	vial	2	1121.0930161208603
7	ROI 2	vial	3	1120.5318789332446
7	ROI 2	vial	4	1120.8706896379902
8	ROI 2	vial	1	1118.3611350234066
8	ROI 2	vial	2	1117.347990902106
8	ROI 2	vial	3	1117.9367453979107
8	ROI 2	vial	4	1117.6089303079887
9	ROI 2	vial	1	1118.1637865097518
9	ROI 2	vial	2	1116.9234325807038
9	ROI 2	vial	3	1116.7514335918318
9	ROI 2	vial	4	1116.2392164457544
10	ROI 2	vial	1	1124.611471353444
10	ROI 2	vial	2	1124.9620225413664
10	ROI 2	vial	3	1124.2224950027608
10	ROI 2	vial	4	1124.264224618563
11	ROI 2	vial	1	1126.0586502208535
11	ROI 2	vial	2	1125.5973968000756
11	ROI 2	vial	3	1124.7057144194982
11	ROI 2	vial	4	1124.6197030748344
12	ROI 2	vial	1	1121.5184040806175
12	ROI 2	vial	2	1120.6113273832182
12	ROI 2	vial	3	1120.9085488412861
12	ROI 2	vial	4	1120.709825213595
1	ROI 12	optimal	1	128.3323280200338
1	ROI 12	optimal	2	129.7396356476045
1	ROI 12	optimal	3	129.19369808888516
1	ROI 12	optimal	4	126.37377124814913
2	ROI 12	optimal	1	125.93795489459154
2	ROI 12	optimal	2	125.54203387890823
2	ROI 12	optimal	3	125.79843000315181
2	ROI 12	optimal	4	127.70338336279303
3	ROI 12	optimal	1	122.5188273580229
3	ROI 12	optimal	2	121.90279821136977
3	ROI 12	optimal	3	119.76930592146313
3	ROI 12	optimal	4	119.01279868299528
4	ROI 12	optimal	1	114.84449684319208
4	ROI 12	optimal	2	117.40577512611553
4	ROI 12	optimal	3	116.84052695897864
4	ROI 12	optimal	4	117.48131852559301
5	ROI 12	optimal	1	122.50370692257435
5	ROI 12	optimal	2	125.08953648114556
5	ROI 12	optimal	3	122.64528488967244
5	ROI 12	optimal	4	123.04475272135213
6	ROI 12	optimal	1	123.6217566804552
6	ROI 12	optimal	2	122.10804860098264
6	ROI 12	optimal	3	124.21108450285155
6	ROI 12	optimal	4	124.55338227805156
7	ROI 12	optimal	1	126.98145287426392
7	ROI 12	optimal	2	126.00010520166666
7	ROI 12	optimal	3	125.02017325184806
7	ROI 12	optimal	4	127.57932980068611
8	ROI 12	optimal	1	117.743708830998
8	ROI 12	optimal	2	118.05625319633698
8	ROI 12	optimal	3	115.69391467867744
8	ROI 12	optimal	4	115.82248176099317
9	ROI 12	optimal	1	124.14156369728991
9	ROI 12	optimal	2	123.01052759934552
9	ROI 12	optimal	3	122.78338877954492
9	ROI 12	optimal	4	120.7781415814587
10	ROI 12	optimal	1	124.88471066520904
10	ROI 12	optimal	2	125.17877922992956
10	ROI 12	optimal	3	123.79129573130379
10	ROI 12	optimal	4	122.28350823020763
11	ROI 12	optimal	1	120.47940074723458
11	ROI 12	optimal	2	122.08092181888964
11	ROI 12	optimal	3	120.76828374839931
11	ROI 12	optimal	4	118.7846695021115
12	ROI 12	optimal	1	127.29816577677747
12	ROI 12	optimal	2	125.46539485233193
12	ROI 12	optimal	3	124.98106219862082
12	ROI 12	optimal	4	129.0066703953228
1	ROI 12	manual	1	125.45378470483782
1	ROI 12	manual	2	126.88685667903307
1	ROI 12	manual	3	124.78446367095876
1	ROI 12	manual	4	123.8770745286224
2	ROI 12	manual	1	124.33844628855783
2	ROI 12	manual	2	123.7551230245366
2	ROI 12	manual	3	124.32951525173644
2	ROI 12	manual	4	125.89623818757342
3	ROI 12	manual	1	122.79991717200105
3	ROI 12	manual	2	122.19347979683128
3	ROI 12	manual	3	121.15199015186032
3	ROI 12	manual	4	120.56872588916931
4	ROI 12	manual	1	114.51374392949096
4	ROI 12	manual	2	116.10892362973352
4	ROI 12	manual	3	115.652157881688
4	ROI 12	manual	4	116.41577936527936
5	ROI 12	manual	1	121.16582323788028
5	ROI 12	manual	2	121.01348210241234
5	ROI 12	manual	3	121.28016055775342
5	ROI 12	manual	4	121.1595044791271
6	ROI 12	manual	1	136.51000520784828
6	ROI 12	manual	2	136.76426795979702
6	ROI 12	manual	3	137.10409814320275
6	ROI 12	manual	4	137.37487975351488
7	ROI 12	manual	1	126.2066744400199
7	ROI 12	manual	2	126.89743375851336
7	ROI 12	manual	3	122.90998676603849
7	ROI 12	manual	4	126.85175979506478
8	ROI 12	manual	1	119.41628987650036
8	ROI 12	manual	2	118.64401333000806
8	ROI 12	manual	3	118.9559536471618
8	ROI 12	manual	4	118.27030429761238
9	ROI 12	manual	1	137.57181611591267
9	ROI 12	manual	2	135.98455999351762
9	ROI 12	manual	3	134.79140782975
9	ROI 12	manual	4	134.54665420341712
10	ROI 12	manual	1	131.47957165696488
10	ROI 12	manual	2	134.2542590974948
10	ROI 12	manual	3	134.70265812663223
10	ROI 12	manual	4	133.9420637171648
11	ROI 12	manual	1	127.22669662523802
11	ROI 12	manual	2	130.21115506694474
11	ROI 12	manual	3	125.27680582610776
11	ROI 12	manual	4	126.30310218226438
12	ROI 12	manual	1	126.27072631069429
12	ROI 12	manual	2	124.75009697082912
12	ROI 12	manual	3	125.17378554134577
12	ROI 12	manual	4	127.17419704199486
1	ROI 12	vial	1	127.9116898254998
1	ROI 12	vial	2	128.83021376353182
1	ROI 12	vial	3	128.73064777809236
1	ROI 12	vial	4	128.24057593101867
2	ROI 12	vial	1	144.83608190975178
2	ROI 12	vial	2	146.31210106490678
2	ROI 12	vial	3	146.21899095511338
2	ROI 12	vial	4	147.7572025497809
3	ROI 12	vial	1	131.0865495591283
3	ROI 12	vial	2	130.22829004583218
3	ROI 12	vial	3	130.4828189226498
3	ROI 12	vial	4	130.04753338134262
4	ROI 12	vial	1	125.00668733049281
4	ROI 12	vial	2	125.69064687545843
4	ROI 12	vial	3	127.23314538756296
4	ROI 12	vial	4	130.23626693179824
5	ROI 12	vial	1	129.46086703120864
5	ROI 12	vial	2	130.62323690835768
5	ROI 12	vial	3	131.18268292776654
5	ROI 12	vial	4	131.68682658872797
6	ROI 12	vial	1	133.5721093214157
6	ROI 12	vial	2	134.30194745270236
6	ROI 12	vial	3	135.3262945931843
6	ROI 12	vial	4	135.37917645817637
7	ROI 12	vial	1	129.3280350945216
7	ROI 12	vial	2	129.25408658032677
7	ROI 12	vial	3	128.34219342972045
7	ROI 12	vial	4	129.59526117322744
8	ROI 12	vial	1	120.64839851205203
8	ROI 12	vial	2	120.99878867178407
8	ROI 12	vial	3	121.06257413871518
8	ROI 12	vial	4	120.77394384424062
9	ROI 12	vial	1	126.67642109214161
9	ROI 12	vial	2	126.54824074896166
9	ROI 12	vial	3	126.14236355814224
9	ROI 12	vial	4	125.45023525573009
10	ROI 12	vial	1	127.15610105404383
10	ROI 12	vial	2	128.32120497294198
10	ROI 12	vial	3	129.00791637662488
10	ROI 12	vial	4	129.88453925792172
11	ROI 12	vial	1	125.65696424954209
11	ROI 12	vial	2	126.80108890063715
11	ROI 12	vial	3	123.957387281438
11	ROI 12	vial	4	123.9942725522618
12	ROI 12	vial	1	131.4194216277692
12	ROI 12	vial	2	131.47897645024165
12	ROI 12	vial	3	132.55255581721053
12	ROI 12	vial	4	133.1484032121075
1	ROI 10	optimal	1	243.5122780610329
1	ROI 10	optimal	2	242.14334371149684
1	ROI 10	optimal	3	241.9500648985544
1	ROI 10	optimal	4	242.04772018777297
2	ROI 10	optimal	1	237.2287539810997
2	ROI 10	optimal	2	236.73293917849023
2	ROI 10	optimal	3	238.011255432915
2	ROI 10	optimal	4	238.72727110736696
3	ROI 10	optimal	1	236.57771969064606
3	ROI 10	optimal	2	238.01818265958417
3	ROI 10	optimal	3	236.93034175846802
3	ROI 10	optimal	4	238.0650053980036
4	ROI 10	optimal	1	242.15256879422648
4	ROI 10	optimal	2	242.2283982957183
4	ROI 10	optimal	3	242.99710733330278
4	ROI 10	optimal	4	243.00957763233492
5	ROI 10	optimal	1	235.05712517272866
5	ROI 10	optimal	2	237.5965727575586
5	ROI 10	optimal	3	235.92343839682076
5	ROI 10	optimal	4	235.75887046762574
6	ROI 10	optimal	1	238.1341070875583
6	ROI 10	optimal	2	238.15284339377916
6	ROI 10	optimal	3	238.5842555961271
6	ROI 10	optimal	4	237.09261663527454
7	ROI 10	optimal	1	239.30938992605124
7	ROI 10	optimal	2	236.26978818058072
7	ROI 10	optimal	3	237.3434737623826
7	ROI 10	optimal	4	237.03435531834108
8	ROI 10	optimal	1	230.06112504182732
8	ROI 10	optimal	2	229.93471176189962
8	ROI 10	optimal	3	229.30430933219242
8	ROI 10	optimal	4	228.77885218949783
9	ROI 10	optimal	1	240.3470131217905
9	ROI 10	optimal	2	238.34637637470365
9	ROI 10	optimal	3	238.54636060106156
9	ROI 10	optimal	4	236.88998656696663
10	ROI 10	optimal	1	235.9359169397194
10	ROI 10	optimal	2	235.20066417812006
10	ROI 10	optimal	3	234.8788953136696
10	ROI 10	optimal	4	233.93257128840926
11	ROI 10	optimal	1	237.78675820880179
11	ROI 10	optimal	2	236.21674900790055
11	ROI 10	optimal	3	238.48478301536008
11	ROI 10	optimal	4	234.35487154327086
12	ROI 10	optimal	1	234.30274232101854
12	ROI 10	optimal	2	232.131497693325
12	ROI 10	optimal	3	231.6341300477786
12	ROI 10	optimal	4	231.53227689370593
1	ROI 10	manual	1	241.25690154974916
1	ROI 10	manual	2	242.15315680488916
1	ROI 10	manual	3	241.54451853529375
1	ROI 10	manual	4	241.58807264694573
2	ROI 10	manual	1	236.18506697499495
2	ROI 10	manual	2	235.3830938617596
2	ROI 10	manual	3	236.90672069845647
2	ROI 10	manual	4	237.64715373390203
3	ROI 10	manual	1	237.62210056185236
3	ROI 10	manual	2	235.43147590591173
3	ROI 10	manual	3	235.39502170113744
3	ROI 10	manual	4	235.0202573307089
4	ROI 10	manual	1	242.3334342296695
4	ROI 10	manual	2	242.42890689171975
4	ROI 10	manual	3	242.22140100099924
4	ROI 10	manual	4	241.1441518926848
5	ROI 10	manual	1	235.06260292672096
5	ROI 10	manual	2	235.24259274662617
5	ROI 10	manual	3	235.5755071872952
5	ROI 10	manual	4	235.35586943859485
6	ROI 10	manual	1	236.7067478903311
6	ROI 10	manual	2	235.43116784942
6	ROI 10	manual	3	237.0475914238337
6	ROI 10	manual	4	235.15599983614987
7	ROI 10	manual	1	238.08234644114023
7	ROI 10	manual	2	237.05588182556943
7	ROI 10	manual	3	236.99946455553624
7	ROI 10	manual	4	237.1057636887454
8	ROI 10	manual	1	233.0957019125559
8	ROI 10	manual	2	232.6813869360464
8	ROI 10	manual	3	233.3447842471024
8	ROI 10	manual	4	234.06829995679092
9	ROI 10	manual	1	236.44905545448503
9	ROI 10	manual	2	236.79293290944972
9	ROI 10	manual	3	237.300520705002
9	ROI 10	manual	4	236.8209817957059
10	ROI 10	manual	1	235.72290058081447
10	ROI 10	manual	2	235.6995274435686
10	ROI 10	manual	3	235.60039135059293
10	ROI 10	manual	4	237.50196747330924
11	ROI 10	manual	1	237.38229054726528
11	ROI 10	manual	2	234.6239251147372
11	ROI 10	manual	3	238.2839211919027
11	ROI 10	manual	4	234.30236700745763
12	ROI 10	manual	1	232.52825066000477
12	ROI 10	manual	2	231.7384641223811
12	ROI 10	manual	3	231.52427363824197
12	ROI 10	manual	4	232.07764281984572
1	ROI 10	vial	1	241.59671740980255
1	ROI 10	vial	2	241.42829416215918
1	ROI 10	vial	3	241.21631534289932
1	ROI 10	vial	4	241.1928702083685
2	ROI 10	vial	1	240.69343475273828
2	ROI 10	vial	2	239.9324719476287
2	ROI 10	vial	3	240.19588216763623
2	ROI 10	vial	4	240.49928038725065
3	ROI 10	vial	1	242.23853787297583
3	ROI 10	vial	2	243.02166606693336
3	ROI 10	vial	3	242.28115175328972
3	ROI 10	vial	4	243.32842062885743
4	ROI 10	vial	1	241.0079103925869
4	ROI 10	vial	2	240.85109590226077
4	ROI 10	vial	3	240.4765265683246
4	ROI 10	vial	4	240.38873179494345
5	ROI 10	vial	1	238.5687296744694
5	ROI 10	vial	2	238.9209050567487
5	ROI 10	vial	3	238.44984901421725
5	ROI 10	vial	4	238.42248628386105
6	ROI 10	vial	1	240.77927461463696
6	ROI 10	vial	2	240.1718234063034
6	ROI 10	vial	3	240.26149305901086
6	ROI 10	vial	4	240.54658093709355
7	ROI 10	vial	1	238.15436943510107
7	ROI 10	vial	2	237.4490839616068
7	ROI 10	vial	3	237.58244495590884
7	ROI 10	vial	4	237.7164052812827
8	ROI 10	vial	1	234.26335699941697
8	ROI 10	vial	2	234.1502918454744
8	ROI 10	vial	3	233.80005169392462
8	ROI 10	vial	4	233.7719154496729
9	ROI 10	vial	1	238.1031911042789
9	ROI 10	vial	2	237.3987421027531
9	ROI 10	vial	3	237.46109233908774
9	ROI 10	vial	4	236.51976803729602
10	ROI 10	vial	1	237.45534836453726
10	ROI 10	vial	2	238.36268405679363
10	ROI 10	vial	3	237.6649381488907
10	ROI 10	vial	4	237.96387516970512
11	ROI 10	vial	1	238.74378870887122
11	ROI 10	vial	2	236.8504349177573
11	ROI 10	vial	3	237.16649792551522
11	ROI 10	vial	4	236.41387930590153
12	ROI 10	vial	1	237.3673122362921
12	ROI 10	vial	2	237.5708317497582
12	ROI 10	vial	3	237.28677469639942
12	ROI 10	vial	4	237.24920047014666
1	ROI 8	optimal	1	394.7172830817323
1	ROI 8	optimal	2	396.0822998910463
1	ROI 8	optimal	3	395.6366086325961
1	ROI 8	optimal	4	395.20302020913937
2	ROI 8	optimal	1	394.84391618879306
2	ROI 8	optimal	2	393.7512395984765
2	ROI 8	optimal	3	394.47797420869995
2	ROI 8	optimal	4	392.53641987326085
3	ROI 8	optimal	1	394.0455684509069
3	ROI 8	optimal	2	392.4946204414781
3	ROI 8	optimal	3	392.46579287109313
3	ROI 8	optimal	4	393.75777926585056
4	ROI 8	optimal	1	396.5276645617607
4	ROI 8	optimal	2	395.76739652320646
4	ROI 8	optimal	3	397.197655253178
4	ROI 8	optimal	4	397.2749934059935
5	ROI 8	optimal	1	395.0219876343048
5	ROI 8	optimal	2	395.1053352330644
5	ROI 8	optimal	3	393.7081576580126
5	ROI 8	optimal	4	394.54743670190703
6	ROI 8	optimal	1	394.8385967924746
6	ROI 8	optimal	2	390.99678307277566
6	ROI 8	optimal	3	394.38340965432167
6	ROI 8	optimal	4	392.96420330848287
7	ROI 8	optimal	1	395.7117260801826
7	ROI 8	optimal	2	394.8782272022771
7	ROI 8	optimal	3	396.08980379229456
7	ROI 8	optimal	4	396.6957546728311
8	ROI 8	optimal	1	391.3685823697764
8	ROI 8	optimal	2	393.0419929014037
8	ROI 8	optimal	3	391.53693936309014
8	ROI 8	optimal	4	392.5579293114655
9	ROI 8	optimal	1	393.84190351346314
9	ROI 8	optimal	2	390.8971416685522
9	ROI 8	optimal	3	392.6885253701735
9	ROI 8	optimal	4	390.7631317483426
10	ROI 8	optimal	1	392.117171334551
10	ROI 8	optimal	2	393.54780730158353
10	ROI 8	optimal	3	393.33362012002044
10	ROI 8	optimal	4	391.76976921780107
11	ROI 8	optimal	1	396.7831562151792
11	ROI 8	optimal	2	395.3768334939478
11	ROI 8	optimal	3	395.7410958816298
11	ROI 8	optimal	4	396.05617190073156
12	ROI 8	optimal	1	398.5336779332988
12	ROI 8	optimal	2	397.6755074717433
12	ROI 8	optimal	3	397.80654546004644
12	ROI 8	optimal	4	398.10340521376503
1	ROI 8	manual	1	394.0521001229664
1	ROI 8	manual	2	393.8084580050572
1	ROI 8	manual	3	392.9414398653421
1	ROI 8	manual	4	394.0440736379885
2	ROI 8	manual	1	394.78838918970297
2	ROI 8	manual	2	393.6760716100928
2	ROI 8	manual	3	394.3506385409567
2	ROI 8	manual	4	392.4622020379784
3	ROI 8	manual	1	394.06927429118224
3	ROI 8	manual	2	392.2580176676118
3	ROI 8	manual	3	392.268558356857
3	ROI 8	manual	4	392.2828937943271
4	ROI 8	manual	1	395.77565048232947
4	ROI 8	manual	2	394.96330379518577
4	ROI 8	manual	3	396.4945705936591
4	ROI 8	manual	4	396.7010349335611
5	ROI 8	manual	1	395.1536065537746
5	ROI 8	manual	2	393.58056641449105
5	ROI 8	manual	3	394.1961747604096
5	ROI 8	manual	4	395.2292143664977
6	ROI 8	manual	1	397.3847539822064
6	ROI 8	manual	2	394.5172271087722
6	ROI 8	manual	3	397.3709192844392
6	ROI 8	manual	4	396.8565581869179
7	ROI 8	manual	1	394.8505326799499
7	ROI 8	manual	2	393.7364851164028
7	ROI 8	manual	3	395.6238543881213
7	ROI 8	manual	4	395.48986126497965
8	ROI 8	manual	1	390.65095511889893
8	ROI 8	manual	2	391.0864586974544
8	ROI 8	manual	3	391.1815268527989
8	ROI 8	manual	4	391.7714653448264
9	ROI 8	manual	1	392.8574146250203
9	ROI 8	manual	2	391.48099630333786
9	ROI 8	manual	3	391.0862929686269
9	ROI 8	manual	4	392.3116791350608
10	ROI 8	manual	1	392.19472402272714
10	ROI 8	manual	2	393.46474519607546
10	ROI 8	manual	3	392.74261030039594
10	ROI 8	manual	4	393.71816102344536
11	ROI 8	manual	1	396.2772319833229
11	ROI 8	manual	2	393.29448417124223
11	ROI 8	manual	3	395.14827475201065
11	ROI 8	manual	4	395.04801745777235
12	ROI 8	manual	1	398.500112810934
12	ROI 8	manual	2	397.80960424709576
12	ROI 8	manual	3	398.00581834031505
12	ROI 8	manual	4	398.29411967401614
1	ROI 8	vial	1	398.31977840757787
1	ROI 8	vial	2	398.39614923517377
1	ROI 8	vial	3	398.37047477880793
1	ROI 8	vial	4	397.918171859162
2	ROI 8	vial	1	396.40408299023767
2	ROI 8	vial	2	396.0769042080108
2	ROI 8	vial	3	396.5579330663062
2	ROI 8	vial	4	395.2106749559045
3	ROI 8	vial	1	399.9872631561468
3	ROI 8	vial	2	400.3864869878573
3	ROI 8	vial	3	398.21853379780566
3	ROI 8	vial	4	398.61677262286594
4	ROI 8	vial	1	401.2108475301932
4	ROI 8	vial	2	400.74230406998845
4	ROI 8	vial	3	401.2948131004784
4	ROI 8	vial	4	401.4951373958282
5	ROI 8	vial	1	396.4431277280739
5	ROI 8	vial	2	396.0764573893063
5	ROI 8	vial	3	396.5569845256799
5	ROI 8	vial	4	397.0201226482436
6	ROI 8	vial	1	397.8687387026422
6	ROI 8	vial	2	396.7075396232688
6	ROI 8	vial	3	397.7174523988445
6	ROI 8	vial	4	397.5204214621626
7	ROI 8	vial	1	395.39469175325473
7	ROI 8	vial	2	394.8964646151783
7	ROI 8	vial	3	395.48434971129984
7	ROI 8	vial	4	395.38984698320166
8	ROI 8	vial	1	393.1361304971083
8	ROI 8	vial	2	393.2669722811111
8	ROI 8	vial	3	393.2507084293846
8	ROI 8	vial	4	393.5997865359216
9	ROI 8	vial	1	393.63821098497556
9	ROI 8	vial	2	392.3462824747801
9	ROI 8	vial	3	392.7965533425022
9	ROI 8	vial	4	392.18938754457565
10	ROI 8	vial	1	393.91200325092746
10	ROI 8	vial	2	394.48072355823774
10	ROI 8	vial	3	394.3432665870601
10	ROI 8	vial	4	394.34396524180494
11	ROI 8	vial	1	396.69028326946926
11	ROI 8	vial	2	395.55988917656714
11	ROI 8	vial	3	396.0259707056253
11	ROI 8	vial	4	396.2932444525265
12	ROI 8	vial	1	397.8986621958835
12	ROI 8	vial	2	398.012658590863
12	ROI 8	vial	3	397.56277940594526
12	ROI 8	vial	4	397.9223808460365
1	ROI 6	optimal	1	598.1218090265999
1	ROI 6	optimal	2	601.4220490262628
1	ROI 6	optimal	3	599.4124031917388
1	ROI 6	optimal	4	598.1635248769289
2	ROI 6	optimal	1	594.6513942135961
2	ROI 6	optimal	2	594.9971463387607
2	ROI 6	optimal	3	595.7297609208211
2	ROI 6	optimal	4	595.659116177942
3	ROI 6	optimal	1	596.7211843180253
3	ROI 6	optimal	2	595.498508304439
3	ROI 6	optimal	3	591.7734406719038
3	ROI 6	optimal	4	591.346023127761
4	ROI 6	optimal	1	592.6271892543972
4	ROI 6	optimal	2	591.3928726517465
4	ROI 6	optimal	3	590.8622712740404
4	ROI 6	optimal	4	591.0679030496127
5	ROI 6	optimal	1	593.0237684091768
5	ROI 6	optimal	2	593.1338606186455
5	ROI 6	optimal	3	593.6785381709844
5	ROI 6	optimal	4	594.0374931142703
6	ROI 6	optimal	1	595.5878696531151
6	ROI 6	optimal	2	592.0478473208109
6	ROI 6	optimal	3	594.2242955556052
6	ROI 6	optimal	4	592.5873635919875
7	ROI 6	optimal	1	592.3885671423783
7	ROI 6	optimal	2	591.9727273521136
7	ROI 6	optimal	3	594.1499008008888
7	ROI 6	optimal	4	593.0875853884048
8	ROI 6	optimal	1	592.8742038375344
8	ROI 6	optimal	2	592.4917762003188
8	ROI 6	optimal	3	591.9578238670106
8	ROI 6	optimal	4	593.277741173577
9	ROI 6	optimal	1	590.6645886157411
9	ROI 6	optimal	2	591.7136136440729
9	ROI 6	optimal	3	592.1017157614203
9	ROI 6	optimal	4	591.8077359469165
10	ROI 6	optimal	1	592.4243082279819
10	ROI 6	optimal	2	593.5233943798077
10	ROI 6	optimal	3	594.5229666652166
10	ROI 6	optimal	4	592.7978184246796
11	ROI 6	optimal	1	598.1936397610161
11	ROI 6	optimal	2	597.3784149423109
11	ROI 6	optimal	3	597.922591543194
11	ROI 6	optimal	4	598.7129931480735
12	ROI 6	optimal	1	595.9841826596445
12	ROI 6	optimal	2	596.2140802227511
12	ROI 6	optimal	3	598.6211998781098
12	ROI 6	optimal	4	598.2535052612836
1	ROI 6	manual	1	596.3985040432398
1	ROI 6	manual	2	598.3327884506515
1	ROI 6	manual	3	596.5417310489679
1	ROI 6	manual	4	596.902838437299
2	ROI 6	manual	1	597.2675158390027
2	ROI 6	manual	2	596.9803943715457
2	ROI 6	manual	3	597.6737932379251
2	ROI 6	manual	4	596.7135152212153
3	ROI 6	manual	1	592.8216611915614
3	ROI 6	manual	2	591.5868017372792
3	ROI 6	manual	3	591.6008159046389
3	ROI 6	manual	4	591.2997920598987
4	ROI 6	manual	1	592.7531318800945
4	ROI 6	manual	2	591.834235740811
4	ROI 6	manual	3	590.866163309807
4	ROI 6	manual	4	591.2604631513137
5	ROI 6	manual	1	591.3921938542812
5	ROI 6	manual	2	591.9129882022129
5	ROI 6	manual	3	591.9063168444401
5	ROI 6	manual	4	592.1798621153863
6	ROI 6	manual	1	602.3459955389884
6	ROI 6	manual	2	599.3795918077266
6	ROI 6	manual	3	600.7080991761131
6	ROI 6	manual	4	601.5889635261667
7	ROI 6	manual	1	592.0740272733702
7	ROI 6	manual	2	591.6332053293171
7	ROI 6	manual	3	594.0575835886897
7	ROI 6	manual	4	593.0971066557416
8	ROI 6	manual	1	589.9812519328586
8	ROI 6	manual	2	590.4074741439413
8	ROI 6	manual	3	590.1947482444691
8	ROI 6	manual	4	590.6687123967961
9	ROI 6	manual	1	597.2723345078197
9	ROI 6	manual	2	599.5263679402561
9	ROI 6	manual	3	598.416617993818
9	ROI 6	manual	4	598.5506618858072
10	ROI 6	manual	1	598.6197084610023
10	ROI 6	manual	2	601.2195126609128
10	ROI 6	manual	3	598.1396438207804
10	ROI 6	manual	4	602.0245128024685
11	ROI 6	manual	1	602.7468882876414
11	ROI 6	manual	2	600.0100718681426
11	ROI 6	manual	3	601.8520171261586
11	ROI 6	manual	4	601.286686036731
12	ROI 6	manual	1	595.8034681618996
12	ROI 6	manual	2	596.1803669024474
12	ROI 6	manual	3	598.4353985665879
12	ROI 6	manual	4	598.1755442607661
1	ROI 6	vial	1	601.2485243611465
1	ROI 6	vial	2	601.380353491079
1	ROI 6	vial	3	601.5746093124512
1	ROI 6	vial	4	600.7024301520725
2	ROI 6	vial	1	598.1638280220144
2	ROI 6	vial	2	597.5539947761335
2	ROI 6	vial	3	597.9204418931668
2	ROI 6	vial	4	597.1964173271961
3	ROI 6	vial	1	597.7328645761178
3	ROI 6	vial	2	597.113069835655
3	ROI 6	vial	3	595.4685418232722
3	ROI 6	vial	4	596.8329284139887
4	ROI 6	vial	1	596.7356165734665
4	ROI 6	vial	2	595.8563244731056
4	ROI 6	vial	3	595.8810819502105
4	ROI 6	vial	4	596.2095379742551
5	ROI 6	vial	1	597.6304980485645
5	ROI 6	vial	2	597.0799628538033
5	ROI 6	vial	3	597.0954981474973
5	ROI 6	vial	4	596.8556495236487
6	ROI 6	vial	1	599.2456679879929
6	ROI 6	vial	2	598.2887244041018
6	ROI 6	vial	3	599.1379696384263
6	ROI 6	vial	4	598.6083266227579
7	ROI 6	vial	1	596.3764602607623
7	ROI 6	vial	2	596.5242080712225
7	ROI 6	vial	3	596.6811458949736
7	ROI 6	vial	4	596.6427134256596
8	ROI 6	vial	1	594.5770424040388
8	ROI 6	vial	2	594.533772432837
8	ROI 6	vial	3	594.4391777323931
8	ROI 6	vial	4	594.382626570234
9	ROI 6	vial	1	594.6300304085559
9	ROI 6	vial	2	593.912665205581
9	ROI 6	vial	3	594.3200738490809
9	ROI 6	vial	4	593.9110133288906
10	ROI 6	vial	1	596.8309518451116
10	ROI 6	vial	2	597.8092846673811
10	ROI 6	vial	3	597.1449207208138
10	ROI 6	vial	4	597.8683590442132
11	ROI 6	vial	1	599.3164113471082
11	ROI 6	vial	2	598.7577098135563
11	ROI 6	vial	3	599.2792751396317
11	ROI 6	vial	4	599.1582038198602
12	ROI 6	vial	1	598.8303331991854
12	ROI 6	vial	2	598.6203221762838
12	ROI 6	vial	3	598.0878776063513
12	ROI 6	vial	4	598.9899370505718
1	ROI 4	optimal	1	829.5365518160986
1	ROI 4	optimal	2	830.7031520482795
1	ROI 4	optimal	3	830.4150701604628
1	ROI 4	optimal	4	831.3073528601399
2	ROI 4	optimal	1	834.1390672709239
2	ROI 4	optimal	2	832.9265071930653
2	ROI 4	optimal	3	833.7685805283357
2	ROI 4	optimal	4	834.5854915964304
3	ROI 4	optimal	1	838.853561446593
3	ROI 4	optimal	2	836.615727659773
3	ROI 4	optimal	3	833.5887894766535
3	ROI 4	optimal	4	835.37381530863
4	ROI 4	optimal	1	835.5253260982444
4	ROI 4	optimal	2	835.5584658564914
4	ROI 4	optimal	3	834.9804564480835
4	ROI 4	optimal	4	835.7721396785552
5	ROI 4	optimal	1	833.8219528611805
5	ROI 4	optimal	2	833.1740631971619
5	ROI 4	optimal	3	833.4014532641229
5	ROI 4	optimal	4	834.2652995772827
6	ROI 4	optimal	1	836.9050985583368
6	ROI 4	optimal	2	835.0553405459535
6	ROI 4	optimal	3	836.8671605270547
6	ROI 4	optimal	4	836.719897640331
7	ROI 4	optimal	1	834.1139982283134
7	ROI 4	optimal	2	831.9400449537926
7	ROI 4	optimal	3	833.8590090039136
7	ROI 4	optimal	4	832.9379674212013
8	ROI 4	optimal	1	832.9705365936499
8	ROI 4	optimal	2	832.159270943751
8	ROI 4	optimal	3	833.7767468850742
8	ROI 4	optimal	4	832.4331507167055
9	ROI 4	optimal	1	832.5454675229778
9	ROI 4	optimal	2	831.2782279048046
9	ROI 4	optimal	3	832.5258578351935
9	ROI 4	optimal	4	831.664150725442
10	ROI 4	optimal	1	836.4210685536565
10	ROI 4	optimal	2	836.5589648665311
10	ROI 4	optimal	3	837.0913485519801
10	ROI 4	optimal	4	835.9037806729011
11	ROI 4	optimal	1	838.2050216340579
11	ROI 4	optimal	2	837.112526580422
11	ROI 4	optimal	3	836.0031450795177
11	ROI 4	optimal	4	837.3747725246591
12	ROI 4	optimal	1	837.1702611603762
12	ROI 4	optimal	2	833.8202090573087
12	ROI 4	optimal	3	835.320522070205
12	ROI 4	optimal	4	835.2782173781164
1	ROI 4	manual	1	829.8173942325379
1	ROI 4	manual	2	830.9300556284327
1	ROI 4	manual	3	830.5146676642652
1	ROI 4	manual	4	831.3423562973923
2	ROI 4	manual	1	835.2758355585157
2	ROI 4	manual	2	834.4120428518888
2	ROI 4	manual	3	835.7004466105778
2	ROI 4	manual	4	835.6543114774213
3	ROI 4	manual	1	834.7079663063988
3	ROI 4	manual	2	832.2545180027552
3	ROI 4	manual	3	833.4165351910995
3	ROI 4	manual	4	832.8928061210448
4	ROI 4	manual	1	834.8012553412834
4	ROI 4	manual	2	834.7471695993199
4	ROI 4	manual	3	833.508845640281
4	ROI 4	manual	4	834.0461477709941
5	ROI 4	manual	1	831.5704208919684
5	ROI 4	manual	2	831.1773313000779
5	ROI 4	manual	3	831.036677190902
5	ROI 4	manual	4	831.886252867176
6	ROI 4	manual	1	840.1378971732961
6	ROI 4	manual	2	838.7648421325287
6	ROI 4	manual	3	839.840552308311
6	ROI 4	manual	4	839.0140070432825
7	ROI 4	manual	1	833.2924041873335
7	ROI 4	manual	2	831.5441566665955
7	ROI 4	manual	3	833.1011914884381
7	ROI 4	manual	4	832.2902844559874
8	ROI 4	manual	1	829.263607476852
8	ROI 4	manual	2	828.8865233311212
8	ROI 4	manual	3	828.6136953379986
8	ROI 4	manual	4	828.0462126330027
9	ROI 4	manual	1	838.0195934828768
9	ROI 4	manual	2	836.0245888286927
9	ROI 4	manual	3	837.4827810379322
9	ROI 4	manual	4	837.303879457787
10	ROI 4	manual	1	839.0521443247419
10	ROI 4	manual	2	840.3692639297984
10	ROI 4	manual	3	837.7588553973936
10	ROI 4	manual	4	841.0457273728657
11	ROI 4	manual	1	839.4772285189966
11	ROI 4	manual	2	838.7551593260514
11	ROI 4	manual	3	837.3034586729143
11	ROI 4	manual	4	838.6292475729709
12	ROI 4	manual	1	836.8595055229895
12	ROI 4	manual	2	833.4003908917789
12	ROI 4	manual	3	834.2272990845385
12	ROI 4	manual	4	835.0117275285405
1	ROI 4	vial	1	829.0991474104695
1	ROI 4	vial	2	829.5830643409546
1	ROI 4	vial	3	829.2728426045181
1	ROI 4	vial	4	828.9648239755951
2	ROI 4	vial	1	827.8930703047012
2	ROI 4	vial	2	827.5614822493555
2	ROI 4	vial	3	827.5223386569053
2	ROI 4	vial	4	826.7430319595421
3	ROI 4	vial	1	838.2676595165049
3	ROI 4	vial	2	836.9686313211785
3	ROI 4	vial	3	832.8197343871602
3	ROI 4	vial	4	835.5436952785948
4	ROI 4	vial	1	837.6504672144158
4	ROI 4	vial	2	837.4240147801903
4	ROI 4	vial	3	836.982600011763
4	ROI 4	vial	4	836.8716300593484
5	ROI 4	vial	1	834.5888690519693
5	ROI 4	vial	2	834.8433938779393
5	ROI 4	vial	3	834.669212766388
5	ROI 4	vial	4	834.7481522987407
6	ROI 4	vial	1	836.836884018918
6	ROI 4	vial	2	835.6825440432235
6	ROI 4	vial	3	835.9999570583221
6	ROI 4	vial	4	836.1105922080009
7	ROI 4	vial	1	833.9351453959117
7	ROI 4	vial	2	832.5940305368396
7	ROI 4	vial	3	832.4432388037471
7	ROI 4	vial	4	831.9033732877814
8	ROI 4	vial	1	833.5479363419778
8	ROI 4	vial	2	833.1110893601458
8	ROI 4	vial	3	833.0089196062555
8	ROI 4	vial	4	832.856053059808
9	ROI 4	vial	1	832.3341428755384
9	ROI 4	vial	2	831.2055488010169
9	ROI 4	vial	3	831.306827137007
9	ROI 4	vial	4	831.1066670391563
10	ROI 4	vial	1	839.1406651477108
10	ROI 4	vial	2	837.89297359241
10	ROI 4	vial	3	837.4691329637129
10	ROI 4	vial	4	837.577853945182
11	ROI 4	vial	1	838.6915025065881
11	ROI 4	vial	2	838.1881432572551
11	ROI 4	vial	3	838.2801646644132
11	ROI 4	vial	4	837.990694197168
12	ROI 4	vial	1	835.298132360397
12	ROI 4	vial	2	834.5354090886784
12	ROI 4	vial	3	834.8038901117611
12	ROI 4	vial	4	834.7057232518706
1	ROI 13	optimal	1	119.01976405364333
1	ROI 13	optimal	2	121.08532296945033
1	ROI 13	optimal	3	120.5002083347645
1	ROI 13	optimal	4	120.47890463252253
2	ROI 13	optimal	1	111.44891168867034
2	ROI 13	optimal	2	111.25013329920777
2	ROI 13	optimal	3	112.59798916020632
2	ROI 13	optimal	4	113.82449940459308
3	ROI 13	optimal	1	116.78961212749137
3	ROI 13	optimal	2	115.00430169161784
3	ROI 13	optimal	3	114.37682661014117
3	ROI 13	optimal	4	115.01593294400938
4	ROI 13	optimal	1	118.54204857103771
4	ROI 13	optimal	2	115.93193076373365
4	ROI 13	optimal	3	115.56277855919906
4	ROI 13	optimal	4	116.47867810323669
5	ROI 13	optimal	1	113.48714637416903
5	ROI 13	optimal	2	114.94585326731317
5	ROI 13	optimal	3	114.26300914691632
5	ROI 13	optimal	4	115.0081725853513
6	ROI 13	optimal	1	112.544450356152
6	ROI 13	optimal	2	112.90963954605188
6	ROI 13	optimal	3	115.09960107027231
6	ROI 13	optimal	4	113.08792139917361
7	ROI 13	optimal	1	114.56703199228708
7	ROI 13	optimal	2	114.08617549562001
7	ROI 13	optimal	3	112.4955053285496
7	ROI 13	optimal	4	114.46963779085688
8	ROI 13	optimal	1	109.85009114736455
8	ROI 13	optimal	2	109.67779832157862
8	ROI 13	optimal	3	109.6967912306901
8	ROI 13	optimal	4	109.24063073168765
9	ROI 13	optimal	1	114.35268113296769
9	ROI 13	optimal	2	110.0621296306972
9	ROI 13	optimal	3	111.32371794447542
9	ROI 13	optimal	4	111.2227920842552
10	ROI 13	optimal	1	110.15984396721709
10	ROI 13	optimal	2	113.58972393252743
10	ROI 13	optimal	3	114.45194399835404
10	ROI 13	optimal	4	115.53880241424632
11	ROI 13	optimal	1	111.36337132730594
11	ROI 13	optimal	2	115.66303693342238
11	ROI 13	optimal	3	111.73088927704319
11	ROI 13	optimal	4	110.44190041949655
12	ROI 13	optimal	1	113.74360231719955
12	ROI 13	optimal	2	113.78752191253427
12	ROI 13	optimal	3	113.73408991260783
12	ROI 13	optimal	4	112.21663426095188
1	ROI 13	manual	1	120.13610892674907
1	ROI 13	manual	2	119.76847767900888
1	ROI 13	manual	3	120.60592586960468
1	ROI 13	manual	4	120.73310348887502
2	ROI 13	manual	1	113.0077315085505
2	ROI 13	manual	2	111.9091297255226
2	ROI 13	manual	3	113.62793698382222
2	ROI 13	manual	4	114.92249713815156
3	ROI 13	manual	1	113.94967589818096
3	ROI 13	manual	2	113.8838283222215
3	ROI 13	manual	3	113.64015362611973
3	ROI 13	manual	4	113.16847127051416
4	ROI 13	manual	1	118.82869343595296
4	ROI 13	manual	2	116.0614799157438
4	ROI 13	manual	3	116.95966660662695
4	ROI 13	manual	4	117.29443515474952
5	ROI 13	manual	1	116.20480387291964
5	ROI 13	manual	2	115.16467751270817
5	ROI 13	manual	3	116.11494994797336
5	ROI 13	manual	4	115.4029306593736
6	ROI 13	manual	1	114.84069208259903
6	ROI 13	manual	2	115.06403159831127
6	ROI 13	manual	3	115.07744327138089
6	ROI 13	manual	4	115.12867379894412
7	ROI 13	manual	1	113.72022545148216
7	ROI 13	manual	2	113.1274440126044
7	ROI 13	manual	3	112.2657774465887
7	ROI 13	manual	4	113.88398421449382
8	ROI 13	manual	1	109.70897355104545
8	ROI 13	manual	2	108.40522138654208
8	ROI 13	manual	3	109.88446383862332
8	ROI 13	manual	4	110.11166211313304
9	ROI 13	manual	1	113.68442796627605
9	ROI 13	manual	2	113.40219148027772
9	ROI 13	manual	3	112.25331017301215
9	ROI 13	manual	4	112.3094751615774
10	ROI 13	manual	1	113.88369471199742
10	ROI 13	manual	2	117.70986310460384
10	ROI 13	manual	3	115.78592900508816
10	ROI 13	manual	4	115.82829974133874
11	ROI 13	manual	1	114.39945159305287
11	ROI 13	manual	2	116.34639662876432
11	ROI 13	manual	3	113.26705859958447
11	ROI 13	manual	4	114.27090011667036
12	ROI 13	manual	1	112.38342746631623
12	ROI 13	manual	2	113.93898357055676
12	ROI 13	manual	3	113.77714511351492
12	ROI 13	manual	4	113.32573718796267
1	ROI 13	vial	1	120.95509005821785
1	ROI 13	vial	2	122.02041145708667
1	ROI 13	vial	3	122.38713515707654
1	ROI 13	vial	4	122.94964364230243
2	ROI 13	vial	1	120.20356291748446
2	ROI 13	vial	2	120.2888105577143
2	ROI 13	vial	3	120.11131106453637
2	ROI 13	vial	4	122.57913835253474
3	ROI 13	vial	1	137.1386743058818
3	ROI 13	vial	2	135.29586221865316
3	ROI 13	vial	3	131.99030494787988
3	ROI 13	vial	4	135.19609175982785
4	ROI 13	vial	1	122.61065591192913
4	ROI 13	vial	2	122.03625141436666
4	ROI 13	vial	3	122.99269756514015
4	ROI 13	vial	4	124.70446352852139
5	ROI 13	vial	1	117.49433677693219
5	ROI 13	vial	2	117.93923606807606
5	ROI 13	vial	3	117.81595293917347
5	ROI 13	vial	4	118.63318525677734
6	ROI 13	vial	1	118.50109271414463
6	ROI 13	vial	2	119.33432771614599
6	ROI 13	vial	3	119.78038621024514
6	ROI 13	vial	4	119.63749907592535
7	ROI 13	vial	1	117.243972345212
7	ROI 13	vial	2	116.77904226518304
7	ROI 13	vial	3	116.42329418577674
7	ROI 13	vial	4	117.35885848539725
8	ROI 13	vial	1	113.08869028062631
8	ROI 13	vial	2	113.2237697761285
8	ROI 13	vial	3	113.6975593581718
8	ROI 13	vial	4	113.07292411567863
9	ROI 13	vial	1	119.22629734151045
9	ROI 13	vial	2	118.64457785558248
9	ROI 13	vial	3	118.43917224694933
9	ROI 13	vial	4	118.99879574257682
10	ROI 13	vial	1	113.86962187468521
10	ROI 13	vial	2	116.7302023310989
10	ROI 13	vial	3	116.67567793715385
10	ROI 13	vial	4	119.07981045472243
11	ROI 13	vial	1	113.86050042178681
11	ROI 13	vial	2	117.26465976870422
11	ROI 13	vial	3	112.30718631389377
11	ROI 13	vial	4	113.72192961292161
12	ROI 13	vial	1	117.65587121667184
12	ROI 13	vial	2	118.50284422494657
12	ROI 13	vial	3	118.60276888557242
12	ROI 13	vial	4	117.84679782329313
1	ROI 11	optimal	1	238.3857857505648
1	ROI 11	optimal	2	239.1647224376487
1	ROI 11	optimal	3	239.37979044547333
1	ROI 11	optimal	4	237.50624548931225
2	ROI 11	optimal	1	244.7115822236618
2	ROI 11	optimal	2	249.03430184641192
2	ROI 11	optimal	3	246.75099963306408
2	ROI 11	optimal	4	247.70136537221893
3	ROI 11	optimal	1	239.4099913947753
3	ROI 11	optimal	2	240.4431255770819
3	ROI 11	optimal	3	237.0882954574975
3	ROI 11	optimal	4	239.90653669486417
4	ROI 11	optimal	1	232.21215397167964
4	ROI 11	optimal	2	233.53846518876242
4	ROI 11	optimal	3	234.682257095637
4	ROI 11	optimal	4	236.37033843740343
5	ROI 11	optimal	1	238.3796075587926
5	ROI 11	optimal	2	239.4643300564469
5	ROI 11	optimal	3	240.54267865725473
5	ROI 11	optimal	4	239.69694208685306
6	ROI 11	optimal	1	237.39516007875596
6	ROI 11	optimal	2	236.89942236007954
6	ROI 11	optimal	3	237.94644853929245
6	ROI 11	optimal	4	237.3851981768612
7	ROI 11	optimal	1	242.64953127723325
7	ROI 11	optimal	2	241.38092928302603
7	ROI 11	optimal	3	240.58207488089164
7	ROI 11	optimal	4	240.1891938150621
8	ROI 11	optimal	1	241.42101269962816
8	ROI 11	optimal	2	239.30443982250102
8	ROI 11	optimal	3	239.3430121428025
8	ROI 11	optimal	4	239.46101229828565
9	ROI 11	optimal	1	244.33268167210753
9	ROI 11	optimal	2	242.75894455139365
9	ROI 11	optimal	3	241.81423755815538
9	ROI 11	optimal	4	242.14617141802626
10	ROI 11	optimal	1	237.3456036889964
10	ROI 11	optimal	2	237.75101919567504
10	ROI 11	optimal	3	236.62640823884928
10	ROI 11	optimal	4	230.77979148978727
11	ROI 11	optimal	1	234.3113475374819
11	ROI 11	optimal	2	253.04501171651725
11	ROI 11	optimal	3	234.33936174156483
11	ROI 11	optimal	4	235.25882508822087
12	ROI 11	optimal	1	238.41328824802605
12	ROI 11	optimal	2	237.2061399074369
12	ROI 11	optimal	3	243.30376803823856
12	ROI 11	optimal	4	243.3763028005474
1	ROI 11	manual	1	236.69776836727624
1	ROI 11	manual	2	237.46087684321375
1	ROI 11	manual	3	237.56555571636144
1	ROI 11	manual	4	235.6333680692755
2	ROI 11	manual	1	250.04564651455328
2	ROI 11	manual	2	252.7692924890434
2	ROI 11	manual	3	251.65460988238044
2	ROI 11	manual	4	252.86156893846183
3	ROI 11	manual	1	242.0820747847697
3	ROI 11	manual	2	242.1530377946386
3	ROI 11	manual	3	239.63688939408408
3	ROI 11	manual	4	240.83028572728415
4	ROI 11	manual	1	232.52961030557228
4	ROI 11	manual	2	233.28056866307972
4	ROI 11	manual	3	234.77282009986695
4	ROI 11	manual	4	234.5105311340404
5	ROI 11	manual	1	235.8590647610919
5	ROI 11	manual	2	237.33370720075504
5	ROI 11	manual	3	238.0579574126476
5	ROI 11	manual	4	238.82392243225993
6	ROI 11	manual	1	239.41069668551876
6	ROI 11	manual	2	240.45138214720384
6	ROI 11	manual	3	240.5367122968873
6	ROI 11	manual	4	240.52739312089489
7	ROI 11	manual	1	245.20697220655393
7	ROI 11	manual	2	244.12301865040928
7	ROI 11	manual	3	243.0580645260727
7	ROI 11	manual	4	242.48799300211144
8	ROI 11	manual	1	246.96896870528707
8	ROI 11	manual	2	247.3978448903852
8	ROI 11	manual	3	248.62966238319493
8	ROI 11	manual	4	248.05943339470815
9	ROI 11	manual	1	247.58066345883535
9	ROI 11	manual	2	244.86026780591283
9	ROI 11	manual	3	246.89184358710517
9	ROI 11	manual	4	243.67892922149215
10	ROI 11	manual	1	291.09630257679635
10	ROI 11	manual	2	297.6473060026388
10	ROI 11	manual	3	299.0353348338851
10	ROI 11	manual	4	304.3522760114706
11	ROI 11	manual	1	255.09232854560796
11	ROI 11	manual	2	275.5455453399584
11	ROI 11	manual	3	252.3283996795078
11	ROI 11	manual	4	256.8391653984791
12	ROI 11	manual	1	236.32459009830984
12	ROI 11	manual	2	235.6792000993113
12	ROI 11	manual	3	241.64223388425253
12	ROI 11	manual	4	242.7917686997175
1	ROI 11	vial	1	237.57867038574204
1	ROI 11	vial	2	237.47510576096533
1	ROI 11	vial	3	237.58166754646336
1	ROI 11	vial	4	237.15198490728775
2	ROI 11	vial	1	245.11196998112817
2	ROI 11	vial	2	245.4177839965229
2	ROI 11	vial	3	245.44029657044035
2	ROI 11	vial	4	245.42065888227896
3	ROI 11	vial	1	245.8999983802956
3	ROI 11	vial	2	246.2796065696793
3	ROI 11	vial	3	245.13026541442693
3	ROI 11	vial	4	246.70993030863403
4	ROI 11	vial	1	234.17705034258012
4	ROI 11	vial	2	234.20930394702617
4	ROI 11	vial	3	234.26907272298493
4	ROI 11	vial	4	235.0440727377734
5	ROI 11	vial	1	245.29249803985132
5	ROI 11	vial	2	245.71032507521224
5	ROI 11	vial	3	245.50064038506835
5	ROI 11	vial	4	246.87816266660423
6	ROI 11	vial	1	249.62097928352253
6	ROI 11	vial	2	250.8351840181244
6	ROI 11	vial	3	252.05558947555164
6	ROI 11	vial	4	251.93553474878678
7	ROI 11	vial	1	243.2295535782976
7	ROI 11	vial	2	242.69983851637028
7	ROI 11	vial	3	242.41056616703312
7	ROI 11	vial	4	242.38029634301998
8	ROI 11	vial	1	243.9439413756905
8	ROI 11	vial	2	243.48541347497593
8	ROI 11	vial	3	244.79055478964594
8	ROI 11	vial	4	244.5347690132131
9	ROI 11	vial	1	248.7788640938525
9	ROI 11	vial	2	247.95976674421823
9	ROI 11	vial	3	247.7288332619208
9	ROI 11	vial	4	247.2873510657636
10	ROI 11	vial	1	272.7767061530197
10	ROI 11	vial	2	277.2259094986213
10	ROI 11	vial	3	277.2181084336846
10	ROI 11	vial	4	280.83604815384217
11	ROI 11	vial	1	248.37403229406493
11	ROI 11	vial	2	263.38354532818244
11	ROI 11	vial	3	245.44477569534652
11	ROI 11	vial	4	249.4439830659397
12	ROI 11	vial	1	241.01485913102775
12	ROI 11	vial	2	240.8871590252694
12	ROI 11	vial	3	243.93714510254748
12	ROI 11	vial	4	243.6071378014459
1	ROI 9	optimal	1	404.7147501633937
1	ROI 9	optimal	2	404.86153900215413
1	ROI 9	optimal	3	403.3116136537977
1	ROI 9	optimal	4	404.1455943286258
2	ROI 9	optimal	1	404.633039200417
2	ROI 9	optimal	2	406.9548019565611
2	ROI 9	optimal	3	404.3509933253478
2	ROI 9	optimal	4	406.97178471782496
3	ROI 9	optimal	1	405.95562935197944
3	ROI 9	optimal	2	404.94564649095076
3	ROI 9	optimal	3	401.8615080267591
3	ROI 9	optimal	4	404.31158403420795
4	ROI 9	optimal	1	406.3293804982545
4	ROI 9	optimal	2	407.88506951718244
4	ROI 9	optimal	3	407.8317510548275
4	ROI 9	optimal	4	407.6502653405053
5	ROI 9	optimal	1	404.4669143573392
5	ROI 9	optimal	2	405.72021019621064
5	ROI 9	optimal	3	406.1592036485792
5	ROI 9	optimal	4	408.004501197338
6	ROI 9	optimal	1	405.76013292561106
6	ROI 9	optimal	2	405.59584948063235
6	ROI 9	optimal	3	406.0941989832884
6	ROI 9	optimal	4	405.25878329810774
7	ROI 9	optimal	1	406.4435467410584
7	ROI 9	optimal	2	407.0854922391272
7	ROI 9	optimal	3	406.8781124204921
7	ROI 9	optimal	4	407.26901644220027
8	ROI 9	optimal	1	403.5190981419104
8	ROI 9	optimal	2	402.3262444898779
8	ROI 9	optimal	3	403.6738088421785
8	ROI 9	optimal	4	401.5302440830835
9	ROI 9	optimal	1	408.89773506292204
9	ROI 9	optimal	2	407.6472696767541
9	ROI 9	optimal	3	407.36203133088077
9	ROI 9	optimal	4	408.73944235768016
10	ROI 9	optimal	1	405.7995337300667
10	ROI 9	optimal	2	404.15485895354544
10	ROI 9	optimal	3	403.33677254457604
10	ROI 9	optimal	4	401.9504443413356
11	ROI 9	optimal	1	404.40304906157843
11	ROI 9	optimal	2	404.6074369715234
11	ROI 9	optimal	3	406.23678079859496
11	ROI 9	optimal	4	405.47186270493603
12	ROI 9	optimal	1	411.71780487431647
12	ROI 9	optimal	2	412.3460627682122
12	ROI 9	optimal	3	407.8520782833064
12	ROI 9	optimal	4	408.627325695862
1	ROI 9	manual	1	402.5601247399738
1	ROI 9	manual	2	400.8834542190408
1	ROI 9	manual	3	401.00819523796054
1	ROI 9	manual	4	402.4189154683893
2	ROI 9	manual	1	404.69984549025486
2	ROI 9	manual	2	406.5094555476498
2	ROI 9	manual	3	404.13922814554456
2	ROI 9	manual	4	406.94423290464863
3	ROI 9	manual	1	401.61222337096626
3	ROI 9	manual	2	400.846707068776
3	ROI 9	manual	3	400.1389340628768
3	ROI 9	manual	4	400.7761569394553
4	ROI 9	manual	1	404.49127552270886
4	ROI 9	manual	2	406.3779273093022
4	ROI 9	manual	3	405.794195620275
4	ROI 9	manual	4	404.85570696581993
5	ROI 9	manual	1	402.8155557548952
5	ROI 9	manual	2	402.3995748622866
5	ROI 9	manual	3	404.32239322239826
5	ROI 9	manual	4	404.2617472509445
6	ROI 9	manual	1	409.9829866747882
6	ROI 9	manual	2	409.6816215424042
6	ROI 9	manual	3	408.6227645347504
6	ROI 9	manual	4	409.3116880710001
7	ROI 9	manual	1	406.4541274078025
7	ROI 9	manual	2	407.1292289437697
7	ROI 9	manual	3	406.8264134591856
7	ROI 9	manual	4	407.2946748204428
8	ROI 9	manual	1	401.5153433936042
8	ROI 9	manual	2	401.78987831684947
8	ROI 9	manual	3	401.7056361996436
[truncated: 497 more rows]
