# Supplementary material for: Open-source quality assurance for multi-parametric MRI: a diffusion analysis update for the magnetic resonance biomarker assessment software (MR-BIAS)
Source: MAGMA. 2025 Apr 26;38(4):639–51. doi: 10.1007/s10334-025-01252-4 (PMC12443916; doi:10.1007/s10334-025-01252-4)
Supplement: Supplementary file 7 — Supplementary file7 (CSV 44 kb) [file 10334_2025_1252_MOESM7_ESM.csv]

month	RoiLabel	method	pass	D (um^2/s)
1	ROI 1	offline	1	1086.3690175060337
1	ROI 1	offline	2	1088.8018199397995
1	ROI 1	offline	3	1090.1431374243216
1	ROI 1	offline	4	1088.9598598356336
2	ROI 1	offline	1	1113.4033416013312
2	ROI 1	offline	2	1112.141551431205
2	ROI 1	offline	3	1112.7361080048909
2	ROI 1	offline	4	1111.691867092332
3	ROI 1	offline	1	1113.8118691806137
3	ROI 1	offline	2	1112.227029918033
3	ROI 1	offline	3	1113.0892195931203
3	ROI 1	offline	4	1111.1995128241388
4	ROI 1	offline	1	1118.559785716647
4	ROI 1	offline	2	1118.743449582405
4	ROI 1	offline	3	1118.822522308582
4	ROI 1	offline	4	1118.7293072658572
5	ROI 1	offline	1	1113.4077684666488
5	ROI 1	offline	2	1113.7325441322016
5	ROI 1	offline	3	1114.4499114320404
5	ROI 1	offline	4	1112.8296806625874
6	ROI 1	offline	1	1117.8575978294784
6	ROI 1	offline	2	1117.5081607270424
6	ROI 1	offline	3	1116.57254801352
6	ROI 1	offline	4	1116.6537201388933
7	ROI 1	offline	1	1114.7102877633
7	ROI 1	offline	2	1114.2218001878803
7	ROI 1	offline	3	1113.8818481398591
7	ROI 1	offline	4	1110.919578940698
8	ROI 1	offline	1	1116.52522094646
8	ROI 1	offline	2	1114.1816298084689
8	ROI 1	offline	3	1114.439723915533
8	ROI 1	offline	4	1113.8605704305078
9	ROI 1	offline	1	1115.7571307239907
9	ROI 1	offline	2	1114.4093136578742
9	ROI 1	offline	3	1114.1612782284508
9	ROI 1	offline	4	1116.0992117314015
10	ROI 1	offline	1	1114.079529696276
10	ROI 1	offline	2	1114.4121528324793
10	ROI 1	offline	3	1114.8492639459957
10	ROI 1	offline	4	1114.3930282908698
11	ROI 1	offline	1	1122.9945399990354
11	ROI 1	offline	2	1121.2451553533185
11	ROI 1	offline	3	1120.651768183698
11	ROI 1	offline	4	1120.1326059859641
12	ROI 1	offline	1	1118.5966177608589
12	ROI 1	offline	2	1118.1831684171514
12	ROI 1	offline	3	1117.5733798371384
12	ROI 1	offline	4	1114.2034553406465
1	ROI 1	inline	1	1084.5154639175257
1	ROI 1	inline	2	1086.9508771929825
1	ROI 1	inline	3	1087.9891304347825
1	ROI 1	inline	4	1086.96875
2	ROI 1	inline	1	1111.170818505338
2	ROI 1	inline	2	1109.9645390070923
2	ROI 1	inline	3	1110.583038869258
2	ROI 1	inline	4	1109.7578947368422
3	ROI 1	inline	1	1111.652027027027
3	ROI 1	inline	2	1110.24
3	ROI 1	inline	3	1110.8767605633802
3	ROI 1	inline	4	1108.8475177304965
4	ROI 1	inline	1	1116.6548042704626
4	ROI 1	inline	2	1116.5492957746478
4	ROI 1	inline	3	1116.5755395683452
4	ROI 1	inline	4	1116.7921146953406
5	ROI 1	inline	1	1111.1866197183099
5	ROI 1	inline	2	1111.5714285714287
5	ROI 1	inline	3	1112.355871886121
5	ROI 1	inline	4	1110.6433823529412
6	ROI 1	inline	1	1115.701030927835
6	ROI 1	inline	2	1115.4377224199288
6	ROI 1	inline	3	1114.3017543859648
6	ROI 1	inline	4	1114.4593639575971
7	ROI 1	inline	1	1112.6845637583892
7	ROI 1	inline	2	1112.1720430107528
7	ROI 1	inline	3	1111.8703071672355
7	ROI 1	inline	4	1108.967741935484
8	ROI 1	inline	1	1114.451048951049
8	ROI 1	inline	2	1112.1942446043165
8	ROI 1	inline	3	1112.1347517730496
8	ROI 1	inline	4	1111.6715328467153
9	ROI 1	inline	1	1113.6598639455783
9	ROI 1	inline	2	1112.2905405405406
9	ROI 1	inline	3	1112.2398648648648
9	ROI 1	inline	4	1114.1305841924398
10	ROI 1	inline	1	1111.7304964539007
10	ROI 1	inline	2	1111.9246575342465
10	ROI 1	inline	3	1112.65
10	ROI 1	inline	4	1112.2202797202797
11	ROI 1	inline	1	1120.7142857142858
11	ROI 1	inline	2	1118.8184931506848
11	ROI 1	inline	3	1118.2640845070423
11	ROI 1	inline	4	1117.798611111111
12	ROI 1	inline	1	1116.3469387755101
12	ROI 1	inline	2	1115.9690721649486
12	ROI 1	inline	3	1115.5910652920961
12	ROI 1	inline	4	1111.9690721649486
1	ROI 2	offline	1	1096.4946791134919
1	ROI 2	offline	2	1097.2075250807295
1	ROI 2	offline	3	1096.8391628798934
1	ROI 2	offline	4	1097.1615510107004
2	ROI 2	offline	1	1121.7036313869037
2	ROI 2	offline	2	1122.7769403780555
2	ROI 2	offline	3	1121.7744555859347
2	ROI 2	offline	4	1123.2459393127926
3	ROI 2	offline	1	1122.8259646739075
3	ROI 2	offline	2	1125.5772683768942
3	ROI 2	offline	3	1121.6068430884302
3	ROI 2	offline	4	1122.9709951913908
4	ROI 2	offline	1	1125.5513101310753
4	ROI 2	offline	2	1125.1187073158353
4	ROI 2	offline	3	1124.3605385065755
4	ROI 2	offline	4	1125.2242703600125
5	ROI 2	offline	1	1120.140561721151
5	ROI 2	offline	2	1120.6138280961793
5	ROI 2	offline	3	1120.873746622016
5	ROI 2	offline	4	1121.7394511290831
6	ROI 2	offline	1	1122.0861623882952
6	ROI 2	offline	2	1122.9160444406098
6	ROI 2	offline	3	1122.415875609952
6	ROI 2	offline	4	1122.1311823354858
7	ROI 2	offline	1	1123.547730505565
7	ROI 2	offline	2	1122.2764732727712
7	ROI 2	offline	3	1122.400368232423
7	ROI 2	offline	4	1122.7640980750864
8	ROI 2	offline	1	1121.0010887624883
8	ROI 2	offline	2	1119.3540682468229
8	ROI 2	offline	3	1121.5547696516635
8	ROI 2	offline	4	1120.7765179502499
9	ROI 2	offline	1	1120.9706640557663
9	ROI 2	offline	2	1120.0312017301371
9	ROI 2	offline	3	1119.0947572933514
9	ROI 2	offline	4	1117.923693563017
10	ROI 2	offline	1	1123.7477334685768
10	ROI 2	offline	2	1125.3685998187877
10	ROI 2	offline	3	1125.6446640725867
10	ROI 2	offline	4	1124.0193833813005
11	ROI 2	offline	1	1127.656766527789
11	ROI 2	offline	2	1127.4136335990256
11	ROI 2	offline	3	1125.9037194898283
11	ROI 2	offline	4	1124.7831080513754
12	ROI 2	offline	1	1121.9871730660805
12	ROI 2	offline	2	1122.4322295301188
12	ROI 2	offline	3	1122.1941380805606
12	ROI 2	offline	4	1123.4895901628454
1	ROI 2	inline	1	1094.4107142857142
1	ROI 2	inline	2	1095.1607142857142
1	ROI 2	inline	3	1094.789667896679
1	ROI 2	inline	4	1095.425855513308
2	ROI 2	inline	1	1119.6967509025271
2	ROI 2	inline	2	1120.7164179104477
2	ROI 2	inline	3	1119.7912087912089
2	ROI 2	inline	4	1121.1558935361218
3	ROI 2	inline	1	1120.52
3	ROI 2	inline	2	1123.5035971223022
3	ROI 2	inline	3	1119.3017543859648
3	ROI 2	inline	4	1120.8853046594982
4	ROI 2	inline	1	1123.375
4	ROI 2	inline	2	1122.6917562724013
4	ROI 2	inline	3	1122.2299270072992
4	ROI 2	inline	4	1123.0704225352113
5	ROI 2	inline	1	1118.0142348754448
5	ROI 2	inline	2	1118.3957597173144
5	ROI 2	inline	3	1118.7448275862068
5	ROI 2	inline	4	1119.536231884058
6	ROI 2	inline	1	1119.7978723404256
6	ROI 2	inline	2	1120.6890459363958
6	ROI 2	inline	3	1120.2482517482517
6	ROI 2	inline	4	1119.888888888889
7	ROI 2	inline	1	1121.5107142857144
7	ROI 2	inline	2	1119.8424908424909
7	ROI 2	inline	3	1120.177536231884
7	ROI 2	inline	4	1120.625441696113
8	ROI 2	inline	1	1118.8048780487804
8	ROI 2	inline	2	1117.1236749116608
8	ROI 2	inline	3	1119.4964539007092
8	ROI 2	inline	4	1118.6985294117646
9	ROI 2	inline	1	1118.6245487364622
9	ROI 2	inline	2	1117.7607142857144
9	ROI 2	inline	3	1116.986111111111
9	ROI 2	inline	4	1115.7940074906367
10	ROI 2	inline	1	1121.47311827957
10	ROI 2	inline	2	1122.6937269372693
10	ROI 2	inline	3	1123.4632352941176
10	ROI 2	inline	4	1121.5985915492959
11	ROI 2	inline	1	1125.1316725978647
11	ROI 2	inline	2	1124.8661971830986
11	ROI 2	inline	3	1123.5780141843973
11	ROI 2	inline	4	1122.2518248175184
12	ROI 2	inline	1	1119.695945945946
12	ROI 2	inline	2	1120.173144876325
12	ROI 2	inline	3	1120.0425531914893
12	ROI 2	inline	4	1121.3237410071943
1	ROI 12	offline	1	128.3323280200338
1	ROI 12	offline	2	129.7396356476045
1	ROI 12	offline	3	129.19369808888516
1	ROI 12	offline	4	126.37377124814913
2	ROI 12	offline	1	126.00221012040956
2	ROI 12	offline	2	125.58664961622998
2	ROI 12	offline	3	125.83535757068178
2	ROI 12	offline	4	127.73019889641868
3	ROI 12	offline	1	122.63498793265511
3	ROI 12	offline	2	121.86714843049471
3	ROI 12	offline	3	120.72171498857155
3	ROI 12	offline	4	121.54573209306007
4	ROI 12	offline	1	114.6513384016157
4	ROI 12	offline	2	117.13340194495913
4	ROI 12	offline	3	116.74908254522137
4	ROI 12	offline	4	117.20768499523854
5	ROI 12	offline	1	122.2314668311571
5	ROI 12	offline	2	124.86256995782888
5	ROI 12	offline	3	122.36186454056032
5	ROI 12	offline	4	122.78134259742971
6	ROI 12	offline	1	123.6723642194631
6	ROI 12	offline	2	122.16169987263798
6	ROI 12	offline	3	124.36139145692535
6	ROI 12	offline	4	124.61436560853284
7	ROI 12	offline	1	127.3484527794552
7	ROI 12	offline	2	126.35579174815335
7	ROI 12	offline	3	125.11005104959392
7	ROI 12	offline	4	127.76682827591246
8	ROI 12	offline	1	117.743708830998
8	ROI 12	offline	2	118.05625319633695
8	ROI 12	offline	3	115.69391467867744
8	ROI 12	offline	4	115.82248176099317
9	ROI 12	offline	1	124.10669903340117
9	ROI 12	offline	2	122.99478887477449
9	ROI 12	offline	3	122.76901965049518
9	ROI 12	offline	4	120.79531397187408
10	ROI 12	offline	1	125.00809409854567
10	ROI 12	offline	2	125.45872853798068
10	ROI 12	offline	3	124.3244544903723
10	ROI 12	offline	4	123.16875729753414
11	ROI 12	offline	1	120.71269191825229
11	ROI 12	offline	2	122.19140435322258
11	ROI 12	offline	3	121.05797928861143
11	ROI 12	offline	4	119.03767325560818
12	ROI 12	offline	1	127.29878371970143
12	ROI 12	offline	2	125.37856980812279
12	ROI 12	offline	3	124.84240138872056
12	ROI 12	offline	4	128.94560891902438
1	ROI 12	inline	1	127.67595818815332
1	ROI 12	inline	2	129.16666666666666
1	ROI 12	inline	3	128.4387755102041
1	ROI 12	inline	4	125.58620689655173
2	ROI 12	inline	1	125.1103448275862
2	ROI 12	inline	2	124.56445993031359
2	ROI 12	inline	3	124.96153846153847
2	ROI 12	inline	4	126.7269372693727
3	ROI 12	inline	1	121.58108108108108
3	ROI 12	inline	2	120.75342465753425
3	ROI 12	inline	3	119.83501683501683
3	ROI 12	inline	4	120.58666666666667
4	ROI 12	inline	1	113.82006920415225
4	ROI 12	inline	2	116.19867549668874
4	ROI 12	inline	3	115.72635135135135
4	ROI 12	inline	4	116.23890784982935
5	ROI 12	inline	1	121.1457627118644
5	ROI 12	inline	2	123.8986013986014
5	ROI 12	inline	3	121.86301369863014
5	ROI 12	inline	4	122.1027397260274
6	ROI 12	inline	1	122.80872483221476
6	ROI 12	inline	2	121.13915857605178
6	ROI 12	inline	3	123.59726962457339
6	ROI 12	inline	4	123.59863945578232
7	ROI 12	inline	1	126.68474576271187
7	ROI 12	inline	2	125.53287197231833
7	ROI 12	inline	3	124.64948453608247
7	ROI 12	inline	4	126.98630136986301
8	ROI 12	inline	1	116.8
8	ROI 12	inline	2	117.07986111111111
8	ROI 12	inline	3	114.54736842105264
8	ROI 12	inline	4	115.04452054794521
9	ROI 12	inline	1	123.09310344827587
9	ROI 12	inline	2	121.92905405405405
9	ROI 12	inline	3	121.91726618705036
9	ROI 12	inline	4	119.89583333333333
10	ROI 12	inline	1	123.83892617449665
10	ROI 12	inline	2	124.65436241610739
10	ROI 12	inline	3	123.60130718954248
10	ROI 12	inline	4	122.49498327759197
11	ROI 12	inline	1	119.70748299319727
11	ROI 12	inline	2	121.22033898305085
11	ROI 12	inline	3	119.95254237288135
11	ROI 12	inline	4	118.1638795986622
12	ROI 12	inline	1	126.35254237288136
12	ROI 12	inline	2	124.20401337792642
12	ROI 12	inline	3	123.8303886925795
12	ROI 12	inline	4	127.93571428571428
1	ROI 10	offline	1	243.5122780610329
1	ROI 10	offline	2	242.14334371149684
1	ROI 10	offline	3	241.9500648985544
1	ROI 10	offline	4	242.04772018777297
2	ROI 10	offline	1	237.2448731607873
2	ROI 10	offline	2	236.71989778915787
2	ROI 10	offline	3	238.04736715882896
2	ROI 10	offline	4	238.79890526119257
3	ROI 10	offline	1	235.80107367943992
3	ROI 10	offline	2	237.8129909796887
3	ROI 10	offline	3	236.72637076569885
3	ROI 10	offline	4	238.19066359874472
4	ROI 10	offline	1	242.1777730907824
4	ROI 10	offline	2	242.10368544585236
4	ROI 10	offline	3	243.06611130811297
4	ROI 10	offline	4	243.07089748315278
5	ROI 10	offline	1	234.6872623602822
5	ROI 10	offline	2	237.34211586926895
5	ROI 10	offline	3	235.70141706923005
5	ROI 10	offline	4	235.66344742621155
6	ROI 10	offline	1	238.43017188995884
6	ROI 10	offline	2	238.56080723992181
6	ROI 10	offline	3	238.84641980428415
6	ROI 10	offline	4	237.50858575451505
7	ROI 10	offline	1	239.48707958452252
7	ROI 10	offline	2	236.43443154552037
7	ROI 10	offline	3	237.38379270391152
7	ROI 10	offline	4	237.15949048715476
8	ROI 10	offline	1	230.13790294006176
8	ROI 10	offline	2	230.05747449320805
8	ROI 10	offline	3	229.40399569340477
8	ROI 10	offline	4	228.9180056533496
9	ROI 10	offline	1	240.4032676812138
9	ROI 10	offline	2	238.56720789485271
9	ROI 10	offline	3	238.76040294380064
9	ROI 10	offline	4	237.05954609453852
10	ROI 10	offline	1	236.28822431993268
10	ROI 10	offline	2	235.42305940559334
10	ROI 10	offline	3	235.4227842995173
10	ROI 10	offline	4	234.19670747373348
11	ROI 10	offline	1	237.65152357049033
11	ROI 10	offline	2	236.1169517853667
11	ROI 10	offline	3	238.4012800560481
11	ROI 10	offline	4	234.242779969182
12	ROI 10	offline	1	234.14567416263387
12	ROI 10	offline	2	232.7746979977226
12	ROI 10	offline	3	232.77462520545873
12	ROI 10	offline	4	231.93837249267605
1	ROI 10	inline	1	242.47457627118644
1	ROI 10	inline	2	241.04912280701754
1	ROI 10	inline	3	241.08474576271186
1	ROI 10	inline	4	241.1220338983051
2	ROI 10	inline	1	236.3978494623656
2	ROI 10	inline	2	235.54151624548737
2	ROI 10	inline	3	237.067615658363
2	ROI 10	inline	4	237.96028880866427
3	ROI 10	inline	1	234.29323308270676
3	ROI 10	inline	2	236.97003745318352
3	ROI 10	inline	3	235.67293233082708
3	ROI 10	inline	4	237.16917293233084
4	ROI 10	inline	1	241.41970802919707
4	ROI 10	inline	2	241.2234432234432
4	ROI 10	inline	3	242.31428571428572
4	ROI 10	inline	4	242.38970588235293
5	ROI 10	inline	1	233.83636363636364
5	ROI 10	inline	2	236.37454545454545
5	ROI 10	inline	3	234.83050847457628
5	ROI 10	inline	4	234.65682656826567
6	ROI 10	inline	1	237.55972696245735
6	ROI 10	inline	2	237.30797101449275
6	ROI 10	inline	3	237.66787003610108
6	ROI 10	inline	4	236.3859649122807
7	ROI 10	inline	1	238.62629757785467
7	ROI 10	inline	2	235.43598615916954
7	ROI 10	inline	3	236.3321554770318
7	ROI 10	inline	4	236.30281690140845
8	ROI 10	inline	1	229.44483985765123
8	ROI 10	inline	2	229.2652329749104
8	ROI 10	inline	3	228.4946996466431
8	ROI 10	inline	4	227.8840579710145
9	ROI 10	inline	1	239.61204013377926
9	ROI 10	inline	2	237.62798634812287
9	ROI 10	inline	3	237.99653979238755
9	ROI 10	inline	4	236.1184668989547
10	ROI 10	inline	1	235.02930402930403
10	ROI 10	inline	2	234.22302158273382
10	ROI 10	inline	3	234.0634328358209
10	ROI 10	inline	4	232.96113074204948
11	ROI 10	inline	1	236.70149253731344
11	ROI 10	inline	2	235.12996389891697
11	ROI 10	inline	3	237.20833333333334
11	ROI 10	inline	4	233.08614232209737
12	ROI 10	inline	1	233.06529209621993
12	ROI 10	inline	2	231.69014084507043
12	ROI 10	inline	3	231.66071428571428
12	ROI 10	inline	4	230.78136200716847
1	ROI 8	offline	1	394.7172830817323
1	ROI 8	offline	2	396.0822998910463
1	ROI 8	offline	3	395.6366086325961
1	ROI 8	offline	4	395.20302020913937
2	ROI 8	offline	1	394.8067945824919
2	ROI 8	offline	2	393.7613735670472
2	ROI 8	offline	3	394.420317158882
2	ROI 8	offline	4	392.5476637584046
3	ROI 8	offline	1	393.97197370996054
3	ROI 8	offline	2	392.60816289548825
3	ROI 8	offline	3	393.1263150706642
3	ROI 8	offline	4	394.0406562484859
4	ROI 8	offline	1	396.4185521072948
4	ROI 8	offline	2	395.67216098813316
4	ROI 8	offline	3	396.9828154140345
4	ROI 8	offline	4	397.07962776705193
5	ROI 8	offline	1	395.49088360422394
5	ROI 8	offline	2	395.83173818730535
5	ROI 8	offline	3	394.71589011971344
5	ROI 8	offline	4	395.75672369725646
6	ROI 8	offline	1	394.7717153774495
6	ROI 8	offline	2	391.03305292295306
6	ROI 8	offline	3	394.4067812102633
6	ROI 8	offline	4	393.17934242930465
7	ROI 8	offline	1	395.22115268926797
7	ROI 8	offline	2	394.2402936973242
7	ROI 8	offline	3	395.73718916517805
7	ROI 8	offline	4	396.01641047405275
8	ROI 8	offline	1	391.38958252113
8	ROI 8	offline	2	393.0307091857389
8	ROI 8	offline	3	391.4650647871074
8	ROI 8	offline	4	392.7069548215448
9	ROI 8	offline	1	394.0044956189832
9	ROI 8	offline	2	391.2066023697404
9	ROI 8	offline	3	392.49859989339745
9	ROI 8	offline	4	391.03196056752523
10	ROI 8	offline	1	391.35396807140177
10	ROI 8	offline	2	392.9335750552201
10	ROI 8	offline	3	392.7815160896877
10	ROI 8	offline	4	391.38598784132876
11	ROI 8	offline	1	396.8067047589126
11	ROI 8	offline	2	395.40067170132676
11	ROI 8	offline	3	395.7675396375727
11	ROI 8	offline	4	396.139132654108
12	ROI 8	offline	1	398.80527226869714
12	ROI 8	offline	2	398.39055526708455
12	ROI 8	offline	3	398.66221557254875
12	ROI 8	offline	4	399.22937030743543
1	ROI 8	inline	1	393.63928571428573
1	ROI 8	inline	2	395.0561797752809
1	ROI 8	inline	3	394.43223443223445
1	ROI 8	inline	4	394.409594095941
2	ROI 8	inline	1	393.8412162162162
2	ROI 8	inline	2	392.8650519031142
2	ROI 8	inline	3	393.34154929577466
2	ROI 8	inline	4	391.61619718309856
3	ROI 8	inline	1	392.50704225352115
3	ROI 8	inline	2	391.4555160142349
3	ROI 8	inline	3	392.03065134099614
3	ROI 8	inline	4	392.9064748201439
4	ROI 8	inline	1	395.27536231884056
4	ROI 8	inline	2	394.7068965517241
4	ROI 8	inline	3	395.93079584775086
4	ROI 8	inline	4	396.1978021978022
5	ROI 8	inline	1	394.5250965250965
5	ROI 8	inline	2	395.0625
5	ROI 8	inline	3	393.55797101449275
5	ROI 8	inline	4	394.680608365019
6	ROI 8	inline	1	393.8901098901099
6	ROI 8	inline	2	390.1267605633803
6	ROI 8	inline	3	393.38078291814946
6	ROI 8	inline	4	392.1696113074205
7	ROI 8	inline	1	394.33093525179856
7	ROI 8	inline	2	393.41007194244605
7	ROI 8	inline	3	395.0147058823529
7	ROI 8	inline	4	395.20212765957444
8	ROI 8	inline	1	390.36785714285713
8	ROI 8	inline	2	392.24264705882354
8	ROI 8	inline	3	390.85818181818183
8	ROI 8	inline	4	391.68939393939394
9	ROI 8	inline	1	393.15579710144925
9	ROI 8	inline	2	390.475
9	ROI 8	inline	3	391.9569892473118
9	ROI 8	inline	4	390.4760147601476
10	ROI 8	inline	1	390.1240875912409
10	ROI 8	inline	2	391.8021978021978
10	ROI 8	inline	3	391.1592592592593
10	ROI 8	inline	4	390.20212765957444
11	ROI 8	inline	1	395.5390070921986
11	ROI 8	inline	2	394.13829787234044
11	ROI 8	inline	3	394.7282229965157
11	ROI 8	inline	4	395.01063829787233
12	ROI 8	inline	1	397.52836879432624
12	ROI 8	inline	2	397.2836879432624
12	ROI 8	inline	3	397.6606498194946
12	ROI 8	inline	4	398.3379790940767
1	ROI 6	offline	1	598.1218090265999
1	ROI 6	offline	2	601.4220490262628
1	ROI 6	offline	3	599.4124031917388
1	ROI 6	offline	4	598.1635248769289
2	ROI 6	offline	1	594.6645579331843
2	ROI 6	offline	2	594.9946487100536
2	ROI 6	offline	3	595.7295428114612
2	ROI 6	offline	4	595.6692248851286
3	ROI 6	offline	1	596.7595801447063
3	ROI 6	offline	2	595.5991078952221
3	ROI 6	offline	3	593.681975847054
3	ROI 6	offline	4	594.6118596366449
4	ROI 6	offline	1	592.7055304560325
4	ROI 6	offline	2	591.612238861911
4	ROI 6	offline	3	590.9197359572557
4	ROI 6	offline	4	591.1000613069397
5	ROI 6	offline	1	593.0366989828132
5	ROI 6	offline	2	593.1428391036156
5	ROI 6	offline	3	593.6333888744757
5	ROI 6	offline	4	594.0472993323564
6	ROI 6	offline	1	595.5317260518839
6	ROI 6	offline	2	592.1278867818012
6	ROI 6	offline	3	594.1756773466586
6	ROI 6	offline	4	592.437922106807
7	ROI 6	offline	1	592.1054361174008
7	ROI 6	offline	2	591.8857231733922
7	ROI 6	offline	3	593.9996646863729
7	ROI 6	offline	4	593.2842922728788
8	ROI 6	offline	1	593.5904634523932
8	ROI 6	offline	2	594.0515863366114
8	ROI 6	offline	3	592.9943865338706
8	ROI 6	offline	4	593.9619247302687
9	ROI 6	offline	1	590.6099563981963
9	ROI 6	offline	2	591.5490693522936
9	ROI 6	offline	3	591.9330326166386
9	ROI 6	offline	4	591.7001498392302
10	ROI 6	offline	1	592.5479579035723
10	ROI 6	offline	2	593.7768476717675
10	ROI 6	offline	3	594.7330579564374
10	ROI 6	offline	4	592.8846628948155
11	ROI 6	offline	1	598.0587188756209
11	ROI 6	offline	2	597.3628038093224
11	ROI 6	offline	3	597.9101873345007
11	ROI 6	offline	4	598.630773752738
12	ROI 6	offline	1	595.9251130852414
12	ROI 6	offline	2	594.0605165046977
12	ROI 6	offline	3	595.2750715227537
12	ROI 6	offline	4	596.1386660436957
1	ROI 6	inline	1	597.2375478927203
1	ROI 6	inline	2	600.3346613545817
1	ROI 6	inline	3	598.2441860465116
1	ROI 6	inline	4	597.1153846153846
2	ROI 6	inline	1	593.5263157894736
2	ROI 6	inline	2	594.0037878787879
2	ROI 6	inline	3	594.6457564575646
2	ROI 6	inline	4	594.5311355311355
3	ROI 6	inline	1	595.7421875
3	ROI 6	inline	2	594.5598455598456
3	ROI 6	inline	3	592.6753731343283
3	ROI 6	inline	4	593.5
4	ROI 6	inline	1	591.635687732342
4	ROI 6	inline	2	590.4323308270676
4	ROI 6	inline	3	589.9473684210526
4	ROI 6	inline	4	589.8659003831417
5	ROI 6	inline	1	591.9022556390977
5	ROI 6	inline	2	592.1274131274131
5	ROI 6	inline	3	592.608870967742
5	ROI 6	inline	4	592.7340823970037
6	ROI 6	inline	1	594.590405904059
6	ROI 6	inline	2	591.182879377432
6	ROI 6	inline	3	593.2996254681648
6	ROI 6	inline	4	591.295719844358
7	ROI 6	inline	1	591.2713754646841
7	ROI 6	inline	2	590.9323308270676
7	ROI 6	inline	3	592.9884615384616
7	ROI 6	inline	4	592.231939163498
8	ROI 6	inline	1	592.5496183206106
8	ROI 6	inline	2	593.0181818181818
8	ROI 6	inline	3	591.8481481481482
8	ROI 6	inline	4	592.9141791044776
9	ROI 6	inline	1	589.4432624113475
9	ROI 6	inline	2	590.5
9	ROI 6	inline	3	590.9346153846154
9	ROI 6	inline	4	590.8615384615384
10	ROI 6	inline	1	591.1846153846154
10	ROI 6	inline	2	592.3969465648855
10	ROI 6	inline	3	593.26171875
10	ROI 6	inline	4	591.5
11	ROI 6	inline	1	596.8787878787879
11	ROI 6	inline	2	596.1931818181819
11	ROI 6	inline	3	596.7509727626459
11	ROI 6	inline	4	597.4007782101168
12	ROI 6	inline	1	594.8327272727273
12	ROI 6	inline	2	592.9029850746268
12	ROI 6	inline	3	594.1494661921708
12	ROI 6	inline	4	595.0950570342205
1	ROI 4	offline	1	829.5365518160986
1	ROI 4	offline	2	830.7031520482795
1	ROI 4	offline	3	830.4150701604628
1	ROI 4	offline	4	831.3073528601399
2	ROI 4	offline	1	834.166249437534
2	ROI 4	offline	2	832.9289365558916
2	ROI 4	offline	3	833.7522234387513
2	ROI 4	offline	4	834.6068021092339
3	ROI 4	offline	1	838.7882554081732
3	ROI 4	offline	2	836.6650732506788
3	ROI 4	offline	3	835.8229425672076
3	ROI 4	offline	4	835.2910797769467
4	ROI 4	offline	1	835.4694685452971
4	ROI 4	offline	2	835.6882533156507
4	ROI 4	offline	3	834.8341123518362
4	ROI 4	offline	4	835.5568271981251
5	ROI 4	offline	1	833.7628369412082
5	ROI 4	offline	2	833.1704951364479
5	ROI 4	offline	3	833.292085223321
5	ROI 4	offline	4	834.3430258710745
6	ROI 4	offline	1	835.4776519629191
6	ROI 4	offline	2	834.4018742923232
6	ROI 4	offline	3	835.1401823717733
6	ROI 4	offline	4	835.371975116084
7	ROI 4	offline	1	833.7275898311592
7	ROI 4	offline	2	831.9322590102538
7	ROI 4	offline	3	833.7119071730584
7	ROI 4	offline	4	833.1154350884067
8	ROI 4	offline	1	833.1101573559276
8	ROI 4	offline	2	832.2736011469807
8	ROI 4	offline	3	833.9883455672374
8	ROI 4	offline	4	832.5071416013857
9	ROI 4	offline	1	832.2759702050345
9	ROI 4	offline	2	831.0209744997238
9	ROI 4	offline	3	832.0897130535402
9	ROI 4	offline	4	831.4367478890779
10	ROI 4	offline	1	834.9210478006507
10	ROI 4	offline	2	835.1023544089185
10	ROI 4	offline	3	835.4658949008274
10	ROI 4	offline	4	834.2056238381231
11	ROI 4	offline	1	838.1741645787818
11	ROI 4	offline	2	837.1718778637643
11	ROI 4	offline	3	836.0743772162512
11	ROI 4	offline	4	837.3661912057858
12	ROI 4	offline	1	833.332627719384
12	ROI 4	offline	2	830.5932357666957
12	ROI 4	offline	3	832.2602706772726
12	ROI 4	offline	4	832.8046124103685
1	ROI 4	inline	1	827.9919678714859
1	ROI 4	inline	2	829.1397058823529
1	ROI 4	inline	3	828.9922480620155
1	ROI 4	inline	4	829.9494163424124
2	ROI 4	inline	1	832.7971014492754
2	ROI 4	inline	2	831.4868913857678
2	ROI 4	inline	3	832.149377593361
2	ROI 4	inline	4	833.3320158102766
3	ROI 4	inline	1	837.3589743589744
3	ROI 4	inline	2	835.3888888888889
3	ROI 4	inline	3	834.3409090909091
3	ROI 4	inline	4	833.7626459143969
4	ROI 4	inline	1	834.1218637992831
4	ROI 4	inline	2	834.2126865671642
4	ROI 4	inline	3	833.1283018867924
4	ROI 4	inline	4	834.380073800738
5	ROI 4	inline	1	832.1259541984733
5	ROI 4	inline	2	831.765625
5	ROI 4	inline	3	831.9458483754513
5	ROI 4	inline	4	832.7992565055762
6	ROI 4	inline	1	834.0557620817843
6	ROI 4	inline	2	832.9128787878788
6	ROI 4	inline	3	833.5823754789272
6	ROI 4	inline	4	833.9160305343512
7	ROI 4	inline	1	832.3068181818181
7	ROI 4	inline	2	830.4372623574144
7	ROI 4	inline	3	832.3872180451128
7	ROI 4	inline	4	831.796875
8	ROI 4	inline	1	831.5864661654135
8	ROI 4	inline	2	830.7671755725191
8	ROI 4	inline	3	832.6050724637681
8	ROI 4	inline	4	831.0669144981413
9	ROI 4	inline	1	830.827067669173
9	ROI 4	inline	2	829.6616541353384
9	ROI 4	inline	3	830.5178571428571
9	ROI 4	inline	4	829.9889705882352
10	ROI 4	inline	1	833.3619402985074
10	ROI 4	inline	2	833.4659090909091
10	ROI 4	inline	3	833.7740740740741
10	ROI 4	inline	4	832.4486692015209
11	ROI 4	inline	1	836.3628691983122
11	ROI 4	inline	2	835.6159420289855
11	ROI 4	inline	3	834.446096654275
11	ROI 4	inline	4	835.7698113207547
12	ROI 4	inline	1	831.8461538461538
12	ROI 4	inline	2	829.060606060606
12	ROI 4	inline	3	830.6842105263158
12	ROI 4	inline	4	831.3011152416357
1	ROI 13	offline	1	119.01976405364333
1	ROI 13	offline	2	121.08532296945033
1	ROI 13	offline	3	120.50020833476451
1	ROI 13	offline	4	120.47890463252253
2	ROI 13	offline	1	111.64734222307254
2	ROI 13	offline	2	111.25664699767165
2	ROI 13	offline	3	112.67076181923072
2	ROI 13	offline	4	113.90298004407798
3	ROI 13	offline	1	116.97239814198426
3	ROI 13	offline	2	115.13624141386512
3	ROI 13	offline	3	114.37031717439062
3	ROI 13	offline	4	115.30248960627756
4	ROI 13	offline	1	121.3292236729177
4	ROI 13	offline	2	118.44198647520332
4	ROI 13	offline	3	117.92394196713643
4	ROI 13	offline	4	118.89355321756685
5	ROI 13	offline	1	113.35238184908317
5	ROI 13	offline	2	114.97903643446463
5	ROI 13	offline	3	113.99048746425231
5	ROI 13	offline	4	114.84256370621186
6	ROI 13	offline	1	112.84274851987367
6	ROI 13	offline	2	113.05591099040022
6	ROI 13	offline	3	115.48085696764413
6	ROI 13	offline	4	113.13592016230369
7	ROI 13	offline	1	114.8497085900494
7	ROI 13	offline	2	114.23305107512692
7	ROI 13	offline	3	112.71714040159333
7	ROI 13	offline	4	114.79406905821483
8	ROI 13	offline	1	110.13707952910123
8	ROI 13	offline	2	110.1648742689814
8	ROI 13	offline	3	109.74785817527614
8	ROI 13	offline	4	109.93668021228564
9	ROI 13	offline	1	114.43900212357948
9	ROI 13	offline	2	110.10403582050171
9	ROI 13	offline	3	111.36653446765345
9	ROI 13	offline	4	111.31210390291311
10	ROI 13	offline	1	110.3071837895603
10	ROI 13	offline	2	113.71882671134408
10	ROI 13	offline	3	114.63295990244471
10	ROI 13	offline	4	115.82763684862113
11	ROI 13	offline	1	111.3818210158238
11	ROI 13	offline	2	115.6446151115498
11	ROI 13	offline	3	111.76345632899404
11	ROI 13	offline	4	110.48444754242526
12	ROI 13	offline	1	113.44106747676994
12	ROI 13	offline	2	113.28561870616102
12	ROI 13	offline	3	113.55148417694265
12	ROI 13	offline	4	111.9601736268477
1	ROI 13	inline	1	118.27931034482759
1	ROI 13	inline	2	120.18727915194346
1	ROI 13	inline	3	119.67576791808874
1	ROI 13	inline	4	119.79285714285714
2	ROI 13	inline	1	110.54152823920266
2	ROI 13	inline	2	110.3321554770318
2	ROI 13	inline	3	111.46575342465754
2	ROI 13	inline	4	113.1095406360424
3	ROI 13	inline	1	115.8169014084507
3	ROI 13	inline	2	114.07903780068729
3	ROI 13	inline	3	113.1443661971831
3	ROI 13	inline	4	114.16312056737588
4	ROI 13	inline	1	120.48692810457516
4	ROI 13	inline	2	117.52508361204013
4	ROI 13	inline	3	116.9866220735786
4	ROI 13	inline	4	118.15181518151815
5	ROI 13	inline	1	112.24820143884892
5	ROI 13	inline	2	113.7158273381295
5	ROI 13	inline	3	112.56981132075472
5	ROI 13	inline	4	113.83904109589041
6	ROI 13	inline	1	111.88
6	ROI 13	inline	2	111.8736059479554
6	ROI 13	inline	3	114.39575971731449
6	ROI 13	inline	4	112.18050541516246
7	ROI 13	inline	1	113.84098939929329
7	ROI 13	inline	2	113.11636363636363
7	ROI 13	inline	3	111.84210526315789
7	ROI 13	inline	4	113.82078853046595
8	ROI 13	inline	1	109.42611683848797
8	ROI 13	inline	2	109.3029197080292
8	ROI 13	inline	3	109.16955017301038
8	ROI 13	inline	4	109.06756756756756
9	ROI 13	inline	1	113.40338983050847
9	ROI 13	inline	2	108.91166077738517
9	ROI 13	inline	3	110.37113402061856
9	ROI 13	inline	4	110.11228070175439
10	ROI 13	inline	1	109.0701754385965
10	ROI 13	inline	2	112.54416961130742
10	ROI 13	inline	3	113.26086956521739
10	ROI 13	inline	4	114.75971731448763
11	ROI 13	inline	1	110.1304347826087
11	ROI 13	inline	2	114.475
11	ROI 13	inline	3	110.47330960854093
11	ROI 13	inline	4	109.25539568345324
12	ROI 13	inline	1	112.3768656716418
12	ROI 13	inline	2	112.26950354609929
12	ROI 13	inline	3	112.38732394366197
12	ROI 13	inline	4	110.87050359712231
1	ROI 11	offline	1	238.3857857505648
1	ROI 11	offline	2	239.1647224376487
1	ROI 11	offline	3	239.37979044547333
1	ROI 11	offline	4	237.50624548931225
2	ROI 11	offline	1	244.72403728666407
2	ROI 11	offline	2	249.05213278640173
2	ROI 11	offline	3	246.75006030220035
2	ROI 11	offline	4	247.73746089692432
3	ROI 11	offline	1	239.57244106454968
3	ROI 11	offline	2	240.5332643057903
3	ROI 11	offline	3	237.2449903226193
3	ROI 11	offline	4	240.3666018893775
4	ROI 11	offline	1	232.20484184100678
4	ROI 11	offline	2	233.59868383827612
4	ROI 11	offline	3	234.4843607025596
4	ROI 11	offline	4	236.30676374037972
5	ROI 11	offline	1	238.37590708135892
5	ROI 11	offline	2	239.51106722956078
5	ROI 11	offline	3	240.6397228277497
5	ROI 11	offline	4	239.68942985568827
6	ROI 11	offline	1	239.33807641430496
6	ROI 11	offline	2	240.01657963059904
6	ROI 11	offline	3	240.58626242986662
6	ROI 11	offline	4	239.84489554829835
7	ROI 11	offline	1	242.6211388924665
7	ROI 11	offline	2	241.25191503855558
7	ROI 11	offline	3	240.6438946305525
7	ROI 11	offline	4	240.18125015408458
8	ROI 11	offline	1	240.14326257058062
8	ROI 11	offline	2	237.92426875152373
8	ROI 11	offline	3	238.1093315983598
8	ROI 11	offline	4	238.2260995528703
9	ROI 11	offline	1	244.45604042885188
9	ROI 11	offline	2	242.8746475052013
9	ROI 11	offline	3	242.0108558243311
9	ROI 11	offline	4	242.4437335896439
10	ROI 11	offline	1	237.0793059092481
10	ROI 11	offline	2	237.74221232566742
10	ROI 11	offline	3	236.76609913854588
10	ROI 11	offline	4	230.62679565266015
11	ROI 11	offline	1	234.3113475374819
11	ROI 11	offline	2	253.04501171651725
11	ROI 11	offline	3	234.33936174156483
11	ROI 11	offline	4	235.25882508822087
12	ROI 11	offline	1	239.69029454539177
12	ROI 11	offline	2	237.75223507193112
12	ROI 11	offline	3	244.02378792415945
12	ROI 11	offline	4	244.16550652992095
1	ROI 11	inline	1	237.47810218978103
1	ROI 11	inline	2	238.02941176470588
1	ROI 11	inline	3	238.2193308550186
1	ROI 11	inline	4	236.52
2	ROI 11	inline	1	244.6993006993007
2	ROI 11	inline	2	248.86206896551724
2	ROI 11	inline	3	246.52397260273972
2	ROI 11	inline	4	247.6411149825784
3	ROI 11	inline	1	238.6917808219178
3	ROI 11	inline	2	239.58703071672355
3	ROI 11	inline	3	236.41836734693877
3	ROI 11	inline	4	239.70212765957447
4	ROI 11	inline	1	231.4923076923077
4	ROI 11	inline	2	232.72289156626505
4	ROI 11	inline	3	233.76447876447875
4	ROI 11	inline	4	235.6916996047431
5	ROI 11	inline	1	237.3181818181818
5	ROI 11	inline	2	238.4332129963899
5	ROI 11	inline	3	239.32857142857142
5	ROI 11	inline	4	238.8881118881119
6	ROI 11	inline	1	238.7762237762238
6	ROI 11	inline	2	239.02508960573476
6	ROI 11	inline	3	239.6888111888112
6	ROI 11	inline	4	239.16955017301038
7	ROI 11	inline	1	241.86617100371748
7	ROI 11	inline	2	240.41044776119404
7	ROI 11	inline	3	239.63257575757575
7	ROI 11	inline	4	239.23465703971118
8	ROI 11	inline	1	239.49473684210525
8	ROI 11	inline	2	237.46289752650176
8	ROI 11	inline	3	237.95864661654136
8	ROI 11	inline	4	237.49122807017545
9	ROI 11	inline	1	243.8006993006993
9	ROI 11	inline	2	242.21985815602838
9	ROI 11	inline	3	241.44599303135888
9	ROI 11	inline	4	241.85664335664336
10	ROI 11	inline	1	235.8158844765343
10	ROI 11	inline	2	236.5625
10	ROI 11	inline	3	235.574144486692
10	ROI 11	inline	4	229.90287769784172
11	ROI 11	inline	1	232.95985401459853
11	ROI 11	inline	2	251.8551724137931
11	ROI 11	inline	3	233.26937269372695
11	ROI 11	inline	4	234.11284046692606
12	ROI 11	inline	1	238.7610294117647
12	ROI 11	inline	2	236.70397111913357
12	ROI 11	inline	3	243.0188679245283
12	ROI 11	inline	4	243.11721611721612
1	ROI 9	offline	1	404.7147501633937
1	ROI 9	offline	2	404.86153900215413
1	ROI 9	offline	3	403.3116136537977
1	ROI 9	offline	4	404.1455943286258
2	ROI 9	offline	1	404.6634301014756
2	ROI 9	offline	2	406.97214322778365
2	ROI 9	offline	3	404.37137176872204
2	ROI 9	offline	4	407.02330224922093
3	ROI 9	offline	1	406.27126128186455
3	ROI 9	offline	2	405.15945391631743
3	ROI 9	offline	3	401.7268592722581
3	ROI 9	offline	4	404.82653536094534
4	ROI 9	offline	1	406.32739637374834
4	ROI 9	offline	2	407.724788099802
4	ROI 9	offline	3	407.58858633451797
4	ROI 9	offline	4	407.27317003188773
5	ROI 9	offline	1	404.4669143573392
5	ROI 9	offline	2	405.72021019621064
5	ROI 9	offline	3	406.1592036485792
5	ROI 9	offline	4	408.004501197338
6	ROI 9	offline	1	405.76013292561106
6	ROI 9	offline	2	405.59584948063235
6	ROI 9	offline	3	406.0941989832884
6	ROI 9	offline	4	405.25878329810774
7	ROI 9	offline	1	407.3158901610054
7	ROI 9	offline	2	408.2001499158856
7	ROI 9	offline	3	406.8448023802797
7	ROI 9	offline	4	407.95505750271764
8	ROI 9	offline	1	403.5892291372321
8	ROI 9	offline	2	402.3584627544476
8	ROI 9	offline	3	403.674283706806
8	ROI 9	offline	4	401.59857894438727
9	ROI 9	offline	1	408.7664807316436
9	ROI 9	offline	2	407.4514588198127
9	ROI 9	offline	3	407.0031205740982
9	ROI 9	offline	4	408.48503993994626
10	ROI 9	offline	1	405.7655008649946
10	ROI 9	offline	2	404.3844394061675
10	ROI 9	offline	3	403.6714852476589
10	ROI 9	offline	4	402.088722435318
11	ROI 9	offline	1	404.452466823996
11	ROI 9	offline	2	404.75851468535365
11	ROI 9	offline	3	406.35068210543324
11	ROI 9	offline	4	405.5130327047673
12	ROI 9	offline	1	412.3401911270831
12	ROI 9	offline	2	412.7914050377131
12	ROI 9	offline	3	407.85714547535065
12	ROI 9	offline	4	408.3639462192041
1	ROI 9	inline	1	403.8068181818182
1	ROI 9	inline	2	403.7700729927007
1	ROI 9	inline	3	402.1535714285714
1	ROI 9	inline	4	402.9742647058824
2	ROI 9	inline	1	403.73161764705884
2	ROI 9	inline	2	406.0763358778626
2	ROI 9	inline	3	403.42379182156134
2	ROI 9	inline	4	406.1821428571429
3	ROI 9	inline	1	405.02952029520293
3	ROI 9	inline	2	404.2083333333333
3	ROI 9	inline	3	400.7867132867133
3	ROI 9	inline	4	403.7047970479705
4	ROI 9	inline	1	405.27838827838826
4	ROI 9	inline	2	407.0695970695971
4	ROI 9	inline	3	406.73722627737226
4	ROI 9	inline	4	406.258064516129
5	ROI 9	inline	1	403.4569288389513
5	ROI 9	inline	2	404.6578947368421
5	ROI 9	inline	3	405.1098484848485
5	ROI 9	inline	4	407.0299625468165
6	ROI 9	inline	1	404.75289575289577
6	ROI 9	inline	2	404.48
6	ROI 9	inline	3	405.02247191011236
6	ROI 9	inline	4	404.3407407407407
7	ROI 9	inline	1	406.3781818181818
7	ROI 9	inline	2	407.2355072463768
7	ROI 9	inline	3	405.82889733840307
7	ROI 9	inline	4	407.07664233576645
8	ROI 9	inline	1	402.5087108013937
8	ROI 9	inline	2	401.2226277372263
8	ROI 9	inline	3	403.00357142857143
8	ROI 9	inline	4	400.7481203007519
9	ROI 9	inline	1	408.1326164874552
9	ROI 9	inline	2	406.64539007092196
9	ROI 9	inline	3	406.0378006872852
9	ROI 9	inline	4	407.55384615384617
10	ROI 9	inline	1	404.69675090252707
10	ROI 9	inline	2	402.8892988929889
10	ROI 9	inline	3	402.4139194139194
10	ROI 9	inline	4	400.7547892720307
11	ROI 9	inline	1	403.51824817518246
11	ROI 9	inline	2	403.64074074074074
11	ROI 9	inline	3	405.21923076923076
11	ROI 9	inline	4	404.7351778656126
12	ROI 9	inline	1	411.4021352313167
12	ROI 9	inline	2	411.6981818181818
12	ROI 9	inline	3	406.94425087108016
12	ROI 9	inline	4	407.25531914893617
1	ROI 7	offline	1	601.0423136224933
1	ROI 7	offline	2	601.4535634093514
1	ROI 7	offline	3	602.8919145471772
1	ROI 7	offline	4	601.8804443972788
2	ROI 7	offline	1	604.3407064638172
2	ROI 7	offline	2	603.2600622251609
2	ROI 7	offline	3	604.8353232101936
2	ROI 7	offline	4	601.8019914339266
3	ROI 7	offline	1	597.7015998518572
3	ROI 7	offline	2	596.205785206625
3	ROI 7	offline	3	596.2773331162754
3	ROI 7	offline	4	596.6953269826823
4	ROI 7	offline	1	603.5739886928782
4	ROI 7	offline	2	605.3678730592557
4	ROI 7	offline	3	604.8081410681942
4	ROI 7	offline	4	604.1936564816531
5	ROI 7	offline	1	600.904926207818
5	ROI 7	offline	2	601.7435481757448
5	ROI 7	offline	3	601.5560647741434
5	ROI 7	offline	4	601.8285294194342
6	ROI 7	offline	1	598.942651883564
6	ROI 7	offline	2	596.8842647296885
6	ROI 7	offline	3	598.9353391599687
6	ROI 7	offline	4	598.9923782544591
7	ROI 7	offline	1	601.3786381936658
7	ROI 7	offline	2	602.4325375395895
7	ROI 7	offline	3	601.0008532013168
7	ROI 7	offline	4	599.5681033653366
8	ROI 7	offline	1	601.7139234810434
8	ROI 7	offline	2	600.4121207415612
8	ROI 7	offline	3	598.7791738405049
8	ROI 7	offline	4	599.0224666186964
9	ROI 7	offline	1	596.8438660087199
9	ROI 7	offline	2	597.3472348686541
9	ROI 7	offline	3	598.9224171632522
9	ROI 7	offline	4	598.2793981612213
10	ROI 7	offline	1	602.1328311260027
10	ROI 7	offline	2	605.0042640258837
10	ROI 7	offline	3	603.3332367918886
10	ROI 7	offline	4	604.5494213727633
11	ROI 7	offline	1	603.6567839388298
11	ROI 7	offline	2	603.0680684136431
11	ROI 7	offline	3	605.0704177675724
11	ROI 7	offline	4	601.916166574043
12	ROI 7	offline	1	602.7802565206679
12	ROI 7	offline	2	603.6208687331666
12	ROI 7	offline	3	604.5625771655584
12	ROI 7	offline	4	604.4621439648855
1	ROI 7	inline	1	600.0677290836653
1	ROI 7	inline	2	600.528735632184
1	ROI 7	inline	3	602.0932835820895
1	ROI 7	inline	4	601.0634328358209
2	ROI 7	inline	1	603.3578947368421
2	ROI 7	inline	2	602.2867383512545
2	ROI 7	inline	3	603.8912280701754
2	ROI 7	inline	4	600.7913669064748
3	ROI 7	inline	1	596.5231316725979
3	ROI 7	inline	2	594.9283018867925
3	ROI 7	inline	3	594.9539007092199
3	ROI 7	inline	4	595.6121673003802
4	ROI 7	inline	1	602.6940298507462
4	ROI 7	inline	2	604.3111111111111
4	ROI 7	inline	3	603.8115942028985
4	ROI 7	inline	4	603.0185185185185
5	ROI 7	inline	1	599.6606498194946
5	ROI 7	inline	2	600.5865724381625
5	ROI 7	inline	3	600.1355311355311
5	ROI 7	inline	4	600.6851851851852
6	ROI 7	inline	1	597.5745454545455
6	ROI 7	inline	2	595.7453183520599
6	ROI 7	inline	3	597.5387323943662
6	ROI 7	inline	4	597.8551236749116
7	ROI 7	inline	1	600.288256227758
7	ROI 7	inline	2	601.3007246376811
7	ROI 7	inline	3	599.6509090909091
7	ROI 7	inline	4	598.4377224199288
8	ROI 7	inline	1	600.7094339622641
8	ROI 7	inline	2	599.515037593985
8	ROI 7	inline	3	597.7757352941177
8	ROI 7	inline	4	597.638783269962
9	ROI 7	inline	1	595.6538461538462
9	ROI 7	inline	2	596.1017543859649
9	ROI 7	inline	3	597.8718861209965
9	ROI 7	inline	4	597.2214532871973
10	ROI 7	inline	1	600.6321839080459
10	ROI 7	inline	2	603.7132867132867
10	ROI 7	inline	3	602.036231884058
10	ROI 7	inline	4	603.2153846153847
11	ROI 7	inline	1	602.6344086021505
11	ROI 7	inline	2	601.9366197183099
11	ROI 7	inline	3	604.0408921933085
11	ROI 7	inline	4	600.6383763837638
12	ROI 7	inline	1	601.4817518248175
12	ROI 7	inline	2	602.4751773049645
12	ROI 7	inline	3	603.4697508896797
12	ROI 7	inline	4	603.5278810408922
1	ROI 5	offline	1	781.0227348609485
1	ROI 5	offline	2	783.2094649553189
1	ROI 5	offline	3	783.2723434028524
1	ROI 5	offline	4	783.1178390367057
2	ROI 5	offline	1	844.8036107203197
2	ROI 5	offline	2	843.8884936795023
2	ROI 5	offline	3	842.4549811795706
2	ROI 5	offline	4	842.7294158052262
3	ROI 5	offline	1	841.5211609626457
3	ROI 5	offline	2	842.3319561117876
3	ROI 5	offline	3	839.6587385144038
3	ROI 5	offline	4	839.5849108418668
4	ROI 5	offline	1	841.7879593212829
4	ROI 5	offline	2	842.8573562918489
4	ROI 5	offline	3	840.1785477362575
4	ROI 5	offline	4	841.2554909126344
5	ROI 5	offline	1	842.4532972106049
5	ROI 5	offline	2	840.4100359537771
5	ROI 5	offline	3	841.5611364407604
5	ROI 5	offline	4	841.114630842308
6	ROI 5	offline	1	840.6766372719709
6	ROI 5	offline	2	840.3005045117736
6	ROI 5	offline	3	842.0631261468023
6	ROI 5	offline	4	841.1619872886452
7	ROI 5	offline	1	845.6366557144432
7	ROI 5	offline	2	845.8861325495634
7	ROI 5	offline	3	846.6779783352567
7	ROI 5	offline	4	844.4974466754753
8	ROI 5	offline	1	839.6312146569486
8	ROI 5	offline	2	840.2555030719201
8	ROI 5	offline	3	840.3558495422944
8	ROI 5	offline	4	839.4444790028551
9	ROI 5	offline	1	837.4513569102345
9	ROI 5	offline	2	836.4531891453995
9	ROI 5	offline	3	835.6568425652215
9	ROI 5	offline	4	835.4630419570968
10	ROI 5	offline	1	843.2840616773967
10	ROI 5	offline	2	843.3002290475159
10	ROI 5	offline	3	842.9462245366067
10	ROI 5	offline	4	842.6105582073803
11	ROI 5	offline	1	846.5104276523592
11	ROI 5	offline	2	845.4473006065903
11	ROI 5	offline	3	845.31626726086
11	ROI 5	offline	4	846.4200625140181
12	ROI 5	offline	1	843.594709012676
12	ROI 5	offline	2	842.1045627840756
12	ROI 5	offline	3	842.9135593822783
12	ROI 5	offline	4	842.9138980067983
1	ROI 5	inline	1	779.6225165562914
1	ROI 5	inline	2	782.057239057239
1	ROI 5	inline	3	781.989932885906
1	ROI 5	inline	4	781.7725752508361
2	ROI 5	inline	1	843.3521126760563
2	ROI 5	inline	2	842.3592592592593
2	ROI 5	inline	3	841.0576923076923
2	ROI 5	inline	4	841.4501992031873
3	ROI 5	inline	1	839.9130434782609
3	ROI 5	inline	2	840.7619047619048
3	ROI 5	inline	3	837.9256505576208
3	ROI 5	inline	4	838.0696864111499
4	ROI 5	inline	1	840.4379562043796
4	ROI 5	inline	2	841.3695652173913
4	ROI 5	inline	3	838.7072243346007
4	ROI 5	inline	4	839.789667896679
5	ROI 5	inline	1	841.1091549295775
5	ROI 5	inline	2	838.7537878787879
5	ROI 5	inline	3	840.0287769784172
5	ROI 5	inline	4	839.6285714285714
6	ROI 5	inline	1	839.2132867132867
6	ROI 5	inline	2	838.7472924187725
6	ROI 5	inline	3	840.3555555555556
6	ROI 5	inline	4	839.6300366300367
7	ROI 5	inline	1	844.0114068441064
7	ROI 5	inline	2	844.3210332103321
7	ROI 5	inline	3	845.375939849624
7	ROI 5	inline	4	843.2985611510792
8	ROI 5	inline	1	838.0777777777778
8	ROI 5	inline	2	838.6210526315789
8	ROI 5	inline	3	838.8526315789474
8	ROI 5	inline	4	838.0300751879699
9	ROI 5	inline	1	835.5368421052632
9	ROI 5	inline	2	834.4405594405595
9	ROI 5	inline	3	833.8233215547704
9	ROI 5	inline	4	833.5935251798561
10	ROI 5	inline	1	841.6433823529412
10	ROI 5	inline	2	841.3814814814815
10	ROI 5	inline	3	841.0512820512821
10	ROI 5	inline	4	841.0109489051094
11	ROI 5	inline	1	844.921052631579
11	ROI 5	inline	2	843.6584507042254
11	ROI 5	inline	3	843.741935483871
11	ROI 5	inline	4	844.4893617021277
12	ROI 5	inline	1	841.8091603053435
12	ROI 5	inline	2	840.4472727272728
12	ROI 5	inline	3	841.492700729927
12	ROI 5	inline	4	841.2893772893773
1	ROI 3	offline	1	1128.7023961665652
1	ROI 3	offline	2	1129.1740100029754
1	ROI 3	offline	3	1129.0903332319283
1	ROI 3	offline	4	1131.0226852510048
2	ROI 3	offline	1	1134.6777554944001
2	ROI 3	offline	2	1136.459206489164
2	ROI 3	offline	3	1135.5596935343606
2	ROI 3	offline	4	1135.5702418725343
3	ROI 3	offline	1	1136.3780072010725
3	ROI 3	offline	2	1136.6280564431465
3	ROI 3	offline	3	1136.9326797830852
3	ROI 3	offline	4	1136.5778617483427
4	ROI 3	offline	1	1136.3203768517744
4	ROI 3	offline	2	1138.1849284791333
4	ROI 3	offline	3	1138.0662767730464
4	ROI 3	offline	4	1136.7542441087614
5	ROI 3	offline	1	1139.3660251061212
5	ROI 3	offline	2	1140.1791324212816
5	ROI 3	offline	3	1139.5584588040438
5	ROI 3	offline	4	1139.3291020153674
6	ROI 3	offline	1	1138.4501182110835
6	ROI 3	offline	2	1137.228220038801
6	ROI 3	offline	3	1135.9704705303982
6	ROI 3	offline	4	1136.3691894306698
7	ROI 3	offline	1	1135.6984174066322
7	ROI 3	offline	2	1134.902626187352
7	ROI 3	offline	3	1134.8036481487684
7	ROI 3	offline	4	1134.3618276595278
8	ROI 3	offline	1	1132.4513094640392
8	ROI 3	offline	2	1132.053165674178
8	ROI 3	offline	3	1131.4992319327894
8	ROI 3	offline	4	1131.7329618147999
9	ROI 3	offline	1	1132.0610045693124
9	ROI 3	offline	2	1130.0070538707687
9	ROI 3	offline	3	1130.541914709198
9	ROI 3	offline	4	1128.882945576594
10	ROI 3	offline	1	1138.3592046009344
10	ROI 3	offline	2	1139.6022484305747
10	ROI 3	offline	3	1138.3184823851693
10	ROI 3	offline	4	1138.1206548062894
11	ROI 3	offline	1	1141.0821901427137
11	ROI 3	offline	2	1139.0988251445006
11	ROI 3	offline	3	1140.6617980815174
11	ROI 3	offline	4	1139.5250083110363
12	ROI 3	offline	1	1137.4815882974724
12	ROI 3	offline	2	1135.7517667051945
12	ROI 3	offline	3	1136.9930253827463
12	ROI 3	offline	4	1136.613116548652
1	ROI 3	inline	1	1126.6020761245675
1	ROI 3	inline	2	1127.1346801346801
1	ROI 3	inline	3	1127.0655172413792
1	ROI 3	inline	4	1128.7666666666667
2	ROI 3	inline	1	1132.336879432624
2	ROI 3	inline	2	1134.355871886121
2	ROI 3	inline	3	1133.2377622377621
2	ROI 3	inline	4	1133.4689655172415
3	ROI 3	inline	1	1133.8951048951049
3	ROI 3	inline	2	1134.3057553956835
3	ROI 3	inline	3	1134.6776556776556
3	ROI 3	inline	4	1134.1978798586572
4	ROI 3	inline	1	1134.0212014134277
4	ROI 3	inline	2	1136.096885813149
4	ROI 3	inline	3	1135.8450184501844
4	ROI 3	inline	4	1134.361403508772
5	ROI 3	inline	1	1137.2465277777778
5	ROI 3	inline	2	1137.741134751773
5	ROI 3	inline	3	1137.3424657534247
5	ROI 3	inline	4	1137.1608391608393
6	ROI 3	inline	1	1136.1684981684982
6	ROI 3	inline	2	1134.7610921501707
6	ROI 3	inline	3	1133.599315068493
6	ROI 3	inline	4	1133.9785714285715
7	ROI 3	inline	1	1133.2918149466193
7	ROI 3	inline	2	1132.7491039426523
7	ROI 3	inline	3	1132.4035087719299
7	ROI 3	inline	4	1132.236559139785
8	ROI 3	inline	1	1130.139705882353
8	ROI 3	inline	2	1130.0492957746478
8	ROI 3	inline	3	1129.1742160278745
8	ROI 3	inline	4	1129.3745454545453
9	ROI 3	inline	1	1129.844522968198
9	ROI 3	inline	2	1127.7335640138408
9	ROI 3	inline	3	1128.1884057971015
9	ROI 3	inline	4	1126.767361111111
10	ROI 3	inline	1	1135.8428571428572
10	ROI 3	inline	2	1137.11743772242
10	ROI 3	inline	3	1135.7935943060497
10	ROI 3	inline	4	1135.6125461254612
11	ROI 3	inline	1	1138.6317689530686
11	ROI 3	inline	2	1136.5927272727272
11	ROI 3	inline	3	1138.1025641025642
11	ROI 3	inline	4	1136.953237410072
12	ROI 3	inline	1	1134.9568345323742
12	ROI 3	inline	2	1133.626334519573
12	ROI 3	inline	3	1134.506993006993
12	ROI 3	inline	4	1134.01393728223
