# Supplementary material for: Open-source quality assurance for multi-parametric MRI: a diffusion analysis update for the magnetic resonance biomarker assessment software (MR-BIAS)
Source: MAGMA. 2025 Apr 26;38(4):639–51. doi: 10.1007/s10334-025-01252-4 (PMC12443916; doi:10.1007/s10334-025-01252-4)
Supplement: Supplementary file 9 — Supplementary file9 (CSV 286 kb) [file 10334_2025_1252_MOESM9_ESM.csv]

	Institute	Protocol	SeriesNumber	ROI	SliceDx	CentroidX	CentroidY	ADC	BvalsInFit	FitLabel	Field	Manufacturer	Make	Location	PvpConcentration	ADC_0deg	ADC_0deg_uncertainty
0	InstituteA	benchmark	0301	0	14	135.01583710407243	120.82579185520365	0.00112	[ 0 500 900 2000]	All-bvals	1.5	Philips	Ingenia	Centre	0.0	0.0011092794	0.0
1	InstituteA	benchmark	0301	1	14	118.2194570135747	83.75791855203624	0.001142	[ 0 500 900 2000]	All-bvals	1.5	Philips	Ingenia	Inner	0.0	0.001104485	0.0
2	InstituteA	benchmark	0301	2	14	78.54524886877829	82.88914027149326	0.001128	[ 0 500 900 2000]	All-bvals	1.5	Philips	Ingenia	Outer	0.0	0.0011174768	0.0
3	InstituteA	benchmark	0301	3	14	95.05203619909506	118.2194570135747	0.000859	[ 0 500 900 2000]	All-bvals	1.5	Philips	Ingenia	Inner	10.0	0.0008398517	0.0
4	InstituteA	benchmark	0301	4	14	74.20135746606337	151.23303167420818	0.000854	[ 0 500 900 2000]	All-bvals	1.5	Philips	Ingenia	Outer	10.0	0.0008328774	0.0
5	InstituteA	benchmark	0301	5	14	111.55882352941177	153.54977375565616	0.000631	[ 0 500 900 2000]	All-bvals	1.5	Philips	Ingenia	Inner	20.0	0.000600765	0.0
6	InstituteA	benchmark	0301	6	14	132.98868778280547	190.32805429864257	0.000705	[ 0 500 900 2000]	All-bvals	1.5	Philips	Ingenia	Outer	20.0	0.0005993215	0.0
7	InstituteA	benchmark	0301	7	14	153.26018099547514	155.28733031674213	0.000424	[ 0 500 900 2000]	All-bvals	1.5	Philips	Ingenia	Inner	30.0	0.0004016804	0.0
8	InstituteA	benchmark	0301	8	14	194.67194570135752	159.34162895927605	0.000447	[ 0 500 900 2000]	All-bvals	1.5	Philips	Ingenia	Outer	30.0	0.00040203618	0.0
9	InstituteA	benchmark	0301	9	14	175.26923076923077	124.01131221719461	0.000273	[ 0 500 900 2000]	All-bvals	1.5	Philips	Ingenia	Inner	40.0	0.0002389374	0.0
10	InstituteA	benchmark	0301	10	14	200.1742081447964	90.12895927601812	0.000254	[ 0 500 900 2000]	All-bvals	1.5	Philips	Ingenia	Outer	40.0	0.0002441648	0.0
11	InstituteA	benchmark	0301	11	14	157.02488687782807	87.52262443438917	0.00014	[ 0 500 900 2000]	All-bvals	1.5	Philips	Ingenia	Inner	50.0	0.0001293253	0.0
12	InstituteA	benchmark	0301	12	14	139.64932126696834	51.32352941176475	0.000143	[ 0 500 900 2000]	All-bvals	1.5	Philips	Ingenia	Outer	50.0	0.000124718	0.0
13	InstituteA	benchmark	0301	0	14	135.01583710407243	120.82579185520365	0.001117	[ 500 900 2000]	Exclude-b0	1.5	Philips	Ingenia	Centre	0.0	0.0011092794	0.0
14	InstituteA	benchmark	0301	1	14	118.2194570135747	83.75791855203624	0.001137	[ 500 900 2000]	Exclude-b0	1.5	Philips	Ingenia	Inner	0.0	0.001104485	0.0
15	InstituteA	benchmark	0301	2	14	78.54524886877829	82.88914027149326	0.001122	[ 500 900 2000]	Exclude-b0	1.5	Philips	Ingenia	Outer	0.0	0.0011174768	0.0
16	InstituteA	benchmark	0301	3	14	95.05203619909506	118.2194570135747	0.000855	[ 500 900 2000]	Exclude-b0	1.5	Philips	Ingenia	Inner	10.0	0.0008398517	0.0
17	InstituteA	benchmark	0301	4	14	74.20135746606337	151.23303167420818	0.000851	[ 500 900 2000]	Exclude-b0	1.5	Philips	Ingenia	Outer	10.0	0.0008328774	0.0
18	InstituteA	benchmark	0301	5	14	111.55882352941177	153.54977375565616	0.000632	[ 500 900 2000]	Exclude-b0	1.5	Philips	Ingenia	Inner	20.0	0.000600765	0.0
19	InstituteA	benchmark	0301	6	14	132.98868778280547	190.32805429864257	0.000674	[ 500 900 2000]	Exclude-b0	1.5	Philips	Ingenia	Outer	20.0	0.0005993215	0.0
20	InstituteA	benchmark	0301	7	14	153.26018099547514	155.28733031674213	0.000426	[ 500 900 2000]	Exclude-b0	1.5	Philips	Ingenia	Inner	30.0	0.0004016804	0.0
21	InstituteA	benchmark	0301	8	14	194.67194570135752	159.34162895927605	0.000442	[ 500 900 2000]	Exclude-b0	1.5	Philips	Ingenia	Outer	30.0	0.00040203618	0.0
22	InstituteA	benchmark	0301	9	14	175.26923076923077	124.01131221719461	0.000265	[ 500 900 2000]	Exclude-b0	1.5	Philips	Ingenia	Inner	40.0	0.0002389374	0.0
23	InstituteA	benchmark	0301	10	14	200.1742081447964	90.12895927601812	0.000246	[ 500 900 2000]	Exclude-b0	1.5	Philips	Ingenia	Outer	40.0	0.0002441648	0.0
24	InstituteA	benchmark	0301	11	14	157.02488687782807	87.52262443438917	0.00012	[ 500 900 2000]	Exclude-b0	1.5	Philips	Ingenia	Inner	50.0	0.0001293253	0.0
25	InstituteA	benchmark	0301	12	14	139.64932126696834	51.32352941176475	0.000132	[ 500 900 2000]	Exclude-b0	1.5	Philips	Ingenia	Outer	50.0	0.000124718	0.0
26	InstituteA	benchmark	0401	0	14	133.85746606334845	121.11538461538464	0.001125	[ 0 500 900 2000]	All-bvals	1.5	Philips	Ingenia	Centre	0.0	0.0011092794	0.0
27	InstituteA	benchmark	0401	1	14	116.77149321266972	84.33710407239823	0.001159	[ 0 500 900 2000]	All-bvals	1.5	Philips	Ingenia	Inner	0.0	0.001104485	0.0
28	InstituteA	benchmark	0401	2	14	77.6764705882353	82.02036199095028	0.001139	[ 0 500 900 2000]	All-bvals	1.5	Philips	Ingenia	Outer	0.0	0.0011174768	0.0
29	InstituteA	benchmark	0401	3	14	95.05203619909506	117.06108597285072	0.000872	[ 0 500 900 2000]	All-bvals	1.5	Philips	Ingenia	Inner	10.0	0.0008398517	0.0
30	InstituteA	benchmark	0401	4	14	73.0429864253394	150.0746606334842	0.000873	[ 0 500 900 2000]	All-bvals	1.5	Philips	Ingenia	Outer	10.0	0.0008328774	0.0
31	InstituteA	benchmark	0401	5	14	112.13800904977376	154.12895927601815	0.00063	[ 0 500 900 2000]	All-bvals	1.5	Philips	Ingenia	Inner	20.0	0.000600765	0.0
32	InstituteA	benchmark	0401	6	14	131.5407239819005	190.03846153846158	0.000693	[ 0 500 900 2000]	All-bvals	1.5	Philips	Ingenia	Outer	20.0	0.0005993215	0.0
33	InstituteA	benchmark	0401	7	14	152.97058823529414	157.89366515837108	0.00042	[ 0 500 900 2000]	All-bvals	1.5	Philips	Ingenia	Inner	30.0	0.0004016804	0.0
34	InstituteA	benchmark	0401	8	14	194.9615384615385	159.05203619909506	0.000454	[ 0 500 900 2000]	All-bvals	1.5	Philips	Ingenia	Outer	30.0	0.00040203618	0.0
35	InstituteA	benchmark	0401	9	14	174.4004524886878	123.72171945701362	0.000253	[ 0 500 900 2000]	All-bvals	1.5	Philips	Ingenia	Inner	40.0	0.0002389374	0.0
36	InstituteA	benchmark	0401	10	14	197.85746606334845	90.41855203619912	0.000251	[ 0 500 900 2000]	All-bvals	1.5	Philips	Ingenia	Outer	40.0	0.0002441648	0.0
37	InstituteA	benchmark	0401	11	14	157.31447963800906	86.65384615384619	0.000141	[ 0 500 900 2000]	All-bvals	1.5	Philips	Ingenia	Inner	50.0	0.0001293253	0.0
38	InstituteA	benchmark	0401	12	14	140.51809954751133	52.48190045248873	0.000142	[ 0 500 900 2000]	All-bvals	1.5	Philips	Ingenia	Outer	50.0	0.000124718	0.0
39	InstituteA	benchmark	0401	0	14	133.85746606334845	121.11538461538464	0.001121	[ 500 900 2000]	Exclude-b0	1.5	Philips	Ingenia	Centre	0.0	0.0011092794	0.0
40	InstituteA	benchmark	0401	1	14	116.77149321266972	84.33710407239823	0.001162	[ 500 900 2000]	Exclude-b0	1.5	Philips	Ingenia	Inner	0.0	0.001104485	0.0
41	InstituteA	benchmark	0401	2	14	77.6764705882353	82.02036199095028	0.001136	[ 500 900 2000]	Exclude-b0	1.5	Philips	Ingenia	Outer	0.0	0.0011174768	0.0
42	InstituteA	benchmark	0401	3	14	95.05203619909506	117.06108597285072	0.000872	[ 500 900 2000]	Exclude-b0	1.5	Philips	Ingenia	Inner	10.0	0.0008398517	0.0
43	InstituteA	benchmark	0401	4	14	73.0429864253394	150.0746606334842	0.000873	[ 500 900 2000]	Exclude-b0	1.5	Philips	Ingenia	Outer	10.0	0.0008328774	0.0
44	InstituteA	benchmark	0401	5	14	112.13800904977376	154.12895927601815	0.00063	[ 500 900 2000]	Exclude-b0	1.5	Philips	Ingenia	Inner	20.0	0.000600765	0.0
45	InstituteA	benchmark	0401	6	14	131.5407239819005	190.03846153846158	0.000653	[ 500 900 2000]	Exclude-b0	1.5	Philips	Ingenia	Outer	20.0	0.0005993215	0.0
46	InstituteA	benchmark	0401	7	14	152.97058823529414	157.89366515837108	0.00042	[ 500 900 2000]	Exclude-b0	1.5	Philips	Ingenia	Inner	30.0	0.0004016804	0.0
47	InstituteA	benchmark	0401	8	14	194.9615384615385	159.05203619909506	0.000452	[ 500 900 2000]	Exclude-b0	1.5	Philips	Ingenia	Outer	30.0	0.00040203618	0.0
48	InstituteA	benchmark	0401	9	14	174.4004524886878	123.72171945701362	0.000249	[ 500 900 2000]	Exclude-b0	1.5	Philips	Ingenia	Inner	40.0	0.0002389374	0.0
49	InstituteA	benchmark	0401	10	14	197.85746606334845	90.41855203619912	0.000253	[ 500 900 2000]	Exclude-b0	1.5	Philips	Ingenia	Outer	40.0	0.0002441648	0.0
50	InstituteA	benchmark	0401	11	14	157.31447963800906	86.65384615384619	0.000137	[ 500 900 2000]	Exclude-b0	1.5	Philips	Ingenia	Inner	50.0	0.0001293253	0.0
51	InstituteA	benchmark	0401	12	14	140.51809954751133	52.48190045248873	0.000141	[ 500 900 2000]	Exclude-b0	1.5	Philips	Ingenia	Outer	50.0	0.000124718	0.0
52	InstituteA	benchmark	0501	0	14	133.85746606334845	120.24660633484166	0.001123	[ 0 500 900 2000]	All-bvals	1.5	Philips	Ingenia	Centre	0.0	0.0011092794	0.0
53	InstituteA	benchmark	0501	1	14	117.06108597285072	84.33710407239823	0.001146	[ 0 500 900 2000]	All-bvals	1.5	Philips	Ingenia	Inner	0.0	0.001104485	0.0
54	InstituteA	benchmark	0501	2	14	76.51809954751133	82.88914027149326	0.001128	[ 0 500 900 2000]	All-bvals	1.5	Philips	Ingenia	Outer	0.0	0.0011174768	0.0
55	InstituteA	benchmark	0501	3	14	94.76244343891406	117.35067873303171	0.000851	[ 0 500 900 2000]	All-bvals	1.5	Philips	Ingenia	Inner	10.0	0.0008398517	0.0
56	InstituteA	benchmark	0501	4	14	74.78054298642536	153.26018099547517	0.000869	[ 0 500 900 2000]	All-bvals	1.5	Philips	Ingenia	Outer	10.0	0.0008328774	0.0
57	InstituteA	benchmark	0501	5	14	111.84841628959276	152.39140271493216	0.000621	[ 0 500 900 2000]	All-bvals	1.5	Philips	Ingenia	Inner	20.0	0.000600765	0.0
58	InstituteA	benchmark	0501	6	14	131.5407239819005	189.1696832579186	0.0007	[ 0 500 900 2000]	All-bvals	1.5	Philips	Ingenia	Outer	20.0	0.0005993215	0.0
59	InstituteA	benchmark	0501	7	14	153.26018099547514	152.68099547511318	0.000434	[ 0 500 900 2000]	All-bvals	1.5	Philips	Ingenia	Inner	30.0	0.0004016804	0.0
60	InstituteA	benchmark	0501	8	14	194.9615384615385	158.47285067873307	0.000441	[ 0 500 900 2000]	All-bvals	1.5	Philips	Ingenia	Outer	30.0	0.00040203618	0.0
61	InstituteA	benchmark	0501	9	14	174.69004524886878	122.85294117647064	0.00027	[ 0 500 900 2000]	All-bvals	1.5	Philips	Ingenia	Inner	40.0	0.0002389374	0.0
62	InstituteA	benchmark	0501	10	14	197.27828054298647	89.54977375565613	0.000255	[ 0 500 900 2000]	All-bvals	1.5	Philips	Ingenia	Outer	40.0	0.0002441648	0.0
63	InstituteA	benchmark	0501	11	14	155.8665158371041	86.65384615384619	0.00014	[ 0 500 900 2000]	All-bvals	1.5	Philips	Ingenia	Inner	50.0	0.0001293253	0.0
64	InstituteA	benchmark	0501	12	14	139.93891402714934	52.48190045248873	0.000144	[ 0 500 900 2000]	All-bvals	1.5	Philips	Ingenia	Outer	50.0	0.000124718	0.0
65	InstituteA	benchmark	0501	0	14	133.85746606334845	120.24660633484166	0.001113	[ 500 900 2000]	Exclude-b0	1.5	Philips	Ingenia	Centre	0.0	0.0011092794	0.0
66	InstituteA	benchmark	0501	1	14	117.06108597285072	84.33710407239823	0.00115	[ 500 900 2000]	Exclude-b0	1.5	Philips	Ingenia	Inner	0.0	0.001104485	0.0
67	InstituteA	benchmark	0501	2	14	76.51809954751133	82.88914027149326	0.001118	[ 500 900 2000]	Exclude-b0	1.5	Philips	Ingenia	Outer	0.0	0.0011174768	0.0
68	InstituteA	benchmark	0501	3	14	94.76244343891406	117.35067873303171	0.000842	[ 500 900 2000]	Exclude-b0	1.5	Philips	Ingenia	Inner	10.0	0.0008398517	0.0
69	InstituteA	benchmark	0501	4	14	74.78054298642536	153.26018099547517	0.000864	[ 500 900 2000]	Exclude-b0	1.5	Philips	Ingenia	Outer	10.0	0.0008328774	0.0
70	InstituteA	benchmark	0501	5	14	111.84841628959276	152.39140271493216	0.000621	[ 500 900 2000]	Exclude-b0	1.5	Philips	Ingenia	Inner	20.0	0.000600765	0.0
71	InstituteA	benchmark	0501	6	14	131.5407239819005	189.1696832579186	0.000663	[ 500 900 2000]	Exclude-b0	1.5	Philips	Ingenia	Outer	20.0	0.0005993215	0.0
72	InstituteA	benchmark	0501	7	14	153.26018099547514	152.68099547511318	0.000431	[ 500 900 2000]	Exclude-b0	1.5	Philips	Ingenia	Inner	30.0	0.0004016804	0.0
73	InstituteA	benchmark	0501	8	14	194.9615384615385	158.47285067873307	0.000441	[ 500 900 2000]	Exclude-b0	1.5	Philips	Ingenia	Outer	30.0	0.00040203618	0.0
74	InstituteA	benchmark	0501	9	14	174.69004524886878	122.85294117647064	0.000268	[ 500 900 2000]	Exclude-b0	1.5	Philips	Ingenia	Inner	40.0	0.0002389374	0.0
75	InstituteA	benchmark	0501	10	14	197.27828054298647	89.54977375565613	0.00025	[ 500 900 2000]	Exclude-b0	1.5	Philips	Ingenia	Outer	40.0	0.0002441648	0.0
76	InstituteA	benchmark	0501	11	14	155.8665158371041	86.65384615384619	0.000122	[ 500 900 2000]	Exclude-b0	1.5	Philips	Ingenia	Inner	50.0	0.0001293253	0.0
77	InstituteA	benchmark	0501	12	14	139.93891402714934	52.48190045248873	0.000137	[ 500 900 2000]	Exclude-b0	1.5	Philips	Ingenia	Outer	50.0	0.000124718	0.0
78	InstituteA	benchmark	0601	0	14	132.98868778280547	121.11538461538464	0.001125	[ 0 500 900 2000]	All-bvals	1.5	Philips	Ingenia	Centre	0.0	0.0011092794	0.0
79	InstituteA	benchmark	0601	1	14	116.48190045248873	84.62669683257923	0.001132	[ 0 500 900 2000]	All-bvals	1.5	Philips	Ingenia	Inner	0.0	0.001104485	0.0
80	InstituteA	benchmark	0601	2	14	77.9660633484163	82.59954751131227	0.001128	[ 0 500 900 2000]	All-bvals	1.5	Philips	Ingenia	Outer	0.0	0.0011174768	0.0
81	InstituteA	benchmark	0601	3	14	94.76244343891406	117.64027149321271	0.000866	[ 0 500 900 2000]	All-bvals	1.5	Philips	Ingenia	Inner	10.0	0.0008398517	0.0
82	InstituteA	benchmark	0601	4	14	72.7533936651584	150.6538461538462	0.000867	[ 0 500 900 2000]	All-bvals	1.5	Philips	Ingenia	Outer	10.0	0.0008328774	0.0
83	InstituteA	benchmark	0601	5	14	112.42760180995475	154.41855203619915	0.000623	[ 0 500 900 2000]	All-bvals	1.5	Philips	Ingenia	Inner	20.0	0.000600765	0.0
84	InstituteA	benchmark	0601	6	14	132.69909502262448	189.4592760180996	0.000705	[ 0 500 900 2000]	All-bvals	1.5	Philips	Ingenia	Outer	20.0	0.0005993215	0.0
85	InstituteA	benchmark	0601	7	14	152.39140271493216	155.57692307692312	0.00043	[ 0 500 900 2000]	All-bvals	1.5	Philips	Ingenia	Inner	30.0	0.0004016804	0.0
86	InstituteA	benchmark	0601	8	14	194.67194570135752	158.76244343891406	0.000443	[ 0 500 900 2000]	All-bvals	1.5	Philips	Ingenia	Outer	30.0	0.00040203618	0.0
87	InstituteA	benchmark	0601	9	14	174.1108597285068	122.27375565610865	0.000266	[ 0 500 900 2000]	All-bvals	1.5	Philips	Ingenia	Inner	40.0	0.0002389374	0.0
88	InstituteA	benchmark	0601	10	14	197.85746606334845	90.9977375565611	0.000264	[ 0 500 900 2000]	All-bvals	1.5	Philips	Ingenia	Outer	40.0	0.0002441648	0.0
89	InstituteA	benchmark	0601	11	14	157.31447963800906	88.10180995475116	0.00014	[ 0 500 900 2000]	All-bvals	1.5	Philips	Ingenia	Inner	50.0	0.0001293253	0.0
90	InstituteA	benchmark	0601	12	14	139.64932126696834	52.192307692307736	0.00014	[ 0 500 900 2000]	All-bvals	1.5	Philips	Ingenia	Outer	50.0	0.000124718	0.0
91	InstituteA	benchmark	0601	0	14	132.98868778280547	121.11538461538464	0.001119	[ 500 900 2000]	Exclude-b0	1.5	Philips	Ingenia	Centre	0.0	0.0011092794	0.0
92	InstituteA	benchmark	0601	1	14	116.48190045248873	84.62669683257923	0.00113	[ 500 900 2000]	Exclude-b0	1.5	Philips	Ingenia	Inner	0.0	0.001104485	0.0
93	InstituteA	benchmark	0601	2	14	77.9660633484163	82.59954751131227	0.001124	[ 500 900 2000]	Exclude-b0	1.5	Philips	Ingenia	Outer	0.0	0.0011174768	0.0
94	InstituteA	benchmark	0601	3	14	94.76244343891406	117.64027149321271	0.000866	[ 500 900 2000]	Exclude-b0	1.5	Philips	Ingenia	Inner	10.0	0.0008398517	0.0
95	InstituteA	benchmark	0601	4	14	72.7533936651584	150.6538461538462	0.000871	[ 500 900 2000]	Exclude-b0	1.5	Philips	Ingenia	Outer	10.0	0.0008328774	0.0
96	InstituteA	benchmark	0601	5	14	112.42760180995475	154.41855203619915	0.000624	[ 500 900 2000]	Exclude-b0	1.5	Philips	Ingenia	Inner	20.0	0.000600765	0.0
97	InstituteA	benchmark	0601	6	14	132.69909502262448	189.4592760180996	0.000665	[ 500 900 2000]	Exclude-b0	1.5	Philips	Ingenia	Outer	20.0	0.0005993215	0.0
98	InstituteA	benchmark	0601	7	14	152.39140271493216	155.57692307692312	0.000433	[ 500 900 2000]	Exclude-b0	1.5	Philips	Ingenia	Inner	30.0	0.0004016804	0.0
99	InstituteA	benchmark	0601	8	14	194.67194570135752	158.76244343891406	0.000443	[ 500 900 2000]	Exclude-b0	1.5	Philips	Ingenia	Outer	30.0	0.00040203618	0.0
100	InstituteA	benchmark	0601	9	14	174.1108597285068	122.27375565610865	0.000271	[ 500 900 2000]	Exclude-b0	1.5	Philips	Ingenia	Inner	40.0	0.0002389374	0.0
101	InstituteA	benchmark	0601	10	14	197.85746606334845	90.9977375565611	0.000269	[ 500 900 2000]	Exclude-b0	1.5	Philips	Ingenia	Outer	40.0	0.0002441648	0.0
102	InstituteA	benchmark	0601	11	14	157.31447963800906	88.10180995475116	0.000125	[ 500 900 2000]	Exclude-b0	1.5	Philips	Ingenia	Inner	50.0	0.0001293253	0.0
103	InstituteA	benchmark	0601	12	14	139.64932126696834	52.192307692307736	0.000134	[ 500 900 2000]	Exclude-b0	1.5	Philips	Ingenia	Outer	50.0	0.000124718	0.0
104	InstituteB	benchmark	0401	0	14	125.45927601809956	123.72171945701362	0.001105	[ 0 500 900 2000]	All-bvals	1.5	Philips	Ingenia	Centre	0.0	0.0011092794	0.0
105	InstituteB	benchmark	0401	1	14	163.39592760181	112.71719457013577	0.001095	[ 0 500 900 2000]	All-bvals	1.5	Philips	Ingenia	Inner	0.0	0.001104485	0.0
106	InstituteB	benchmark	0401	2	14	194.38235294117652	140.80769230769235	0.001095	[ 0 500 900 2000]	All-bvals	1.5	Philips	Ingenia	Outer	0.0	0.0011174768	0.0
107	InstituteB	benchmark	0401	3	14	156.15610859728508	151.52262443438917	0.000841	[ 0 500 900 2000]	All-bvals	1.5	Philips	Ingenia	Inner	10.0	0.0008398517	0.0
108	InstituteB	benchmark	0401	4	14	145.73076923076928	190.90723981900456	0.000841	[ 0 500 900 2000]	All-bvals	1.5	Philips	Ingenia	Outer	10.0	0.0008328774	0.0
109	InstituteB	benchmark	0401	5	14	117.06108597285072	162.816742081448	0.000601	[ 0 500 900 2000]	All-bvals	1.5	Philips	Ingenia	Inner	20.0	0.000600765	0.0
110	InstituteB	benchmark	0401	6	14	78.54524886877829	173.53167420814484	0.00061	[ 0 500 900 2000]	All-bvals	1.5	Philips	Ingenia	Outer	20.0	0.0005993215	0.0
111	InstituteB	benchmark	0401	7	14	88.10180995475116	134.14705882352945	0.000402	[ 0 500 900 2000]	All-bvals	1.5	Philips	Ingenia	Inner	30.0	0.0004016804	0.0
112	InstituteB	benchmark	0401	8	14	61.169683257918564	106.3461538461539	0.000411	[ 0 500 900 2000]	All-bvals	1.5	Philips	Ingenia	Outer	30.0	0.00040203618	0.0
113	InstituteB	benchmark	0401	9	14	96.789592760181	98.23755656108602	0.000241	[ 0 500 900 2000]	All-bvals	1.5	Philips	Ingenia	Inner	40.0	0.0002389374	0.0
114	InstituteB	benchmark	0401	10	14	110.1108597285068	56.53619909502265	0.000249	[ 0 500 900 2000]	All-bvals	1.5	Philips	Ingenia	Outer	40.0	0.0002441648	0.0
115	InstituteB	benchmark	0401	11	14	135.59502262443442	85.20588235294122	0.000137	[ 0 500 900 2000]	All-bvals	1.5	Philips	Ingenia	Inner	50.0	0.0001293253	0.0
116	InstituteB	benchmark	0401	12	14	176.13800904977376	73.91176470588238	0.000128	[ 0 500 900 2000]	All-bvals	1.5	Philips	Ingenia	Outer	50.0	0.000124718	0.0
117	InstituteB	benchmark	0401	0	14	125.45927601809956	123.72171945701362	0.001106	[ 500 900 2000]	Exclude-b0	1.5	Philips	Ingenia	Centre	0.0	0.0011092794	0.0
118	InstituteB	benchmark	0401	1	14	163.39592760181	112.71719457013577	0.001092	[ 500 900 2000]	Exclude-b0	1.5	Philips	Ingenia	Inner	0.0	0.001104485	0.0
119	InstituteB	benchmark	0401	2	14	194.38235294117652	140.80769230769235	0.001084	[ 500 900 2000]	Exclude-b0	1.5	Philips	Ingenia	Outer	0.0	0.0011174768	0.0
120	InstituteB	benchmark	0401	3	14	156.15610859728508	151.52262443438917	0.000842	[ 500 900 2000]	Exclude-b0	1.5	Philips	Ingenia	Inner	10.0	0.0008398517	0.0
121	InstituteB	benchmark	0401	4	14	145.73076923076928	190.90723981900456	0.000847	[ 500 900 2000]	Exclude-b0	1.5	Philips	Ingenia	Outer	10.0	0.0008328774	0.0
122	InstituteB	benchmark	0401	5	14	117.06108597285072	162.816742081448	0.000607	[ 500 900 2000]	Exclude-b0	1.5	Philips	Ingenia	Inner	20.0	0.000600765	0.0
123	InstituteB	benchmark	0401	6	14	78.54524886877829	173.53167420814484	0.000613	[ 500 900 2000]	Exclude-b0	1.5	Philips	Ingenia	Outer	20.0	0.0005993215	0.0
124	InstituteB	benchmark	0401	7	14	88.10180995475116	134.14705882352945	0.000397	[ 500 900 2000]	Exclude-b0	1.5	Philips	Ingenia	Inner	30.0	0.0004016804	0.0
125	InstituteB	benchmark	0401	8	14	61.169683257918564	106.3461538461539	0.000408	[ 500 900 2000]	Exclude-b0	1.5	Philips	Ingenia	Outer	30.0	0.00040203618	0.0
126	InstituteB	benchmark	0401	9	14	96.789592760181	98.23755656108602	0.00023	[ 500 900 2000]	Exclude-b0	1.5	Philips	Ingenia	Inner	40.0	0.0002389374	0.0
127	InstituteB	benchmark	0401	10	14	110.1108597285068	56.53619909502265	0.000247	[ 500 900 2000]	Exclude-b0	1.5	Philips	Ingenia	Outer	40.0	0.0002441648	0.0
128	InstituteB	benchmark	0401	11	14	135.59502262443442	85.20588235294122	0.000128	[ 500 900 2000]	Exclude-b0	1.5	Philips	Ingenia	Inner	50.0	0.0001293253	0.0
129	InstituteB	benchmark	0401	12	14	176.13800904977376	73.91176470588238	0.000125	[ 500 900 2000]	Exclude-b0	1.5	Philips	Ingenia	Outer	50.0	0.000124718	0.0
130	InstituteB	benchmark	0501	0	14	124.88009049773757	125.16968325791859	0.001098	[ 0 500 900 2000]	All-bvals	1.5	Philips	Ingenia	Centre	0.0	0.0011092794	0.0
131	InstituteB	benchmark	0501	1	14	164.26470588235298	113.00678733031677	0.001113	[ 0 500 900 2000]	All-bvals	1.5	Philips	Ingenia	Inner	0.0	0.001104485	0.0
132	InstituteB	benchmark	0501	2	14	194.67194570135752	140.51809954751135	0.001113	[ 0 500 900 2000]	All-bvals	1.5	Philips	Ingenia	Outer	0.0	0.0011174768	0.0
133	InstituteB	benchmark	0501	3	14	154.9977375565611	150.94343891402718	0.000829	[ 0 500 900 2000]	All-bvals	1.5	Philips	Ingenia	Inner	10.0	0.0008398517	0.0
134	InstituteB	benchmark	0501	4	14	146.59954751131227	188.8800904977376	0.000836	[ 0 500 900 2000]	All-bvals	1.5	Philips	Ingenia	Outer	10.0	0.0008328774	0.0
135	InstituteB	benchmark	0501	5	14	117.35067873303171	161.07918552036205	0.000605	[ 0 500 900 2000]	All-bvals	1.5	Philips	Ingenia	Inner	20.0	0.000600765	0.0
136	InstituteB	benchmark	0501	6	14	79.4140271493213	172.95248868778285	0.000606	[ 0 500 900 2000]	All-bvals	1.5	Philips	Ingenia	Outer	20.0	0.0005993215	0.0
137	InstituteB	benchmark	0501	7	14	88.39140271493216	135.01583710407243	0.000404	[ 0 500 900 2000]	All-bvals	1.5	Philips	Ingenia	Inner	30.0	0.0004016804	0.0
138	InstituteB	benchmark	0501	8	14	59.72171945701359	108.08371040723986	0.000405	[ 0 500 900 2000]	All-bvals	1.5	Philips	Ingenia	Outer	30.0	0.00040203618	0.0
139	InstituteB	benchmark	0501	9	14	98.52714932126702	96.78959276018105	0.000249	[ 0 500 900 2000]	All-bvals	1.5	Philips	Ingenia	Inner	40.0	0.0002389374	0.0
140	InstituteB	benchmark	0501	10	14	109.8212669683258	58.27375565610862	0.000254	[ 0 500 900 2000]	All-bvals	1.5	Philips	Ingenia	Outer	40.0	0.0002441648	0.0
141	InstituteB	benchmark	0501	11	14	136.1742081447964	85.20588235294122	0.000129	[ 0 500 900 2000]	All-bvals	1.5	Philips	Ingenia	Inner	50.0	0.0001293253	0.0
142	InstituteB	benchmark	0501	12	14	176.4276018099548	74.20135746606337	0.000135	[ 0 500 900 2000]	All-bvals	1.5	Philips	Ingenia	Outer	50.0	0.000124718	0.0
143	InstituteB	benchmark	0501	0	14	124.88009049773757	125.16968325791859	0.001094	[ 500 900 2000]	Exclude-b0	1.5	Philips	Ingenia	Centre	0.0	0.0011092794	0.0
144	InstituteB	benchmark	0501	1	14	164.26470588235298	113.00678733031677	0.001118	[ 500 900 2000]	Exclude-b0	1.5	Philips	Ingenia	Inner	0.0	0.001104485	0.0
145	InstituteB	benchmark	0501	2	14	194.67194570135752	140.51809954751135	0.001116	[ 500 900 2000]	Exclude-b0	1.5	Philips	Ingenia	Outer	0.0	0.0011174768	0.0
146	InstituteB	benchmark	0501	3	14	154.9977375565611	150.94343891402718	0.000831	[ 500 900 2000]	Exclude-b0	1.5	Philips	Ingenia	Inner	10.0	0.0008398517	0.0
147	InstituteB	benchmark	0501	4	14	146.59954751131227	188.8800904977376	0.00084	[ 500 900 2000]	Exclude-b0	1.5	Philips	Ingenia	Outer	10.0	0.0008328774	0.0
148	InstituteB	benchmark	0501	5	14	117.35067873303171	161.07918552036205	0.000609	[ 500 900 2000]	Exclude-b0	1.5	Philips	Ingenia	Inner	20.0	0.000600765	0.0
149	InstituteB	benchmark	0501	6	14	79.4140271493213	172.95248868778285	0.000609	[ 500 900 2000]	Exclude-b0	1.5	Philips	Ingenia	Outer	20.0	0.0005993215	0.0
150	InstituteB	benchmark	0501	7	14	88.39140271493216	135.01583710407243	0.00041	[ 500 900 2000]	Exclude-b0	1.5	Philips	Ingenia	Inner	30.0	0.0004016804	0.0
151	InstituteB	benchmark	0501	8	14	59.72171945701359	108.08371040723986	0.000402	[ 500 900 2000]	Exclude-b0	1.5	Philips	Ingenia	Outer	30.0	0.00040203618	0.0
152	InstituteB	benchmark	0501	9	14	98.52714932126702	96.78959276018105	0.000248	[ 500 900 2000]	Exclude-b0	1.5	Philips	Ingenia	Inner	40.0	0.0002389374	0.0
153	InstituteB	benchmark	0501	10	14	109.8212669683258	58.27375565610862	0.000257	[ 500 900 2000]	Exclude-b0	1.5	Philips	Ingenia	Outer	40.0	0.0002441648	0.0
154	InstituteB	benchmark	0501	11	14	136.1742081447964	85.20588235294122	0.000115	[ 500 900 2000]	Exclude-b0	1.5	Philips	Ingenia	Inner	50.0	0.0001293253	0.0
155	InstituteB	benchmark	0501	12	14	176.4276018099548	74.20135746606337	0.00014	[ 500 900 2000]	Exclude-b0	1.5	Philips	Ingenia	Outer	50.0	0.000124718	0.0
156	InstituteB	benchmark	0601	0	14	126.32805429864254	124.01131221719461	0.001095	[ 0 500 900 2000]	All-bvals	1.5	Philips	Ingenia	Centre	0.0	0.0011092794	0.0
157	InstituteB	benchmark	0601	1	14	164.26470588235298	112.71719457013577	0.001088	[ 0 500 900 2000]	All-bvals	1.5	Philips	Ingenia	Inner	0.0	0.001104485	0.0
158	InstituteB	benchmark	0601	2	14	193.80316742081453	141.09728506787334	0.001081	[ 0 500 900 2000]	All-bvals	1.5	Philips	Ingenia	Outer	0.0	0.0011174768	0.0
159	InstituteB	benchmark	0601	3	14	154.41855203619912	151.23303167420818	0.000837	[ 0 500 900 2000]	All-bvals	1.5	Philips	Ingenia	Inner	10.0	0.0008398517	0.0
160	InstituteB	benchmark	0601	4	14	145.73076923076928	189.74886877828058	0.00084	[ 0 500 900 2000]	All-bvals	1.5	Philips	Ingenia	Outer	10.0	0.0008328774	0.0
161	InstituteB	benchmark	0601	5	14	116.77149321266972	162.52714932126702	0.000611	[ 0 500 900 2000]	All-bvals	1.5	Philips	Ingenia	Inner	20.0	0.000600765	0.0
162	InstituteB	benchmark	0601	6	14	77.6764705882353	172.95248868778285	0.000608	[ 0 500 900 2000]	All-bvals	1.5	Philips	Ingenia	Outer	20.0	0.0005993215	0.0
163	InstituteB	benchmark	0601	7	14	88.97058823529414	134.14705882352945	0.000407	[ 0 500 900 2000]	All-bvals	1.5	Philips	Ingenia	Inner	30.0	0.0004016804	0.0
164	InstituteB	benchmark	0601	8	14	61.45927601809956	107.79411764705887	0.000405	[ 0 500 900 2000]	All-bvals	1.5	Philips	Ingenia	Outer	30.0	0.00040203618	0.0
165	InstituteB	benchmark	0601	9	14	97.36877828054298	96.50000000000006	0.000253	[ 0 500 900 2000]	All-bvals	1.5	Philips	Ingenia	Inner	40.0	0.0002389374	0.0
166	InstituteB	benchmark	0601	10	14	108.95248868778282	57.69457013574663	0.00025	[ 0 500 900 2000]	All-bvals	1.5	Philips	Ingenia	Outer	40.0	0.0002441648	0.0
167	InstituteB	benchmark	0601	11	14	135.01583710407243	85.7850678733032	0.000136	[ 0 500 900 2000]	All-bvals	1.5	Philips	Ingenia	Inner	50.0	0.0001293253	0.0
168	InstituteB	benchmark	0601	12	14	176.7171945701358	74.78054298642536	0.000119	[ 0 500 900 2000]	All-bvals	1.5	Philips	Ingenia	Outer	50.0	0.000124718	0.0
169	InstituteB	benchmark	0601	0	14	126.32805429864254	124.01131221719461	0.001088	[ 500 900 2000]	Exclude-b0	1.5	Philips	Ingenia	Centre	0.0	0.0011092794	0.0
170	InstituteB	benchmark	0601	1	14	164.26470588235298	112.71719457013577	0.001085	[ 500 900 2000]	Exclude-b0	1.5	Philips	Ingenia	Inner	0.0	0.001104485	0.0
171	InstituteB	benchmark	0601	2	14	193.80316742081453	141.09728506787334	0.001066	[ 500 900 2000]	Exclude-b0	1.5	Philips	Ingenia	Outer	0.0	0.0011174768	0.0
172	InstituteB	benchmark	0601	3	14	154.41855203619912	151.23303167420818	0.00084	[ 500 900 2000]	Exclude-b0	1.5	Philips	Ingenia	Inner	10.0	0.0008398517	0.0
173	InstituteB	benchmark	0601	4	14	145.73076923076928	189.74886877828058	0.000842	[ 500 900 2000]	Exclude-b0	1.5	Philips	Ingenia	Outer	10.0	0.0008328774	0.0
174	InstituteB	benchmark	0601	5	14	116.77149321266972	162.52714932126702	0.000617	[ 500 900 2000]	Exclude-b0	1.5	Philips	Ingenia	Inner	20.0	0.000600765	0.0
175	InstituteB	benchmark	0601	6	14	77.6764705882353	172.95248868778285	0.000612	[ 500 900 2000]	Exclude-b0	1.5	Philips	Ingenia	Outer	20.0	0.0005993215	0.0
176	InstituteB	benchmark	0601	7	14	88.97058823529414	134.14705882352945	0.000405	[ 500 900 2000]	Exclude-b0	1.5	Philips	Ingenia	Inner	30.0	0.0004016804	0.0
177	InstituteB	benchmark	0601	8	14	61.45927601809956	107.79411764705887	0.0004	[ 500 900 2000]	Exclude-b0	1.5	Philips	Ingenia	Outer	30.0	0.00040203618	0.0
178	InstituteB	benchmark	0601	9	14	97.36877828054298	96.50000000000006	0.000243	[ 500 900 2000]	Exclude-b0	1.5	Philips	Ingenia	Inner	40.0	0.0002389374	0.0
179	InstituteB	benchmark	0601	10	14	108.95248868778282	57.69457013574663	0.000248	[ 500 900 2000]	Exclude-b0	1.5	Philips	Ingenia	Outer	40.0	0.0002441648	0.0
180	InstituteB	benchmark	0601	11	14	135.01583710407243	85.7850678733032	0.000129	[ 500 900 2000]	Exclude-b0	1.5	Philips	Ingenia	Inner	50.0	0.0001293253	0.0
181	InstituteB	benchmark	0601	12	14	176.7171945701358	74.78054298642536	0.000112	[ 500 900 2000]	Exclude-b0	1.5	Philips	Ingenia	Outer	50.0	0.000124718	0.0
182	InstituteB	benchmark	0701	0	14	124.30090497737558	123.72171945701362	0.00111	[ 0 500 900 2000]	All-bvals	1.5	Philips	Ingenia	Centre	0.0	0.0011092794	0.0
183	InstituteB	benchmark	0701	1	14	163.39592760181	112.42760180995478	0.001091	[ 0 500 900 2000]	All-bvals	1.5	Philips	Ingenia	Inner	0.0	0.001104485	0.0
184	InstituteB	benchmark	0701	2	14	193.51357466063354	140.51809954751135	0.001114	[ 0 500 900 2000]	All-bvals	1.5	Philips	Ingenia	Outer	0.0	0.0011174768	0.0
185	InstituteB	benchmark	0701	3	14	154.12895927601812	150.0746606334842	0.000832	[ 0 500 900 2000]	All-bvals	1.5	Philips	Ingenia	Inner	10.0	0.0008398517	0.0
186	InstituteB	benchmark	0701	4	14	146.30995475113127	189.74886877828058	0.000834	[ 0 500 900 2000]	All-bvals	1.5	Philips	Ingenia	Outer	10.0	0.0008328774	0.0
187	InstituteB	benchmark	0701	5	14	117.06108597285072	162.816742081448	0.000599	[ 0 500 900 2000]	All-bvals	1.5	Philips	Ingenia	Inner	20.0	0.000600765	0.0
188	InstituteB	benchmark	0701	6	14	78.83484162895931	173.82126696832583	0.000606	[ 0 500 900 2000]	All-bvals	1.5	Philips	Ingenia	Outer	20.0	0.0005993215	0.0
189	InstituteB	benchmark	0701	7	14	88.97058823529414	133.85746606334845	0.000406	[ 0 500 900 2000]	All-bvals	1.5	Philips	Ingenia	Inner	30.0	0.0004016804	0.0
190	InstituteB	benchmark	0701	8	14	60.011312217194586	106.63574660633489	0.000415	[ 0 500 900 2000]	All-bvals	1.5	Philips	Ingenia	Outer	30.0	0.00040203618	0.0
191	InstituteB	benchmark	0701	9	14	99.106334841629	95.05203619909506	0.000245	[ 0 500 900 2000]	All-bvals	1.5	Philips	Ingenia	Inner	40.0	0.0002389374	0.0
192	InstituteB	benchmark	0701	10	14	108.95248868778282	57.984162895927625	0.000245	[ 0 500 900 2000]	All-bvals	1.5	Philips	Ingenia	Outer	40.0	0.0002441648	0.0
193	InstituteB	benchmark	0701	11	14	134.72624434389144	85.20588235294122	0.000129	[ 0 500 900 2000]	All-bvals	1.5	Philips	Ingenia	Inner	50.0	0.0001293253	0.0
194	InstituteB	benchmark	0701	12	14	176.13800904977376	74.78054298642536	0.000128	[ 0 500 900 2000]	All-bvals	1.5	Philips	Ingenia	Outer	50.0	0.000124718	0.0
195	InstituteB	benchmark	0701	0	14	124.30090497737558	123.72171945701362	0.001109	[ 500 900 2000]	Exclude-b0	1.5	Philips	Ingenia	Centre	0.0	0.0011092794	0.0
196	InstituteB	benchmark	0701	1	14	163.39592760181	112.42760180995478	0.001083	[ 500 900 2000]	Exclude-b0	1.5	Philips	Ingenia	Inner	0.0	0.001104485	0.0
197	InstituteB	benchmark	0701	2	14	193.51357466063354	140.51809954751135	0.001113	[ 500 900 2000]	Exclude-b0	1.5	Philips	Ingenia	Outer	0.0	0.0011174768	0.0
198	InstituteB	benchmark	0701	3	14	154.12895927601812	150.0746606334842	0.000829	[ 500 900 2000]	Exclude-b0	1.5	Philips	Ingenia	Inner	10.0	0.0008398517	0.0
199	InstituteB	benchmark	0701	4	14	146.30995475113127	189.74886877828058	0.000838	[ 500 900 2000]	Exclude-b0	1.5	Philips	Ingenia	Outer	10.0	0.0008328774	0.0
200	InstituteB	benchmark	0701	5	14	117.06108597285072	162.816742081448	0.0006	[ 500 900 2000]	Exclude-b0	1.5	Philips	Ingenia	Inner	20.0	0.000600765	0.0
201	InstituteB	benchmark	0701	6	14	78.83484162895931	173.82126696832583	0.000608	[ 500 900 2000]	Exclude-b0	1.5	Philips	Ingenia	Outer	20.0	0.0005993215	0.0
202	InstituteB	benchmark	0701	7	14	88.97058823529414	133.85746606334845	0.00041	[ 500 900 2000]	Exclude-b0	1.5	Philips	Ingenia	Inner	30.0	0.0004016804	0.0
203	InstituteB	benchmark	0701	8	14	60.011312217194586	106.63574660633489	0.000414	[ 500 900 2000]	Exclude-b0	1.5	Philips	Ingenia	Outer	30.0	0.00040203618	0.0
204	InstituteB	benchmark	0701	9	14	99.106334841629	95.05203619909506	0.000241	[ 500 900 2000]	Exclude-b0	1.5	Philips	Ingenia	Inner	40.0	0.0002389374	0.0
205	InstituteB	benchmark	0701	10	14	108.95248868778282	57.984162895927625	0.000243	[ 500 900 2000]	Exclude-b0	1.5	Philips	Ingenia	Outer	40.0	0.0002441648	0.0
206	InstituteB	benchmark	0701	11	14	134.72624434389144	85.20588235294122	0.000123	[ 500 900 2000]	Exclude-b0	1.5	Philips	Ingenia	Inner	50.0	0.0001293253	0.0
207	InstituteB	benchmark	0701	12	14	176.13800904977376	74.78054298642536	0.000122	[ 500 900 2000]	Exclude-b0	1.5	Philips	Ingenia	Outer	50.0	0.000124718	0.0
208	InstituteC	benchmark	2201	0	11	125.74886877828055	127.48642533936655	0.00112	[ 0 500 900 2000]	All-bvals	1.5	Philips	Ingenia	Centre	0.0	0.0011092794	0.0
209	InstituteC	benchmark	2201	1	11	91.2873303167421	146.59954751131227	0.001098	[ 0 500 900 2000]	All-bvals	1.5	Philips	Ingenia	Inner	0.0	0.001104485	0.0
210	InstituteC	benchmark	2201	2	11	55.377828054298675	128.35520361990953	0.001147	[ 0 500 900 2000]	All-bvals	1.5	Philips	Ingenia	Outer	0.0	0.0011174768	0.0
211	InstituteC	benchmark	2201	3	11	91.5769230769231	106.92533936651589	0.000855	[ 0 500 900 2000]	All-bvals	1.5	Philips	Ingenia	Inner	10.0	0.0008398517	0.0
212	InstituteC	benchmark	2201	4	11	92.15610859728508	67.8303167420815	0.000871	[ 0 500 900 2000]	All-bvals	1.5	Philips	Ingenia	Outer	10.0	0.0008328774	0.0
213	InstituteC	benchmark	2201	5	11	124.88009049773757	88.10180995475116	0.000619	[ 0 500 900 2000]	All-bvals	1.5	Philips	Ingenia	Inner	20.0	0.000600765	0.0
214	InstituteC	benchmark	2201	6	11	161.07918552036205	69.56787330316746	0.000626	[ 0 500 900 2000]	All-bvals	1.5	Philips	Ingenia	Outer	20.0	0.0005993215	0.0
215	InstituteC	benchmark	2201	7	11	159.63122171945702	108.37330316742086	0.000409	[ 0 500 900 2000]	All-bvals	1.5	Philips	Ingenia	Inner	30.0	0.0004016804	0.0
216	InstituteC	benchmark	2201	8	11	196.1199095022625	131.2511312217195	0.00041	[ 0 500 900 2000]	All-bvals	1.5	Philips	Ingenia	Outer	30.0	0.00040203618	0.0
217	InstituteC	benchmark	2201	9	11	159.920814479638	148.62669683257923	0.000238	[ 0 500 900 2000]	All-bvals	1.5	Philips	Ingenia	Inner	40.0	0.0002389374	0.0
218	InstituteC	benchmark	2201	10	11	160.5	189.4592760180996	0.000247	[ 0 500 900 2000]	All-bvals	1.5	Philips	Ingenia	Outer	40.0	0.0002441648	0.0
219	InstituteC	benchmark	2201	11	11	126.61764705882354	168.0294117647059	9.4e-05	[ 0 500 900 2000]	All-bvals	1.5	Philips	Ingenia	Inner	50.0	0.0001293253	0.0
220	InstituteC	benchmark	2201	12	11	89.54977375565613	189.74886877828058	0.00014	[ 0 500 900 2000]	All-bvals	1.5	Philips	Ingenia	Outer	50.0	0.000124718	0.0
221	InstituteC	benchmark	2201	0	11	125.74886877828055	127.48642533936655	0.00112	[ 500 900 2000]	Exclude-b0	1.5	Philips	Ingenia	Centre	0.0	0.0011092794	0.0
222	InstituteC	benchmark	2201	1	11	91.2873303167421	146.59954751131227	0.001103	[ 500 900 2000]	Exclude-b0	1.5	Philips	Ingenia	Inner	0.0	0.001104485	0.0
223	InstituteC	benchmark	2201	2	11	55.377828054298675	128.35520361990953	0.001152	[ 500 900 2000]	Exclude-b0	1.5	Philips	Ingenia	Outer	0.0	0.0011174768	0.0
224	InstituteC	benchmark	2201	3	11	91.5769230769231	106.92533936651589	0.000854	[ 500 900 2000]	Exclude-b0	1.5	Philips	Ingenia	Inner	10.0	0.0008398517	0.0
225	InstituteC	benchmark	2201	4	11	92.15610859728508	67.8303167420815	0.000874	[ 500 900 2000]	Exclude-b0	1.5	Philips	Ingenia	Outer	10.0	0.0008328774	0.0
226	InstituteC	benchmark	2201	5	11	124.88009049773757	88.10180995475116	0.000616	[ 500 900 2000]	Exclude-b0	1.5	Philips	Ingenia	Inner	20.0	0.000600765	0.0
227	InstituteC	benchmark	2201	6	11	161.07918552036205	69.56787330316746	0.000625	[ 500 900 2000]	Exclude-b0	1.5	Philips	Ingenia	Outer	20.0	0.0005993215	0.0
228	InstituteC	benchmark	2201	7	11	159.63122171945702	108.37330316742086	0.000405	[ 500 900 2000]	Exclude-b0	1.5	Philips	Ingenia	Inner	30.0	0.0004016804	0.0
229	InstituteC	benchmark	2201	8	11	196.1199095022625	131.2511312217195	0.000403	[ 500 900 2000]	Exclude-b0	1.5	Philips	Ingenia	Outer	30.0	0.00040203618	0.0
230	InstituteC	benchmark	2201	9	11	159.920814479638	148.62669683257923	0.000243	[ 500 900 2000]	Exclude-b0	1.5	Philips	Ingenia	Inner	40.0	0.0002389374	0.0
231	InstituteC	benchmark	2201	10	11	160.5	189.4592760180996	0.000251	[ 500 900 2000]	Exclude-b0	1.5	Philips	Ingenia	Outer	40.0	0.0002441648	0.0
232	InstituteC	benchmark	2201	11	11	126.61764705882354	168.0294117647059	0.000109	[ 500 900 2000]	Exclude-b0	1.5	Philips	Ingenia	Inner	50.0	0.0001293253	0.0
233	InstituteC	benchmark	2201	12	11	89.54977375565613	189.74886877828058	0.000131	[ 500 900 2000]	Exclude-b0	1.5	Philips	Ingenia	Outer	50.0	0.000124718	0.0
234	InstituteC	benchmark	2301	0	11	126.61764705882354	128.06561085972854	0.001111	[ 0 500 900 2000]	All-bvals	1.5	Philips	Ingenia	Centre	0.0	0.0011092794	0.0
235	InstituteC	benchmark	2301	1	11	91.86651583710409	148.33710407239823	0.001119	[ 0 500 900 2000]	All-bvals	1.5	Philips	Ingenia	Inner	0.0	0.001104485	0.0
236	InstituteC	benchmark	2301	2	11	55.957013574660664	129.80316742081453	0.001143	[ 0 500 900 2000]	All-bvals	1.5	Philips	Ingenia	Outer	0.0	0.0011174768	0.0
237	InstituteC	benchmark	2301	3	11	91.2873303167421	107.21493212669688	0.000853	[ 0 500 900 2000]	All-bvals	1.5	Philips	Ingenia	Inner	10.0	0.0008398517	0.0
238	InstituteC	benchmark	2301	4	11	92.73529411764707	67.5407239819005	0.000869	[ 0 500 900 2000]	All-bvals	1.5	Philips	Ingenia	Outer	10.0	0.0008328774	0.0
239	InstituteC	benchmark	2301	5	11	126.03846153846155	89.26018099547514	0.000617	[ 0 500 900 2000]	All-bvals	1.5	Philips	Ingenia	Inner	20.0	0.000600765	0.0
240	InstituteC	benchmark	2301	6	11	161.36877828054304	69.56787330316746	0.000621	[ 0 500 900 2000]	All-bvals	1.5	Philips	Ingenia	Outer	20.0	0.0005993215	0.0
241	InstituteC	benchmark	2301	7	11	159.34162895927602	108.37330316742086	0.00041	[ 0 500 900 2000]	All-bvals	1.5	Philips	Ingenia	Inner	30.0	0.0004016804	0.0
242	InstituteC	benchmark	2301	8	11	194.9615384615385	132.1199095022625	0.00041	[ 0 500 900 2000]	All-bvals	1.5	Philips	Ingenia	Outer	30.0	0.00040203618	0.0
243	InstituteC	benchmark	2301	9	11	159.63122171945702	148.33710407239823	0.00024	[ 0 500 900 2000]	All-bvals	1.5	Philips	Ingenia	Inner	40.0	0.0002389374	0.0
244	InstituteC	benchmark	2301	10	11	159.920814479638	192.35520361990956	0.00025	[ 0 500 900 2000]	All-bvals	1.5	Philips	Ingenia	Outer	40.0	0.0002441648	0.0
245	InstituteC	benchmark	2301	11	11	123.72171945701359	167.73981900452492	0.000104	[ 0 500 900 2000]	All-bvals	1.5	Philips	Ingenia	Inner	50.0	0.0001293253	0.0
246	InstituteC	benchmark	2301	12	11	91.5769230769231	188.5904977375566	0.00013	[ 0 500 900 2000]	All-bvals	1.5	Philips	Ingenia	Outer	50.0	0.000124718	0.0
247	InstituteC	benchmark	2301	0	11	126.61764705882354	128.06561085972854	0.001113	[ 500 900 2000]	Exclude-b0	1.5	Philips	Ingenia	Centre	0.0	0.0011092794	0.0
248	InstituteC	benchmark	2301	1	11	91.86651583710409	148.33710407239823	0.001123	[ 500 900 2000]	Exclude-b0	1.5	Philips	Ingenia	Inner	0.0	0.001104485	0.0
249	InstituteC	benchmark	2301	2	11	55.957013574660664	129.80316742081453	0.001142	[ 500 900 2000]	Exclude-b0	1.5	Philips	Ingenia	Outer	0.0	0.0011174768	0.0
250	InstituteC	benchmark	2301	3	11	91.2873303167421	107.21493212669688	0.000856	[ 500 900 2000]	Exclude-b0	1.5	Philips	Ingenia	Inner	10.0	0.0008398517	0.0
251	InstituteC	benchmark	2301	4	11	92.73529411764707	67.5407239819005	0.000869	[ 500 900 2000]	Exclude-b0	1.5	Philips	Ingenia	Outer	10.0	0.0008328774	0.0
252	InstituteC	benchmark	2301	5	11	126.03846153846155	89.26018099547514	0.000616	[ 500 900 2000]	Exclude-b0	1.5	Philips	Ingenia	Inner	20.0	0.000600765	0.0
253	InstituteC	benchmark	2301	6	11	161.36877828054304	69.56787330316746	0.000621	[ 500 900 2000]	Exclude-b0	1.5	Philips	Ingenia	Outer	20.0	0.0005993215	0.0
254	InstituteC	benchmark	2301	7	11	159.34162895927602	108.37330316742086	0.00041	[ 500 900 2000]	Exclude-b0	1.5	Philips	Ingenia	Inner	30.0	0.0004016804	0.0
255	InstituteC	benchmark	2301	8	11	194.9615384615385	132.1199095022625	0.000405	[ 500 900 2000]	Exclude-b0	1.5	Philips	Ingenia	Outer	30.0	0.00040203618	0.0
256	InstituteC	benchmark	2301	9	11	159.63122171945702	148.33710407239823	0.00024	[ 500 900 2000]	Exclude-b0	1.5	Philips	Ingenia	Inner	40.0	0.0002389374	0.0
257	InstituteC	benchmark	2301	10	11	159.920814479638	192.35520361990956	0.000254	[ 500 900 2000]	Exclude-b0	1.5	Philips	Ingenia	Outer	40.0	0.0002441648	0.0
258	InstituteC	benchmark	2301	11	11	123.72171945701359	167.73981900452492	0.000111	[ 500 900 2000]	Exclude-b0	1.5	Philips	Ingenia	Inner	50.0	0.0001293253	0.0
259	InstituteC	benchmark	2301	12	11	91.5769230769231	188.5904977375566	0.000141	[ 500 900 2000]	Exclude-b0	1.5	Philips	Ingenia	Outer	50.0	0.000124718	0.0
260	InstituteC	benchmark	2401	0	11	126.03846153846155	126.03846153846158	0.001109	[ 0 500 900 2000]	All-bvals	1.5	Philips	Ingenia	Centre	0.0	0.0011092794	0.0
261	InstituteC	benchmark	2401	1	11	90.41855203619912	146.59954751131227	0.001112	[ 0 500 900 2000]	All-bvals	1.5	Philips	Ingenia	Inner	0.0	0.001104485	0.0
262	InstituteC	benchmark	2401	2	11	54.50904977375566	127.48642533936655	0.001144	[ 0 500 900 2000]	All-bvals	1.5	Philips	Ingenia	Outer	0.0	0.0011174768	0.0
263	InstituteC	benchmark	2401	3	11	93.02488687782807	106.92533936651589	0.00085	[ 0 500 900 2000]	All-bvals	1.5	Philips	Ingenia	Inner	10.0	0.0008398517	0.0
264	InstituteC	benchmark	2401	4	11	93.60407239819006	66.38235294117652	0.000874	[ 0 500 900 2000]	All-bvals	1.5	Philips	Ingenia	Outer	10.0	0.0008328774	0.0
265	InstituteC	benchmark	2401	5	11	125.74886877828055	87.52262443438917	0.000625	[ 0 500 900 2000]	All-bvals	1.5	Philips	Ingenia	Inner	20.0	0.000600765	0.0
266	InstituteC	benchmark	2401	6	11	161.65837104072403	68.40950226244348	0.000628	[ 0 500 900 2000]	All-bvals	1.5	Philips	Ingenia	Outer	20.0	0.0005993215	0.0
267	InstituteC	benchmark	2401	7	11	160.5	108.95248868778285	0.000412	[ 0 500 900 2000]	All-bvals	1.5	Philips	Ingenia	Inner	30.0	0.0004016804	0.0
268	InstituteC	benchmark	2401	8	11	195.2511312217195	130.67194570135752	0.000407	[ 0 500 900 2000]	All-bvals	1.5	Philips	Ingenia	Outer	30.0	0.00040203618	0.0
269	InstituteC	benchmark	2401	9	11	159.34162895927602	149.20588235294122	0.000234	[ 0 500 900 2000]	All-bvals	1.5	Philips	Ingenia	Inner	40.0	0.0002389374	0.0
270	InstituteC	benchmark	2401	10	11	158.18325791855204	190.32805429864257	0.000237	[ 0 500 900 2000]	All-bvals	1.5	Philips	Ingenia	Outer	40.0	0.0002441648	0.0
271	InstituteC	benchmark	2401	11	11	123.72171945701359	166.87104072398193	0.000111	[ 0 500 900 2000]	All-bvals	1.5	Philips	Ingenia	Inner	50.0	0.0001293253	0.0
272	InstituteC	benchmark	2401	12	11	90.70814479638011	189.74886877828058	0.000141	[ 0 500 900 2000]	All-bvals	1.5	Philips	Ingenia	Outer	50.0	0.000124718	0.0
273	InstituteC	benchmark	2401	0	11	126.03846153846155	126.03846153846158	0.001112	[ 500 900 2000]	Exclude-b0	1.5	Philips	Ingenia	Centre	0.0	0.0011092794	0.0
274	InstituteC	benchmark	2401	1	11	90.41855203619912	146.59954751131227	0.001118	[ 500 900 2000]	Exclude-b0	1.5	Philips	Ingenia	Inner	0.0	0.001104485	0.0
275	InstituteC	benchmark	2401	2	11	54.50904977375566	127.48642533936655	0.001146	[ 500 900 2000]	Exclude-b0	1.5	Philips	Ingenia	Outer	0.0	0.0011174768	0.0
276	InstituteC	benchmark	2401	3	11	93.02488687782807	106.92533936651589	0.000848	[ 500 900 2000]	Exclude-b0	1.5	Philips	Ingenia	Inner	10.0	0.0008398517	0.0
277	InstituteC	benchmark	2401	4	11	93.60407239819006	66.38235294117652	0.000875	[ 500 900 2000]	Exclude-b0	1.5	Philips	Ingenia	Outer	10.0	0.0008328774	0.0
278	InstituteC	benchmark	2401	5	11	125.74886877828055	87.52262443438917	0.000622	[ 500 900 2000]	Exclude-b0	1.5	Philips	Ingenia	Inner	20.0	0.000600765	0.0
279	InstituteC	benchmark	2401	6	11	161.65837104072403	68.40950226244348	0.000627	[ 500 900 2000]	Exclude-b0	1.5	Philips	Ingenia	Outer	20.0	0.0005993215	0.0
280	InstituteC	benchmark	2401	7	11	160.5	108.95248868778285	0.000412	[ 500 900 2000]	Exclude-b0	1.5	Philips	Ingenia	Inner	30.0	0.0004016804	0.0
281	InstituteC	benchmark	2401	8	11	195.2511312217195	130.67194570135752	0.000396	[ 500 900 2000]	Exclude-b0	1.5	Philips	Ingenia	Outer	30.0	0.00040203618	0.0
282	InstituteC	benchmark	2401	9	11	159.34162895927602	149.20588235294122	0.000239	[ 500 900 2000]	Exclude-b0	1.5	Philips	Ingenia	Inner	40.0	0.0002389374	0.0
283	InstituteC	benchmark	2401	10	11	158.18325791855204	190.32805429864257	0.000244	[ 500 900 2000]	Exclude-b0	1.5	Philips	Ingenia	Outer	40.0	0.0002441648	0.0
284	InstituteC	benchmark	2401	11	11	123.72171945701359	166.87104072398193	0.000124	[ 500 900 2000]	Exclude-b0	1.5	Philips	Ingenia	Inner	50.0	0.0001293253	0.0
285	InstituteC	benchmark	2401	12	11	90.70814479638011	189.74886877828058	0.000139	[ 500 900 2000]	Exclude-b0	1.5	Philips	Ingenia	Outer	50.0	0.000124718	0.0
286	InstituteC	benchmark	2501	0	11	123.72171945701359	126.61764705882356	0.001104	[ 0 500 900 2000]	All-bvals	1.5	Philips	Ingenia	Centre	0.0	0.0011092794	0.0
287	InstituteC	benchmark	2501	1	11	90.70814479638011	147.46832579185525	0.001099	[ 0 500 900 2000]	All-bvals	1.5	Philips	Ingenia	Inner	0.0	0.001104485	0.0
288	InstituteC	benchmark	2501	2	11	54.21945701357467	128.35520361990953	0.001134	[ 0 500 900 2000]	All-bvals	1.5	Philips	Ingenia	Outer	0.0	0.0011174768	0.0
289	InstituteC	benchmark	2501	3	11	91.5769230769231	107.21493212669688	0.000857	[ 0 500 900 2000]	All-bvals	1.5	Philips	Ingenia	Inner	10.0	0.0008398517	0.0
290	InstituteC	benchmark	2501	4	11	93.60407239819006	65.80316742081453	0.000882	[ 0 500 900 2000]	All-bvals	1.5	Philips	Ingenia	Outer	10.0	0.0008328774	0.0
291	InstituteC	benchmark	2501	5	11	125.16968325791856	87.23303167420818	0.00062	[ 0 500 900 2000]	All-bvals	1.5	Philips	Ingenia	Inner	20.0	0.000600765	0.0
292	InstituteC	benchmark	2501	6	11	161.07918552036205	68.98868778280547	0.000628	[ 0 500 900 2000]	All-bvals	1.5	Philips	Ingenia	Outer	20.0	0.0005993215	0.0
293	InstituteC	benchmark	2501	7	11	159.05203619909503	107.21493212669688	0.000404	[ 0 500 900 2000]	All-bvals	1.5	Philips	Ingenia	Inner	30.0	0.0004016804	0.0
294	InstituteC	benchmark	2501	8	11	194.09276018099553	129.80316742081453	0.000413	[ 0 500 900 2000]	All-bvals	1.5	Philips	Ingenia	Outer	30.0	0.00040203618	0.0
295	InstituteC	benchmark	2501	9	11	159.34162895927602	149.20588235294122	0.000254	[ 0 500 900 2000]	All-bvals	1.5	Philips	Ingenia	Inner	40.0	0.0002389374	0.0
296	InstituteC	benchmark	2501	10	11	159.920814479638	189.74886877828058	0.000239	[ 0 500 900 2000]	All-bvals	1.5	Philips	Ingenia	Outer	40.0	0.0002441648	0.0
297	InstituteC	benchmark	2501	11	11	124.59049773755657	166.58144796380094	0.000105	[ 0 500 900 2000]	All-bvals	1.5	Philips	Ingenia	Inner	50.0	0.0001293253	0.0
298	InstituteC	benchmark	2501	12	11	88.68099547511315	189.1696832579186	0.000145	[ 0 500 900 2000]	All-bvals	1.5	Philips	Ingenia	Outer	50.0	0.000124718	0.0
299	InstituteC	benchmark	2501	0	11	123.72171945701359	126.61764705882356	0.0011	[ 500 900 2000]	Exclude-b0	1.5	Philips	Ingenia	Centre	0.0	0.0011092794	0.0
300	InstituteC	benchmark	2501	1	11	90.70814479638011	147.46832579185525	0.001104	[ 500 900 2000]	Exclude-b0	1.5	Philips	Ingenia	Inner	0.0	0.001104485	0.0
301	InstituteC	benchmark	2501	2	11	54.21945701357467	128.35520361990953	0.001131	[ 500 900 2000]	Exclude-b0	1.5	Philips	Ingenia	Outer	0.0	0.0011174768	0.0
302	InstituteC	benchmark	2501	3	11	91.5769230769231	107.21493212669688	0.000854	[ 500 900 2000]	Exclude-b0	1.5	Philips	Ingenia	Inner	10.0	0.0008398517	0.0
303	InstituteC	benchmark	2501	4	11	93.60407239819006	65.80316742081453	0.000883	[ 500 900 2000]	Exclude-b0	1.5	Philips	Ingenia	Outer	10.0	0.0008328774	0.0
304	InstituteC	benchmark	2501	5	11	125.16968325791856	87.23303167420818	0.000618	[ 500 900 2000]	Exclude-b0	1.5	Philips	Ingenia	Inner	20.0	0.000600765	0.0
305	InstituteC	benchmark	2501	6	11	161.07918552036205	68.98868778280547	0.000629	[ 500 900 2000]	Exclude-b0	1.5	Philips	Ingenia	Outer	20.0	0.0005993215	0.0
306	InstituteC	benchmark	2501	7	11	159.05203619909503	107.21493212669688	0.000399	[ 500 900 2000]	Exclude-b0	1.5	Philips	Ingenia	Inner	30.0	0.0004016804	0.0
307	InstituteC	benchmark	2501	8	11	194.09276018099553	129.80316742081453	0.000409	[ 500 900 2000]	Exclude-b0	1.5	Philips	Ingenia	Outer	30.0	0.00040203618	0.0
308	InstituteC	benchmark	2501	9	11	159.34162895927602	149.20588235294122	0.000259	[ 500 900 2000]	Exclude-b0	1.5	Philips	Ingenia	Inner	40.0	0.0002389374	0.0
309	InstituteC	benchmark	2501	10	11	159.920814479638	189.74886877828058	0.000234	[ 500 900 2000]	Exclude-b0	1.5	Philips	Ingenia	Outer	40.0	0.0002441648	0.0
310	InstituteC	benchmark	2501	11	11	124.59049773755657	166.58144796380094	0.000122	[ 500 900 2000]	Exclude-b0	1.5	Philips	Ingenia	Inner	50.0	0.0001293253	0.0
311	InstituteC	benchmark	2501	12	11	88.68099547511315	189.1696832579186	0.000141	[ 500 900 2000]	Exclude-b0	1.5	Philips	Ingenia	Outer	50.0	0.000124718	0.0
312	InstituteD	benchmark	0288	0	12	65.29638009049776	64.28280542986427	0.001109	[ 0 500 900 2000]	All-bvals	1.5	Siemens	Aera	Centre	0.0	0.0011092794	0.0
313	InstituteD	benchmark	0288	1	12	57.477375565610885	80.50000000000003	0.001108	[ 0 500 900 2000]	All-bvals	1.5	Siemens	Aera	Inner	0.0	0.001104485	0.0
314	InstituteD	benchmark	0288	2	12	69.06108597285069	94.5452488687783	0.00113	[ 0 500 900 2000]	All-bvals	1.5	Siemens	Aera	Outer	0.0	0.0011174768	0.0
315	InstituteD	benchmark	0288	3	12	76.01131221719459	78.47285067873305	0.000846	[ 0 500 900 2000]	All-bvals	1.5	Siemens	Aera	Inner	10.0	0.0008398517	0.0
316	InstituteD	benchmark	0288	4	12	95.12443438914028	75.4321266968326	0.00085	[ 0 500 900 2000]	All-bvals	1.5	Siemens	Aera	Outer	10.0	0.0008328774	0.0
317	InstituteD	benchmark	0288	5	12	83.39592760180997	61.821266968325816	0.00061	[ 0 500 900 2000]	All-bvals	1.5	Siemens	Aera	Inner	20.0	0.000600765	0.0
318	InstituteD	benchmark	0288	6	12	90.49095022624437	43.86651583710409	0.000618	[ 0 500 900 2000]	All-bvals	1.5	Siemens	Aera	Outer	20.0	0.0005993215	0.0
319	InstituteD	benchmark	0288	7	12	72.53619909502262	47.19683257918554	0.000407	[ 0 500 900 2000]	All-bvals	1.5	Siemens	Aera	Inner	30.0	0.0004016804	0.0
320	InstituteD	benchmark	0288	8	12	61.53167420814481	33.44117647058826	0.00041	[ 0 500 900 2000]	All-bvals	1.5	Siemens	Aera	Outer	30.0	0.00040203618	0.0
321	InstituteD	benchmark	0288	9	12	54.436651583710415	49.658371040724006	0.000248	[ 0 500 900 2000]	All-bvals	1.5	Siemens	Aera	Inner	40.0	0.0002389374	0.0
322	InstituteD	benchmark	0288	10	12	35.757918552036216	50.96153846153848	0.000246	[ 0 500 900 2000]	All-bvals	1.5	Siemens	Aera	Outer	40.0	0.0002441648	0.0
323	InstituteD	benchmark	0288	11	12	47.196832579185525	66.30995475113124	0.000119	[ 0 500 900 2000]	All-bvals	1.5	Siemens	Aera	Inner	50.0	0.0001293253	0.0
324	InstituteD	benchmark	0288	12	12	39.522624434389144	81.8031674208145	0.000129	[ 0 500 900 2000]	All-bvals	1.5	Siemens	Aera	Outer	50.0	0.000124718	0.0
325	InstituteD	benchmark	0288	0	12	65.29638009049776	64.28280542986427	0.001108	[ 500 900 2000]	Exclude-b0	1.5	Siemens	Aera	Centre	0.0	0.0011092794	0.0
326	InstituteD	benchmark	0288	1	12	57.477375565610885	80.50000000000003	0.001102	[ 500 900 2000]	Exclude-b0	1.5	Siemens	Aera	Inner	0.0	0.001104485	0.0
327	InstituteD	benchmark	0288	2	12	69.06108597285069	94.5452488687783	0.001128	[ 500 900 2000]	Exclude-b0	1.5	Siemens	Aera	Outer	0.0	0.0011174768	0.0
328	InstituteD	benchmark	0288	3	12	76.01131221719459	78.47285067873305	0.000844	[ 500 900 2000]	Exclude-b0	1.5	Siemens	Aera	Inner	10.0	0.0008398517	0.0
329	InstituteD	benchmark	0288	4	12	95.12443438914028	75.4321266968326	0.000849	[ 500 900 2000]	Exclude-b0	1.5	Siemens	Aera	Outer	10.0	0.0008328774	0.0
330	InstituteD	benchmark	0288	5	12	83.39592760180997	61.821266968325816	0.000607	[ 500 900 2000]	Exclude-b0	1.5	Siemens	Aera	Inner	20.0	0.000600765	0.0
331	InstituteD	benchmark	0288	6	12	90.49095022624437	43.86651583710409	0.000619	[ 500 900 2000]	Exclude-b0	1.5	Siemens	Aera	Outer	20.0	0.0005993215	0.0
332	InstituteD	benchmark	0288	7	12	72.53619909502262	47.19683257918554	0.000409	[ 500 900 2000]	Exclude-b0	1.5	Siemens	Aera	Inner	30.0	0.0004016804	0.0
333	InstituteD	benchmark	0288	8	12	61.53167420814481	33.44117647058826	0.000413	[ 500 900 2000]	Exclude-b0	1.5	Siemens	Aera	Outer	30.0	0.00040203618	0.0
334	InstituteD	benchmark	0288	9	12	54.436651583710415	49.658371040724006	0.00025	[ 500 900 2000]	Exclude-b0	1.5	Siemens	Aera	Inner	40.0	0.0002389374	0.0
335	InstituteD	benchmark	0288	10	12	35.757918552036216	50.96153846153848	0.000247	[ 500 900 2000]	Exclude-b0	1.5	Siemens	Aera	Outer	40.0	0.0002441648	0.0
336	InstituteD	benchmark	0288	11	12	47.196832579185525	66.30995475113124	0.000126	[ 500 900 2000]	Exclude-b0	1.5	Siemens	Aera	Inner	50.0	0.0001293253	0.0
337	InstituteD	benchmark	0288	12	12	39.522624434389144	81.8031674208145	0.00013	[ 500 900 2000]	Exclude-b0	1.5	Siemens	Aera	Outer	50.0	0.000124718	0.0
338	InstituteD	benchmark	0292	0	12	65.73076923076925	64.71719457013576	0.001095	[ 0 500 900 2000]	All-bvals	1.5	Siemens	Aera	Centre	0.0	0.0011092794	0.0
339	InstituteD	benchmark	0292	1	12	58.056561085972874	80.35520361990952	0.00111	[ 0 500 900 2000]	All-bvals	1.5	Siemens	Aera	Inner	0.0	0.001104485	0.0
340	InstituteD	benchmark	0292	2	12	68.9162895927602	95.12443438914029	0.001114	[ 0 500 900 2000]	All-bvals	1.5	Siemens	Aera	Outer	0.0	0.0011174768	0.0
341	InstituteD	benchmark	0292	3	12	75.72171945701359	78.03846153846156	0.00084	[ 0 500 900 2000]	All-bvals	1.5	Siemens	Aera	Inner	10.0	0.0008398517	0.0
342	InstituteD	benchmark	0292	4	12	95.12443438914028	75.4321266968326	0.000854	[ 0 500 900 2000]	All-bvals	1.5	Siemens	Aera	Outer	10.0	0.0008328774	0.0
343	InstituteD	benchmark	0292	5	12	83.25113122171948	61.67647058823532	0.000614	[ 0 500 900 2000]	All-bvals	1.5	Siemens	Aera	Inner	20.0	0.000600765	0.0
344	InstituteD	benchmark	0292	6	12	90.78054298642536	44.30090497737558	0.00062	[ 0 500 900 2000]	All-bvals	1.5	Siemens	Aera	Outer	20.0	0.0005993215	0.0
345	InstituteD	benchmark	0292	7	12	72.39140271493213	47.19683257918554	0.000405	[ 0 500 900 2000]	All-bvals	1.5	Siemens	Aera	Inner	30.0	0.0004016804	0.0
346	InstituteD	benchmark	0292	8	12	60.37330316742083	33.58597285067876	0.000411	[ 0 500 900 2000]	All-bvals	1.5	Siemens	Aera	Outer	30.0	0.00040203618	0.0
347	InstituteD	benchmark	0292	9	12	54.29185520361992	49.07918552036202	0.000247	[ 0 500 900 2000]	All-bvals	1.5	Siemens	Aera	Inner	40.0	0.0002389374	0.0
348	InstituteD	benchmark	0292	10	12	36.4819004524887	50.52714932126699	0.000246	[ 0 500 900 2000]	All-bvals	1.5	Siemens	Aera	Outer	40.0	0.0002441648	0.0
349	InstituteD	benchmark	0292	11	12	47.196832579185525	65.87556561085975	0.00012	[ 0 500 900 2000]	All-bvals	1.5	Siemens	Aera	Inner	50.0	0.0001293253	0.0
350	InstituteD	benchmark	0292	12	12	39.95701357466065	82.0927601809955	0.000126	[ 0 500 900 2000]	All-bvals	1.5	Siemens	Aera	Outer	50.0	0.000124718	0.0
351	InstituteD	benchmark	0292	0	12	65.73076923076925	64.71719457013576	0.00109	[ 500 900 2000]	Exclude-b0	1.5	Siemens	Aera	Centre	0.0	0.0011092794	0.0
352	InstituteD	benchmark	0292	1	12	58.056561085972874	80.35520361990952	0.00111	[ 500 900 2000]	Exclude-b0	1.5	Siemens	Aera	Inner	0.0	0.001104485	0.0
353	InstituteD	benchmark	0292	2	12	68.9162895927602	95.12443438914029	0.001105	[ 500 900 2000]	Exclude-b0	1.5	Siemens	Aera	Outer	0.0	0.0011174768	0.0
354	InstituteD	benchmark	0292	3	12	75.72171945701359	78.03846153846156	0.000838	[ 500 900 2000]	Exclude-b0	1.5	Siemens	Aera	Inner	10.0	0.0008398517	0.0
355	InstituteD	benchmark	0292	4	12	95.12443438914028	75.4321266968326	0.000853	[ 500 900 2000]	Exclude-b0	1.5	Siemens	Aera	Outer	10.0	0.0008328774	0.0
356	InstituteD	benchmark	0292	5	12	83.25113122171948	61.67647058823532	0.000615	[ 500 900 2000]	Exclude-b0	1.5	Siemens	Aera	Inner	20.0	0.000600765	0.0
357	InstituteD	benchmark	0292	6	12	90.78054298642536	44.30090497737558	0.000622	[ 500 900 2000]	Exclude-b0	1.5	Siemens	Aera	Outer	20.0	0.0005993215	0.0
358	InstituteD	benchmark	0292	7	12	72.39140271493213	47.19683257918554	0.000406	[ 500 900 2000]	Exclude-b0	1.5	Siemens	Aera	Inner	30.0	0.0004016804	0.0
359	InstituteD	benchmark	0292	8	12	60.37330316742083	33.58597285067876	0.000412	[ 500 900 2000]	Exclude-b0	1.5	Siemens	Aera	Outer	30.0	0.00040203618	0.0
360	InstituteD	benchmark	0292	9	12	54.29185520361992	49.07918552036202	0.000248	[ 500 900 2000]	Exclude-b0	1.5	Siemens	Aera	Inner	40.0	0.0002389374	0.0
361	InstituteD	benchmark	0292	10	12	36.4819004524887	50.52714932126699	0.000247	[ 500 900 2000]	Exclude-b0	1.5	Siemens	Aera	Outer	40.0	0.0002441648	0.0
362	InstituteD	benchmark	0292	11	12	47.196832579185525	65.87556561085975	0.000124	[ 500 900 2000]	Exclude-b0	1.5	Siemens	Aera	Inner	50.0	0.0001293253	0.0
363	InstituteD	benchmark	0292	12	12	39.95701357466065	82.0927601809955	0.000123	[ 500 900 2000]	Exclude-b0	1.5	Siemens	Aera	Outer	50.0	0.000124718	0.0
364	InstituteD	benchmark	0296	0	12	64.86199095022624	64.57239819004526	0.001102	[ 0 500 900 2000]	All-bvals	1.5	Siemens	Aera	Centre	0.0	0.0011092794	0.0
365	InstituteD	benchmark	0296	1	12	57.76696832579188	81.22398190045251	0.001104	[ 0 500 900 2000]	All-bvals	1.5	Siemens	Aera	Inner	0.0	0.001104485	0.0
366	InstituteD	benchmark	0296	2	12	68.3371040723982	94.9796380090498	0.001123	[ 0 500 900 2000]	All-bvals	1.5	Siemens	Aera	Outer	0.0	0.0011174768	0.0
367	InstituteD	benchmark	0296	3	12	75.86651583710409	78.47285067873305	0.000841	[ 0 500 900 2000]	All-bvals	1.5	Siemens	Aera	Inner	10.0	0.0008398517	0.0
368	InstituteD	benchmark	0296	4	12	94.1108597285068	75.5769230769231	0.000852	[ 0 500 900 2000]	All-bvals	1.5	Siemens	Aera	Outer	10.0	0.0008328774	0.0
369	InstituteD	benchmark	0296	5	12	83.39592760180997	62.11085972850681	0.00061	[ 0 500 900 2000]	All-bvals	1.5	Siemens	Aera	Inner	20.0	0.000600765	0.0
370	InstituteD	benchmark	0296	6	12	90.92533936651586	44.15610859728508	0.000621	[ 0 500 900 2000]	All-bvals	1.5	Siemens	Aera	Outer	20.0	0.0005993215	0.0
371	InstituteD	benchmark	0296	7	12	72.24660633484163	47.19683257918554	0.000405	[ 0 500 900 2000]	All-bvals	1.5	Siemens	Aera	Inner	30.0	0.0004016804	0.0
372	InstituteD	benchmark	0296	8	12	61.38687782805431	34.16515837104075	0.00041	[ 0 500 900 2000]	All-bvals	1.5	Siemens	Aera	Outer	30.0	0.00040203618	0.0
373	InstituteD	benchmark	0296	9	12	54.29185520361992	49.51357466063351	0.000249	[ 0 500 900 2000]	All-bvals	1.5	Siemens	Aera	Inner	40.0	0.0002389374	0.0
374	InstituteD	benchmark	0296	10	12	35.90271493212671	50.96153846153848	0.000247	[ 0 500 900 2000]	All-bvals	1.5	Siemens	Aera	Outer	40.0	0.0002441648	0.0
375	InstituteD	benchmark	0296	11	12	47.196832579185525	65.44117647058826	0.000122	[ 0 500 900 2000]	All-bvals	1.5	Siemens	Aera	Inner	50.0	0.0001293253	0.0
376	InstituteD	benchmark	0296	12	12	39.667420814479655	81.8031674208145	0.000127	[ 0 500 900 2000]	All-bvals	1.5	Siemens	Aera	Outer	50.0	0.000124718	0.0
377	InstituteD	benchmark	0296	0	12	64.86199095022624	64.57239819004526	0.001099	[ 500 900 2000]	Exclude-b0	1.5	Siemens	Aera	Centre	0.0	0.0011092794	0.0
378	InstituteD	benchmark	0296	1	12	57.76696832579188	81.22398190045251	0.001099	[ 500 900 2000]	Exclude-b0	1.5	Siemens	Aera	Inner	0.0	0.001104485	0.0
379	InstituteD	benchmark	0296	2	12	68.3371040723982	94.9796380090498	0.001117	[ 500 900 2000]	Exclude-b0	1.5	Siemens	Aera	Outer	0.0	0.0011174768	0.0
380	InstituteD	benchmark	0296	3	12	75.86651583710409	78.47285067873305	0.000839	[ 500 900 2000]	Exclude-b0	1.5	Siemens	Aera	Inner	10.0	0.0008398517	0.0
381	InstituteD	benchmark	0296	4	12	94.1108597285068	75.5769230769231	0.000852	[ 500 900 2000]	Exclude-b0	1.5	Siemens	Aera	Outer	10.0	0.0008328774	0.0
382	InstituteD	benchmark	0296	5	12	83.39592760180997	62.11085972850681	0.000609	[ 500 900 2000]	Exclude-b0	1.5	Siemens	Aera	Inner	20.0	0.000600765	0.0
383	InstituteD	benchmark	0296	6	12	90.92533936651586	44.15610859728508	0.000624	[ 500 900 2000]	Exclude-b0	1.5	Siemens	Aera	Outer	20.0	0.0005993215	0.0
384	InstituteD	benchmark	0296	7	12	72.24660633484163	47.19683257918554	0.000407	[ 500 900 2000]	Exclude-b0	1.5	Siemens	Aera	Inner	30.0	0.0004016804	0.0
385	InstituteD	benchmark	0296	8	12	61.38687782805431	34.16515837104075	0.000412	[ 500 900 2000]	Exclude-b0	1.5	Siemens	Aera	Outer	30.0	0.00040203618	0.0
386	InstituteD	benchmark	0296	9	12	54.29185520361992	49.51357466063351	0.000249	[ 500 900 2000]	Exclude-b0	1.5	Siemens	Aera	Inner	40.0	0.0002389374	0.0
387	InstituteD	benchmark	0296	10	12	35.90271493212671	50.96153846153848	0.000249	[ 500 900 2000]	Exclude-b0	1.5	Siemens	Aera	Outer	40.0	0.0002441648	0.0
388	InstituteD	benchmark	0296	11	12	47.196832579185525	65.44117647058826	0.000128	[ 500 900 2000]	Exclude-b0	1.5	Siemens	Aera	Inner	50.0	0.0001293253	0.0
389	InstituteD	benchmark	0296	12	12	39.667420814479655	81.8031674208145	0.000126	[ 500 900 2000]	Exclude-b0	1.5	Siemens	Aera	Outer	50.0	0.000124718	0.0
390	InstituteD	benchmark	0300	0	12	64.86199095022624	64.13800904977377	0.001093	[ 0 500 900 2000]	All-bvals	1.5	Siemens	Aera	Centre	0.0	0.0011092794	0.0
391	InstituteD	benchmark	0300	1	12	57.18778280542989	80.50000000000003	0.0011	[ 0 500 900 2000]	All-bvals	1.5	Siemens	Aera	Inner	0.0	0.001104485	0.0
392	InstituteD	benchmark	0300	2	12	68.6266968325792	94.8348416289593	0.001121	[ 0 500 900 2000]	All-bvals	1.5	Siemens	Aera	Outer	0.0	0.0011174768	0.0
393	InstituteD	benchmark	0300	3	12	75.72171945701359	78.61764705882355	0.000847	[ 0 500 900 2000]	All-bvals	1.5	Siemens	Aera	Inner	10.0	0.0008398517	0.0
394	InstituteD	benchmark	0300	4	12	94.40045248868779	76.15610859728508	0.000858	[ 0 500 900 2000]	All-bvals	1.5	Siemens	Aera	Outer	10.0	0.0008328774	0.0
395	InstituteD	benchmark	0300	5	12	82.96153846153848	61.53167420814482	0.000613	[ 0 500 900 2000]	All-bvals	1.5	Siemens	Aera	Inner	20.0	0.000600765	0.0
396	InstituteD	benchmark	0300	6	12	90.05656108597287	43.576923076923094	0.000619	[ 0 500 900 2000]	All-bvals	1.5	Siemens	Aera	Outer	20.0	0.0005993215	0.0
397	InstituteD	benchmark	0300	7	12	72.24660633484163	48.35520361990953	0.000407	[ 0 500 900 2000]	All-bvals	1.5	Siemens	Aera	Inner	30.0	0.0004016804	0.0
398	InstituteD	benchmark	0300	8	12	61.53167420814481	33.44117647058826	0.000413	[ 0 500 900 2000]	All-bvals	1.5	Siemens	Aera	Outer	30.0	0.00040203618	0.0
399	InstituteD	benchmark	0300	9	12	54.58144796380091	50.38235294117649	0.000245	[ 0 500 900 2000]	All-bvals	1.5	Siemens	Aera	Inner	40.0	0.0002389374	0.0
400	InstituteD	benchmark	0300	10	12	36.04751131221721	51.251131221719476	0.000246	[ 0 500 900 2000]	All-bvals	1.5	Siemens	Aera	Outer	40.0	0.0002441648	0.0
401	InstituteD	benchmark	0300	11	12	47.486425339366534	66.45475113122174	0.000125	[ 0 500 900 2000]	All-bvals	1.5	Siemens	Aera	Inner	50.0	0.0001293253	0.0
402	InstituteD	benchmark	0300	12	12	39.522624434389144	81.658371040724	0.000124	[ 0 500 900 2000]	All-bvals	1.5	Siemens	Aera	Outer	50.0	0.000124718	0.0
403	InstituteD	benchmark	0300	0	12	64.86199095022624	64.13800904977377	0.001089	[ 500 900 2000]	Exclude-b0	1.5	Siemens	Aera	Centre	0.0	0.0011092794	0.0
404	InstituteD	benchmark	0300	1	12	57.18778280542989	80.50000000000003	0.001091	[ 500 900 2000]	Exclude-b0	1.5	Siemens	Aera	Inner	0.0	0.001104485	0.0
405	InstituteD	benchmark	0300	2	12	68.6266968325792	94.8348416289593	0.001114	[ 500 900 2000]	Exclude-b0	1.5	Siemens	Aera	Outer	0.0	0.0011174768	0.0
406	InstituteD	benchmark	0300	3	12	75.72171945701359	78.61764705882355	0.000844	[ 500 900 2000]	Exclude-b0	1.5	Siemens	Aera	Inner	10.0	0.0008398517	0.0
407	InstituteD	benchmark	0300	4	12	94.40045248868779	76.15610859728508	0.000859	[ 500 900 2000]	Exclude-b0	1.5	Siemens	Aera	Outer	10.0	0.0008328774	0.0
408	InstituteD	benchmark	0300	5	12	82.96153846153848	61.53167420814482	0.000613	[ 500 900 2000]	Exclude-b0	1.5	Siemens	Aera	Inner	20.0	0.000600765	0.0
409	InstituteD	benchmark	0300	6	12	90.05656108597287	43.576923076923094	0.000621	[ 500 900 2000]	Exclude-b0	1.5	Siemens	Aera	Outer	20.0	0.0005993215	0.0
410	InstituteD	benchmark	0300	7	12	72.24660633484163	48.35520361990953	0.000409	[ 500 900 2000]	Exclude-b0	1.5	Siemens	Aera	Inner	30.0	0.0004016804	0.0
411	InstituteD	benchmark	0300	8	12	61.53167420814481	33.44117647058826	0.000415	[ 500 900 2000]	Exclude-b0	1.5	Siemens	Aera	Outer	30.0	0.00040203618	0.0
412	InstituteD	benchmark	0300	9	12	54.58144796380091	50.38235294117649	0.000244	[ 500 900 2000]	Exclude-b0	1.5	Siemens	Aera	Inner	40.0	0.0002389374	0.0
413	InstituteD	benchmark	0300	10	12	36.04751131221721	51.251131221719476	0.000246	[ 500 900 2000]	Exclude-b0	1.5	Siemens	Aera	Outer	40.0	0.0002441648	0.0
414	InstituteD	benchmark	0300	11	12	47.486425339366534	66.45475113122174	0.000128	[ 500 900 2000]	Exclude-b0	1.5	Siemens	Aera	Inner	50.0	0.0001293253	0.0
415	InstituteD	benchmark	0300	12	12	39.522624434389144	81.658371040724	0.000123	[ 500 900 2000]	Exclude-b0	1.5	Siemens	Aera	Outer	50.0	0.000124718	0.0
416	InstituteE	benchmark	0007	0	13	129.51357466063354	128.64479638009053	0.001114	[ 0 500 900 2000]	All-bvals	1.5	GE	Optima	Centre	0.0	0.0011092794	0.0
417	InstituteE	benchmark	0007	1	13	127.77601809954751	90.70814479638011	0.001123	[ 0 500 900 2000]	All-bvals	1.5	GE	Optima	Inner	0.0	0.001104485	0.0
418	InstituteE	benchmark	0007	2	13	90.70814479638011	71.01583710407243	0.001152	[ 0 500 900 2000]	All-bvals	1.5	GE	Optima	Outer	0.0	0.0011174768	0.0
419	InstituteE	benchmark	0007	3	13	94.18325791855204	112.13800904977379	0.000873	[ 0 500 900 2000]	All-bvals	1.5	GE	Optima	Inner	10.0	0.0008398517	0.0
420	InstituteE	benchmark	0007	4	13	60.011312217194586	134.72624434389144	0.000857	[ 0 500 900 2000]	All-bvals	1.5	GE	Optima	Outer	10.0	0.0008328774	0.0
421	InstituteE	benchmark	0007	5	13	94.47285067873307	151.23303167420818	0.000608	[ 0 500 900 2000]	All-bvals	1.5	GE	Optima	Inner	20.0	0.000600765	0.0
422	InstituteE	benchmark	0007	6	13	96.50000000000003	193.22398190045254	0.000632	[ 0 500 900 2000]	All-bvals	1.5	GE	Optima	Outer	20.0	0.0005993215	0.0
423	InstituteE	benchmark	0007	7	13	129.51357466063354	169.7669683257919	0.000405	[ 0 500 900 2000]	All-bvals	1.5	GE	Optima	Inner	30.0	0.0004016804	0.0
424	InstituteE	benchmark	0007	8	13	167.45022624434392	188.8800904977376	0.000418	[ 0 500 900 2000]	All-bvals	1.5	GE	Optima	Outer	30.0	0.00040203618	0.0
425	InstituteE	benchmark	0007	9	13	164.55429864253398	146.59954751131227	0.000255	[ 0 500 900 2000]	All-bvals	1.5	GE	Optima	Inner	40.0	0.0002389374	0.0
426	InstituteE	benchmark	0007	10	13	199.88461538461542	125.45927601809959	0.000261	[ 0 500 900 2000]	All-bvals	1.5	GE	Optima	Outer	40.0	0.0002441648	0.0
427	InstituteE	benchmark	0007	11	13	163.39592760181	107.79411764705887	0.00013	[ 0 500 900 2000]	All-bvals	1.5	GE	Optima	Inner	50.0	0.0001293253	0.0
428	InstituteE	benchmark	0007	12	13	160.5	69.56787330316746	0.000128	[ 0 500 900 2000]	All-bvals	1.5	GE	Optima	Outer	50.0	0.000124718	0.0
429	InstituteE	benchmark	0007	0	13	129.51357466063354	128.64479638009053	0.001104	[ 500 900 2000]	Exclude-b0	1.5	GE	Optima	Centre	0.0	0.0011092794	0.0
430	InstituteE	benchmark	0007	1	13	127.77601809954751	90.70814479638011	0.001118	[ 500 900 2000]	Exclude-b0	1.5	GE	Optima	Inner	0.0	0.001104485	0.0
431	InstituteE	benchmark	0007	2	13	90.70814479638011	71.01583710407243	0.00115	[ 500 900 2000]	Exclude-b0	1.5	GE	Optima	Outer	0.0	0.0011174768	0.0
432	InstituteE	benchmark	0007	3	13	94.18325791855204	112.13800904977379	0.000874	[ 500 900 2000]	Exclude-b0	1.5	GE	Optima	Inner	10.0	0.0008398517	0.0
433	InstituteE	benchmark	0007	4	13	60.011312217194586	134.72624434389144	0.000857	[ 500 900 2000]	Exclude-b0	1.5	GE	Optima	Outer	10.0	0.0008328774	0.0
434	InstituteE	benchmark	0007	5	13	94.47285067873307	151.23303167420818	0.000608	[ 500 900 2000]	Exclude-b0	1.5	GE	Optima	Inner	20.0	0.000600765	0.0
435	InstituteE	benchmark	0007	6	13	96.50000000000003	193.22398190045254	0.000627	[ 500 900 2000]	Exclude-b0	1.5	GE	Optima	Outer	20.0	0.0005993215	0.0
436	InstituteE	benchmark	0007	7	13	129.51357466063354	169.7669683257919	0.000404	[ 500 900 2000]	Exclude-b0	1.5	GE	Optima	Inner	30.0	0.0004016804	0.0
437	InstituteE	benchmark	0007	8	13	167.45022624434392	188.8800904977376	0.000414	[ 500 900 2000]	Exclude-b0	1.5	GE	Optima	Outer	30.0	0.00040203618	0.0
438	InstituteE	benchmark	0007	9	13	164.55429864253398	146.59954751131227	0.000257	[ 500 900 2000]	Exclude-b0	1.5	GE	Optima	Inner	40.0	0.0002389374	0.0
439	InstituteE	benchmark	0007	10	13	199.88461538461542	125.45927601809959	0.000261	[ 500 900 2000]	Exclude-b0	1.5	GE	Optima	Outer	40.0	0.0002441648	0.0
440	InstituteE	benchmark	0007	11	13	163.39592760181	107.79411764705887	0.000125	[ 500 900 2000]	Exclude-b0	1.5	GE	Optima	Inner	50.0	0.0001293253	0.0
441	InstituteE	benchmark	0007	12	13	160.5	69.56787330316746	0.000134	[ 500 900 2000]	Exclude-b0	1.5	GE	Optima	Outer	50.0	0.000124718	0.0
442	InstituteE	benchmark	0008	0	13	128.6447963800905	128.64479638009053	0.001132	[ 0 500 900 2000]	All-bvals	1.5	GE	Optima	Centre	0.0	0.0011092794	0.0
443	InstituteE	benchmark	0008	1	13	127.48642533936652	90.41855203619912	0.001134	[ 0 500 900 2000]	All-bvals	1.5	GE	Optima	Inner	0.0	0.001104485	0.0
444	InstituteE	benchmark	0008	2	13	89.83936651583713	71.88461538461542	0.001149	[ 0 500 900 2000]	All-bvals	1.5	GE	Optima	Outer	0.0	0.0011174768	0.0
445	InstituteE	benchmark	0008	3	13	92.44570135746608	108.95248868778285	0.000853	[ 0 500 900 2000]	All-bvals	1.5	GE	Optima	Inner	10.0	0.0008398517	0.0
446	InstituteE	benchmark	0008	4	13	60.30090497737558	134.72624434389144	0.000868	[ 0 500 900 2000]	All-bvals	1.5	GE	Optima	Outer	10.0	0.0008328774	0.0
447	InstituteE	benchmark	0008	5	13	95.34162895927605	150.6538461538462	0.000595	[ 0 500 900 2000]	All-bvals	1.5	GE	Optima	Inner	20.0	0.000600765	0.0
448	InstituteE	benchmark	0008	6	13	97.36877828054298	191.77601809954757	0.000626	[ 0 500 900 2000]	All-bvals	1.5	GE	Optima	Outer	20.0	0.0005993215	0.0
449	InstituteE	benchmark	0008	7	13	130.9615384615385	167.73981900452492	0.000408	[ 0 500 900 2000]	All-bvals	1.5	GE	Optima	Inner	30.0	0.0004016804	0.0
450	InstituteE	benchmark	0008	8	13	167.45022624434392	187.72171945701362	0.000424	[ 0 500 900 2000]	All-bvals	1.5	GE	Optima	Outer	30.0	0.00040203618	0.0
451	InstituteE	benchmark	0008	9	13	164.84389140271497	146.59954751131227	0.000255	[ 0 500 900 2000]	All-bvals	1.5	GE	Optima	Inner	40.0	0.0002389374	0.0
452	InstituteE	benchmark	0008	10	13	199.30542986425343	126.32805429864257	0.000267	[ 0 500 900 2000]	All-bvals	1.5	GE	Optima	Outer	40.0	0.0002441648	0.0
453	InstituteE	benchmark	0008	11	13	161.94796380090503	106.3461538461539	0.000123	[ 0 500 900 2000]	All-bvals	1.5	GE	Optima	Inner	50.0	0.0001293253	0.0
454	InstituteE	benchmark	0008	12	13	161.65837104072403	69.85746606334845	0.000134	[ 0 500 900 2000]	All-bvals	1.5	GE	Optima	Outer	50.0	0.000124718	0.0
455	InstituteE	benchmark	0008	0	13	128.6447963800905	128.64479638009053	0.001131	[ 500 900 2000]	Exclude-b0	1.5	GE	Optima	Centre	0.0	0.0011092794	0.0
456	InstituteE	benchmark	0008	1	13	127.48642533936652	90.41855203619912	0.001137	[ 500 900 2000]	Exclude-b0	1.5	GE	Optima	Inner	0.0	0.001104485	0.0
457	InstituteE	benchmark	0008	2	13	89.83936651583713	71.88461538461542	0.001147	[ 500 900 2000]	Exclude-b0	1.5	GE	Optima	Outer	0.0	0.0011174768	0.0
458	InstituteE	benchmark	0008	3	13	92.44570135746608	108.95248868778285	0.000851	[ 500 900 2000]	Exclude-b0	1.5	GE	Optima	Inner	10.0	0.0008398517	0.0
459	InstituteE	benchmark	0008	4	13	60.30090497737558	134.72624434389144	0.000867	[ 500 900 2000]	Exclude-b0	1.5	GE	Optima	Outer	10.0	0.0008328774	0.0
460	InstituteE	benchmark	0008	5	13	95.34162895927605	150.6538461538462	0.000601	[ 500 900 2000]	Exclude-b0	1.5	GE	Optima	Inner	20.0	0.000600765	0.0
461	InstituteE	benchmark	0008	6	13	97.36877828054298	191.77601809954757	0.000625	[ 500 900 2000]	Exclude-b0	1.5	GE	Optima	Outer	20.0	0.0005993215	0.0
462	InstituteE	benchmark	0008	7	13	130.9615384615385	167.73981900452492	0.000409	[ 500 900 2000]	Exclude-b0	1.5	GE	Optima	Inner	30.0	0.0004016804	0.0
463	InstituteE	benchmark	0008	8	13	167.45022624434392	187.72171945701362	0.000426	[ 500 900 2000]	Exclude-b0	1.5	GE	Optima	Outer	30.0	0.00040203618	0.0
464	InstituteE	benchmark	0008	9	13	164.84389140271497	146.59954751131227	0.000249	[ 500 900 2000]	Exclude-b0	1.5	GE	Optima	Inner	40.0	0.0002389374	0.0
465	InstituteE	benchmark	0008	10	13	199.30542986425343	126.32805429864257	0.000267	[ 500 900 2000]	Exclude-b0	1.5	GE	Optima	Outer	40.0	0.0002441648	0.0
466	InstituteE	benchmark	0008	11	13	161.94796380090503	106.3461538461539	0.000129	[ 500 900 2000]	Exclude-b0	1.5	GE	Optima	Inner	50.0	0.0001293253	0.0
467	InstituteE	benchmark	0008	12	13	161.65837104072403	69.85746606334845	0.000132	[ 500 900 2000]	Exclude-b0	1.5	GE	Optima	Outer	50.0	0.000124718	0.0
468	InstituteE	benchmark	0009	0	13	128.0656108597285	129.80316742081453	0.001106	[ 0 500 900 2000]	All-bvals	1.5	GE	Optima	Centre	0.0	0.0011092794	0.0
469	InstituteE	benchmark	0009	1	13	127.48642533936652	89.26018099547514	0.001136	[ 0 500 900 2000]	All-bvals	1.5	GE	Optima	Inner	0.0	0.001104485	0.0
470	InstituteE	benchmark	0009	2	13	90.12895927601812	72.17420814479641	0.001143	[ 0 500 900 2000]	All-bvals	1.5	GE	Optima	Outer	0.0	0.0011174768	0.0
471	InstituteE	benchmark	0009	3	13	94.18325791855204	110.97963800904981	0.000847	[ 0 500 900 2000]	All-bvals	1.5	GE	Optima	Inner	10.0	0.0008398517	0.0
472	InstituteE	benchmark	0009	4	13	58.563348416289614	134.14705882352945	0.000868	[ 0 500 900 2000]	All-bvals	1.5	GE	Optima	Outer	10.0	0.0008328774	0.0
473	InstituteE	benchmark	0009	5	13	94.18325791855204	149.7850678733032	0.000604	[ 0 500 900 2000]	All-bvals	1.5	GE	Optima	Inner	20.0	0.000600765	0.0
474	InstituteE	benchmark	0009	6	13	97.65837104072398	191.77601809954757	0.000625	[ 0 500 900 2000]	All-bvals	1.5	GE	Optima	Outer	20.0	0.0005993215	0.0
475	InstituteE	benchmark	0009	7	13	132.69909502262448	167.73981900452492	0.000409	[ 0 500 900 2000]	All-bvals	1.5	GE	Optima	Inner	30.0	0.0004016804	0.0
476	InstituteE	benchmark	0009	8	13	167.16063348416293	189.1696832579186	0.000422	[ 0 500 900 2000]	All-bvals	1.5	GE	Optima	Outer	30.0	0.00040203618	0.0
477	InstituteE	benchmark	0009	9	13	165.13348416289597	147.75791855203624	0.00026	[ 0 500 900 2000]	All-bvals	1.5	GE	Optima	Inner	40.0	0.0002389374	0.0
478	InstituteE	benchmark	0009	10	13	199.88461538461542	125.16968325791859	0.000266	[ 0 500 900 2000]	All-bvals	1.5	GE	Optima	Outer	40.0	0.0002441648	0.0
479	InstituteE	benchmark	0009	11	13	161.94796380090503	108.66289592760185	0.000136	[ 0 500 900 2000]	All-bvals	1.5	GE	Optima	Inner	50.0	0.0001293253	0.0
480	InstituteE	benchmark	0009	12	13	160.78959276018105	68.69909502262448	0.000126	[ 0 500 900 2000]	All-bvals	1.5	GE	Optima	Outer	50.0	0.000124718	0.0
481	InstituteE	benchmark	0009	0	13	128.0656108597285	129.80316742081453	0.001095	[ 500 900 2000]	Exclude-b0	1.5	GE	Optima	Centre	0.0	0.0011092794	0.0
482	InstituteE	benchmark	0009	1	13	127.48642533936652	89.26018099547514	0.001137	[ 500 900 2000]	Exclude-b0	1.5	GE	Optima	Inner	0.0	0.001104485	0.0
483	InstituteE	benchmark	0009	2	13	90.12895927601812	72.17420814479641	0.001137	[ 500 900 2000]	Exclude-b0	1.5	GE	Optima	Outer	0.0	0.0011174768	0.0
484	InstituteE	benchmark	0009	3	13	94.18325791855204	110.97963800904981	0.000848	[ 500 900 2000]	Exclude-b0	1.5	GE	Optima	Inner	10.0	0.0008398517	0.0
485	InstituteE	benchmark	0009	4	13	58.563348416289614	134.14705882352945	0.000866	[ 500 900 2000]	Exclude-b0	1.5	GE	Optima	Outer	10.0	0.0008328774	0.0
486	InstituteE	benchmark	0009	5	13	94.18325791855204	149.7850678733032	0.000607	[ 500 900 2000]	Exclude-b0	1.5	GE	Optima	Inner	20.0	0.000600765	0.0
487	InstituteE	benchmark	0009	6	13	97.65837104072398	191.77601809954757	0.00062	[ 500 900 2000]	Exclude-b0	1.5	GE	Optima	Outer	20.0	0.0005993215	0.0
488	InstituteE	benchmark	0009	7	13	132.69909502262448	167.73981900452492	0.00041	[ 500 900 2000]	Exclude-b0	1.5	GE	Optima	Inner	30.0	0.0004016804	0.0
489	InstituteE	benchmark	0009	8	13	167.16063348416293	189.1696832579186	0.000422	[ 500 900 2000]	Exclude-b0	1.5	GE	Optima	Outer	30.0	0.00040203618	0.0
490	InstituteE	benchmark	0009	9	13	165.13348416289597	147.75791855203624	0.000258	[ 500 900 2000]	Exclude-b0	1.5	GE	Optima	Inner	40.0	0.0002389374	0.0
491	InstituteE	benchmark	0009	10	13	199.88461538461542	125.16968325791859	0.000262	[ 500 900 2000]	Exclude-b0	1.5	GE	Optima	Outer	40.0	0.0002441648	0.0
492	InstituteE	benchmark	0009	11	13	161.94796380090503	108.66289592760185	0.000131	[ 500 900 2000]	Exclude-b0	1.5	GE	Optima	Inner	50.0	0.0001293253	0.0
493	InstituteE	benchmark	0009	12	13	160.78959276018105	68.69909502262448	0.000132	[ 500 900 2000]	Exclude-b0	1.5	GE	Optima	Outer	50.0	0.000124718	0.0
494	InstituteE	benchmark	0010	0	13	128.0656108597285	128.64479638009053	0.001144	[ 0 500 900 2000]	All-bvals	1.5	GE	Optima	Centre	0.0	0.0011092794	0.0
495	InstituteE	benchmark	0010	1	13	127.77601809954751	88.97058823529414	0.001132	[ 0 500 900 2000]	All-bvals	1.5	GE	Optima	Inner	0.0	0.001104485	0.0
496	InstituteE	benchmark	0010	2	13	92.15610859728508	71.88461538461542	0.001154	[ 0 500 900 2000]	All-bvals	1.5	GE	Optima	Outer	0.0	0.0011174768	0.0
497	InstituteE	benchmark	0010	3	13	93.02488687782807	109.53167420814484	0.000842	[ 0 500 900 2000]	All-bvals	1.5	GE	Optima	Inner	10.0	0.0008398517	0.0
498	InstituteE	benchmark	0010	4	13	58.85294117647061	134.43665158371044	0.000849	[ 0 500 900 2000]	All-bvals	1.5	GE	Optima	Outer	10.0	0.0008328774	0.0
499	InstituteE	benchmark	0010	5	13	95.63122171945705	150.0746606334842	0.000605	[ 0 500 900 2000]	All-bvals	1.5	GE	Optima	Inner	20.0	0.000600765	0.0
500	InstituteE	benchmark	0010	6	13	97.36877828054298	192.35520361990956	0.000623	[ 0 500 900 2000]	All-bvals	1.5	GE	Optima	Outer	20.0	0.0005993215	0.0
501	InstituteE	benchmark	0010	7	13	131.2511312217195	167.16063348416293	0.00041	[ 0 500 900 2000]	All-bvals	1.5	GE	Optima	Inner	30.0	0.0004016804	0.0
502	InstituteE	benchmark	0010	8	13	166.87104072398193	188.01131221719461	0.000424	[ 0 500 900 2000]	All-bvals	1.5	GE	Optima	Outer	30.0	0.00040203618	0.0
503	InstituteE	benchmark	0010	9	13	165.42307692307696	146.30995475113127	0.000252	[ 0 500 900 2000]	All-bvals	1.5	GE	Optima	Inner	40.0	0.0002389374	0.0
504	InstituteE	benchmark	0010	10	13	199.30542986425343	126.90723981900456	0.000266	[ 0 500 900 2000]	All-bvals	1.5	GE	Optima	Outer	40.0	0.0002441648	0.0
505	InstituteE	benchmark	0010	11	13	162.23755656108602	108.08371040723986	0.000134	[ 0 500 900 2000]	All-bvals	1.5	GE	Optima	Inner	50.0	0.0001293253	0.0
506	InstituteE	benchmark	0010	12	13	160.5	67.8303167420815	0.000131	[ 0 500 900 2000]	All-bvals	1.5	GE	Optima	Outer	50.0	0.000124718	0.0
507	InstituteE	benchmark	0010	0	13	128.0656108597285	128.64479638009053	0.00115	[ 500 900 2000]	Exclude-b0	1.5	GE	Optima	Centre	0.0	0.0011092794	0.0
508	InstituteE	benchmark	0010	1	13	127.77601809954751	88.97058823529414	0.001127	[ 500 900 2000]	Exclude-b0	1.5	GE	Optima	Inner	0.0	0.001104485	0.0
509	InstituteE	benchmark	0010	2	13	92.15610859728508	71.88461538461542	0.001155	[ 500 900 2000]	Exclude-b0	1.5	GE	Optima	Outer	0.0	0.0011174768	0.0
510	InstituteE	benchmark	0010	3	13	93.02488687782807	109.53167420814484	0.000842	[ 500 900 2000]	Exclude-b0	1.5	GE	Optima	Inner	10.0	0.0008398517	0.0
511	InstituteE	benchmark	0010	4	13	58.85294117647061	134.43665158371044	0.000847	[ 500 900 2000]	Exclude-b0	1.5	GE	Optima	Outer	10.0	0.0008328774	0.0
512	InstituteE	benchmark	0010	5	13	95.63122171945705	150.0746606334842	0.000605	[ 500 900 2000]	Exclude-b0	1.5	GE	Optima	Inner	20.0	0.000600765	0.0
513	InstituteE	benchmark	0010	6	13	97.36877828054298	192.35520361990956	0.000622	[ 500 900 2000]	Exclude-b0	1.5	GE	Optima	Outer	20.0	0.0005993215	0.0
514	InstituteE	benchmark	0010	7	13	131.2511312217195	167.16063348416293	0.000415	[ 500 900 2000]	Exclude-b0	1.5	GE	Optima	Inner	30.0	0.0004016804	0.0
515	InstituteE	benchmark	0010	8	13	166.87104072398193	188.01131221719461	0.000429	[ 500 900 2000]	Exclude-b0	1.5	GE	Optima	Outer	30.0	0.00040203618	0.0
516	InstituteE	benchmark	0010	9	13	165.42307692307696	146.30995475113127	0.000242	[ 500 900 2000]	Exclude-b0	1.5	GE	Optima	Inner	40.0	0.0002389374	0.0
517	InstituteE	benchmark	0010	10	13	199.30542986425343	126.90723981900456	0.000261	[ 500 900 2000]	Exclude-b0	1.5	GE	Optima	Outer	40.0	0.0002441648	0.0
518	InstituteE	benchmark	0010	11	13	162.23755656108602	108.08371040723986	0.000134	[ 500 900 2000]	Exclude-b0	1.5	GE	Optima	Inner	50.0	0.0001293253	0.0
519	InstituteE	benchmark	0010	12	13	160.5	67.8303167420815	0.000132	[ 500 900 2000]	Exclude-b0	1.5	GE	Optima	Outer	50.0	0.000124718	0.0
520	InstituteF	benchmark	0501	0	12	133.85746606334845	133.56787330316746	0.001111	[ 0 500 900 2000]	All-bvals	3.0	Philips	Ingenia	Centre	0.0	0.0011092794	0.0
521	InstituteF	benchmark	0501	1	12	131.2511312217195	90.70814479638011	0.001112	[ 0 500 900 2000]	All-bvals	3.0	Philips	Ingenia	Inner	0.0	0.001104485	0.0
522	InstituteF	benchmark	0501	2	12	169.47737556561088	68.69909502262448	0.001135	[ 0 500 900 2000]	All-bvals	3.0	Philips	Ingenia	Outer	0.0	0.0011174768	0.0
523	InstituteF	benchmark	0501	3	12	167.73981900452492	108.08371040723986	0.000841	[ 0 500 900 2000]	All-bvals	3.0	Philips	Ingenia	Inner	10.0	0.0008398517	0.0
524	InstituteF	benchmark	0501	4	12	205.6764705882353	124.5904977375566	0.000852	[ 0 500 900 2000]	All-bvals	3.0	Philips	Ingenia	Outer	10.0	0.0008328774	0.0
525	InstituteF	benchmark	0501	5	12	171.21493212669685	147.46832579185525	0.000601	[ 0 500 900 2000]	All-bvals	3.0	Philips	Ingenia	Inner	20.0	0.000600765	0.0
526	InstituteF	benchmark	0501	6	12	176.13800904977376	187.14253393665163	0.000599	[ 0 500 900 2000]	All-bvals	3.0	Philips	Ingenia	Outer	20.0	0.0005993215	0.0
527	InstituteF	benchmark	0501	7	12	140.22850678733033	172.08371040723986	0.0004	[ 0 500 900 2000]	All-bvals	3.0	Philips	Ingenia	Inner	30.0	0.0004016804	0.0
528	InstituteF	benchmark	0501	8	12	108.95248868778282	192.64479638009055	0.000408	[ 0 500 900 2000]	All-bvals	3.0	Philips	Ingenia	Outer	30.0	0.00040203618	0.0
529	InstituteF	benchmark	0501	9	12	103.73981900452492	154.12895927601815	0.000246	[ 0 500 900 2000]	All-bvals	3.0	Philips	Ingenia	Inner	40.0	0.0002389374	0.0
530	InstituteF	benchmark	0501	10	12	66.96153846153848	136.1742081447964	0.000261	[ 0 500 900 2000]	All-bvals	3.0	Philips	Ingenia	Outer	40.0	0.0002441648	0.0
531	InstituteF	benchmark	0501	11	12	98.81674208144801	112.71719457013577	0.00013	[ 0 500 900 2000]	All-bvals	3.0	Philips	Ingenia	Inner	50.0	0.0001293253	0.0
532	InstituteF	benchmark	0501	12	12	99.106334841629	74.20135746606337	0.000127	[ 0 500 900 2000]	All-bvals	3.0	Philips	Ingenia	Outer	50.0	0.000124718	0.0
533	InstituteF	benchmark	0501	0	12	133.85746606334845	133.56787330316746	0.001107	[ 500 900 2000]	Exclude-b0	3.0	Philips	Ingenia	Centre	0.0	0.0011092794	0.0
534	InstituteF	benchmark	0501	1	12	131.2511312217195	90.70814479638011	0.001111	[ 500 900 2000]	Exclude-b0	3.0	Philips	Ingenia	Inner	0.0	0.001104485	0.0
535	InstituteF	benchmark	0501	2	12	169.47737556561088	68.69909502262448	0.001135	[ 500 900 2000]	Exclude-b0	3.0	Philips	Ingenia	Outer	0.0	0.0011174768	0.0
536	InstituteF	benchmark	0501	3	12	167.73981900452492	108.08371040723986	0.000841	[ 500 900 2000]	Exclude-b0	3.0	Philips	Ingenia	Inner	10.0	0.0008398517	0.0
537	InstituteF	benchmark	0501	4	12	205.6764705882353	124.5904977375566	0.000852	[ 500 900 2000]	Exclude-b0	3.0	Philips	Ingenia	Outer	10.0	0.0008328774	0.0
538	InstituteF	benchmark	0501	5	12	171.21493212669685	147.46832579185525	0.000604	[ 500 900 2000]	Exclude-b0	3.0	Philips	Ingenia	Inner	20.0	0.000600765	0.0
539	InstituteF	benchmark	0501	6	12	176.13800904977376	187.14253393665163	0.000607	[ 500 900 2000]	Exclude-b0	3.0	Philips	Ingenia	Outer	20.0	0.0005993215	0.0
540	InstituteF	benchmark	0501	7	12	140.22850678733033	172.08371040723986	0.000409	[ 500 900 2000]	Exclude-b0	3.0	Philips	Ingenia	Inner	30.0	0.0004016804	0.0
541	InstituteF	benchmark	0501	8	12	108.95248868778282	192.64479638009055	0.000411	[ 500 900 2000]	Exclude-b0	3.0	Philips	Ingenia	Outer	30.0	0.00040203618	0.0
542	InstituteF	benchmark	0501	9	12	103.73981900452492	154.12895927601815	0.000246	[ 500 900 2000]	Exclude-b0	3.0	Philips	Ingenia	Inner	40.0	0.0002389374	0.0
543	InstituteF	benchmark	0501	10	12	66.96153846153848	136.1742081447964	0.000259	[ 500 900 2000]	Exclude-b0	3.0	Philips	Ingenia	Outer	40.0	0.0002441648	0.0
544	InstituteF	benchmark	0501	11	12	98.81674208144801	112.71719457013577	0.000128	[ 500 900 2000]	Exclude-b0	3.0	Philips	Ingenia	Inner	50.0	0.0001293253	0.0
545	InstituteF	benchmark	0501	12	12	99.106334841629	74.20135746606337	0.000119	[ 500 900 2000]	Exclude-b0	3.0	Philips	Ingenia	Outer	50.0	0.000124718	0.0
546	InstituteF	benchmark	0601	0	12	134.72624434389144	131.5407239819005	0.001115	[ 0 500 900 2000]	All-bvals	3.0	Philips	Ingenia	Centre	0.0	0.0011092794	0.0
547	InstituteF	benchmark	0601	1	12	132.1199095022625	91.2873303167421	0.001112	[ 0 500 900 2000]	All-bvals	3.0	Philips	Ingenia	Inner	0.0	0.001104485	0.0
548	InstituteF	benchmark	0601	2	12	170.34615384615387	68.69909502262448	0.001137	[ 0 500 900 2000]	All-bvals	3.0	Philips	Ingenia	Outer	0.0	0.0011174768	0.0
549	InstituteF	benchmark	0601	3	12	168.0294117647059	106.92533936651589	0.000843	[ 0 500 900 2000]	All-bvals	3.0	Philips	Ingenia	Inner	10.0	0.0008398517	0.0
550	InstituteF	benchmark	0601	4	12	204.22850678733033	125.74886877828058	0.000864	[ 0 500 900 2000]	All-bvals	3.0	Philips	Ingenia	Outer	10.0	0.0008328774	0.0
551	InstituteF	benchmark	0601	5	12	172.95248868778282	148.04751131221724	0.0006	[ 0 500 900 2000]	All-bvals	3.0	Philips	Ingenia	Inner	20.0	0.000600765	0.0
552	InstituteF	benchmark	0601	6	12	179.61312217194575	189.1696832579186	0.000605	[ 0 500 900 2000]	All-bvals	3.0	Philips	Ingenia	Outer	20.0	0.0005993215	0.0
553	InstituteF	benchmark	0601	7	12	140.51809954751133	172.37330316742086	0.000403	[ 0 500 900 2000]	All-bvals	3.0	Philips	Ingenia	Inner	30.0	0.0004016804	0.0
554	InstituteF	benchmark	0601	8	12	109.24208144796381	192.64479638009055	0.000405	[ 0 500 900 2000]	All-bvals	3.0	Philips	Ingenia	Outer	30.0	0.00040203618	0.0
555	InstituteF	benchmark	0601	9	12	103.45022624434392	154.41855203619915	0.000247	[ 0 500 900 2000]	All-bvals	3.0	Philips	Ingenia	Inner	40.0	0.0002389374	0.0
556	InstituteF	benchmark	0601	10	12	67.83031674208146	136.1742081447964	0.000258	[ 0 500 900 2000]	All-bvals	3.0	Philips	Ingenia	Outer	40.0	0.0002441648	0.0
557	InstituteF	benchmark	0601	11	12	98.81674208144801	114.74434389140276	0.000133	[ 0 500 900 2000]	All-bvals	3.0	Philips	Ingenia	Inner	50.0	0.0001293253	0.0
558	InstituteF	benchmark	0601	12	12	99.97511312217199	75.93891402714934	0.000126	[ 0 500 900 2000]	All-bvals	3.0	Philips	Ingenia	Outer	50.0	0.000124718	0.0
559	InstituteF	benchmark	0601	0	12	134.72624434389144	131.5407239819005	0.001113	[ 500 900 2000]	Exclude-b0	3.0	Philips	Ingenia	Centre	0.0	0.0011092794	0.0
560	InstituteF	benchmark	0601	1	12	132.1199095022625	91.2873303167421	0.001112	[ 500 900 2000]	Exclude-b0	3.0	Philips	Ingenia	Inner	0.0	0.001104485	0.0
561	InstituteF	benchmark	0601	2	12	170.34615384615387	68.69909502262448	0.001138	[ 500 900 2000]	Exclude-b0	3.0	Philips	Ingenia	Outer	0.0	0.0011174768	0.0
562	InstituteF	benchmark	0601	3	12	168.0294117647059	106.92533936651589	0.000842	[ 500 900 2000]	Exclude-b0	3.0	Philips	Ingenia	Inner	10.0	0.0008398517	0.0
563	InstituteF	benchmark	0601	4	12	204.22850678733033	125.74886877828058	0.000867	[ 500 900 2000]	Exclude-b0	3.0	Philips	Ingenia	Outer	10.0	0.0008328774	0.0
564	InstituteF	benchmark	0601	5	12	172.95248868778282	148.04751131221724	0.000602	[ 500 900 2000]	Exclude-b0	3.0	Philips	Ingenia	Inner	20.0	0.000600765	0.0
565	InstituteF	benchmark	0601	6	12	179.61312217194575	189.1696832579186	0.000612	[ 500 900 2000]	Exclude-b0	3.0	Philips	Ingenia	Outer	20.0	0.0005993215	0.0
566	InstituteF	benchmark	0601	7	12	140.51809954751133	172.37330316742086	0.000412	[ 500 900 2000]	Exclude-b0	3.0	Philips	Ingenia	Inner	30.0	0.0004016804	0.0
567	InstituteF	benchmark	0601	8	12	109.24208144796381	192.64479638009055	0.000408	[ 500 900 2000]	Exclude-b0	3.0	Philips	Ingenia	Outer	30.0	0.00040203618	0.0
568	InstituteF	benchmark	0601	9	12	103.45022624434392	154.41855203619915	0.000248	[ 500 900 2000]	Exclude-b0	3.0	Philips	Ingenia	Inner	40.0	0.0002389374	0.0
569	InstituteF	benchmark	0601	10	12	67.83031674208146	136.1742081447964	0.000255	[ 500 900 2000]	Exclude-b0	3.0	Philips	Ingenia	Outer	40.0	0.0002441648	0.0
570	InstituteF	benchmark	0601	11	12	98.81674208144801	114.74434389140276	0.000134	[ 500 900 2000]	Exclude-b0	3.0	Philips	Ingenia	Inner	50.0	0.0001293253	0.0
571	InstituteF	benchmark	0601	12	12	99.97511312217199	75.93891402714934	0.000121	[ 500 900 2000]	Exclude-b0	3.0	Philips	Ingenia	Outer	50.0	0.000124718	0.0
572	InstituteF	benchmark	0701	0	12	134.72624434389144	131.5407239819005	0.001118	[ 0 500 900 2000]	All-bvals	3.0	Philips	Ingenia	Centre	0.0	0.0011092794	0.0
573	InstituteF	benchmark	0701	1	12	131.5407239819005	90.41855203619912	0.001104	[ 0 500 900 2000]	All-bvals	3.0	Philips	Ingenia	Inner	0.0	0.001104485	0.0
574	InstituteF	benchmark	0701	2	12	169.1877828054299	66.96153846153851	0.001129	[ 0 500 900 2000]	All-bvals	3.0	Philips	Ingenia	Outer	0.0	0.0011174768	0.0
575	InstituteF	benchmark	0701	3	12	167.16063348416293	108.95248868778285	0.00084	[ 0 500 900 2000]	All-bvals	3.0	Philips	Ingenia	Inner	10.0	0.0008398517	0.0
576	InstituteF	benchmark	0701	4	12	206.2556561085973	126.03846153846158	0.000863	[ 0 500 900 2000]	All-bvals	3.0	Philips	Ingenia	Outer	10.0	0.0008328774	0.0
577	InstituteF	benchmark	0701	5	12	172.37330316742083	148.04751131221724	0.000601	[ 0 500 900 2000]	All-bvals	3.0	Philips	Ingenia	Inner	20.0	0.000600765	0.0
578	InstituteF	benchmark	0701	6	12	178.45475113122177	187.14253393665163	0.000598	[ 0 500 900 2000]	All-bvals	3.0	Philips	Ingenia	Outer	20.0	0.0005993215	0.0
579	InstituteF	benchmark	0701	7	12	138.78054298642536	172.08371040723986	0.000403	[ 0 500 900 2000]	All-bvals	3.0	Philips	Ingenia	Inner	30.0	0.0004016804	0.0
580	InstituteF	benchmark	0701	8	12	108.95248868778282	194.9615384615385	0.000408	[ 0 500 900 2000]	All-bvals	3.0	Philips	Ingenia	Outer	30.0	0.00040203618	0.0
581	InstituteF	benchmark	0701	9	12	102.87104072398193	153.54977375565616	0.000248	[ 0 500 900 2000]	All-bvals	3.0	Philips	Ingenia	Inner	40.0	0.0002389374	0.0
582	InstituteF	benchmark	0701	10	12	65.8031674208145	137.04298642533942	0.000262	[ 0 500 900 2000]	All-bvals	3.0	Philips	Ingenia	Outer	40.0	0.0002441648	0.0
583	InstituteF	benchmark	0701	11	12	99.97511312217199	115.03393665158376	0.000133	[ 0 500 900 2000]	All-bvals	3.0	Philips	Ingenia	Inner	50.0	0.0001293253	0.0
584	InstituteF	benchmark	0701	12	12	98.81674208144801	74.20135746606337	0.000129	[ 0 500 900 2000]	All-bvals	3.0	Philips	Ingenia	Outer	50.0	0.000124718	0.0
585	InstituteF	benchmark	0701	0	12	134.72624434389144	131.5407239819005	0.001117	[ 500 900 2000]	Exclude-b0	3.0	Philips	Ingenia	Centre	0.0	0.0011092794	0.0
586	InstituteF	benchmark	0701	1	12	131.5407239819005	90.41855203619912	0.0011	[ 500 900 2000]	Exclude-b0	3.0	Philips	Ingenia	Inner	0.0	0.001104485	0.0
587	InstituteF	benchmark	0701	2	12	169.1877828054299	66.96153846153851	0.001129	[ 500 900 2000]	Exclude-b0	3.0	Philips	Ingenia	Outer	0.0	0.0011174768	0.0
588	InstituteF	benchmark	0701	3	12	167.16063348416293	108.95248868778285	0.00084	[ 500 900 2000]	Exclude-b0	3.0	Philips	Ingenia	Inner	10.0	0.0008398517	0.0
589	InstituteF	benchmark	0701	4	12	206.2556561085973	126.03846153846158	0.000866	[ 500 900 2000]	Exclude-b0	3.0	Philips	Ingenia	Outer	10.0	0.0008328774	0.0
590	InstituteF	benchmark	0701	5	12	172.37330316742083	148.04751131221724	0.000605	[ 500 900 2000]	Exclude-b0	3.0	Philips	Ingenia	Inner	20.0	0.000600765	0.0
591	InstituteF	benchmark	0701	6	12	178.45475113122177	187.14253393665163	0.000602	[ 500 900 2000]	Exclude-b0	3.0	Philips	Ingenia	Outer	20.0	0.0005993215	0.0
592	InstituteF	benchmark	0701	7	12	138.78054298642536	172.08371040723986	0.00041	[ 500 900 2000]	Exclude-b0	3.0	Philips	Ingenia	Inner	30.0	0.0004016804	0.0
593	InstituteF	benchmark	0701	8	12	108.95248868778282	194.9615384615385	0.000412	[ 500 900 2000]	Exclude-b0	3.0	Philips	Ingenia	Outer	30.0	0.00040203618	0.0
594	InstituteF	benchmark	0701	9	12	102.87104072398193	153.54977375565616	0.000248	[ 500 900 2000]	Exclude-b0	3.0	Philips	Ingenia	Inner	40.0	0.0002389374	0.0
595	InstituteF	benchmark	0701	10	12	65.8031674208145	137.04298642533942	0.000258	[ 500 900 2000]	Exclude-b0	3.0	Philips	Ingenia	Outer	40.0	0.0002441648	0.0
596	InstituteF	benchmark	0701	11	12	99.97511312217199	115.03393665158376	0.000124	[ 500 900 2000]	Exclude-b0	3.0	Philips	Ingenia	Inner	50.0	0.0001293253	0.0
597	InstituteF	benchmark	0701	12	12	98.81674208144801	74.20135746606337	0.000125	[ 500 900 2000]	Exclude-b0	3.0	Philips	Ingenia	Outer	50.0	0.000124718	0.0
598	InstituteF	benchmark	0801	0	12	134.72624434389144	130.67194570135752	0.001113	[ 0 500 900 2000]	All-bvals	3.0	Philips	Ingenia	Centre	0.0	0.0011092794	0.0
599	InstituteF	benchmark	0801	1	12	132.40950226244348	90.70814479638011	0.001108	[ 0 500 900 2000]	All-bvals	3.0	Philips	Ingenia	Inner	0.0	0.001104485	0.0
600	InstituteF	benchmark	0801	2	12	168.6085972850679	66.38235294117652	0.001131	[ 0 500 900 2000]	All-bvals	3.0	Philips	Ingenia	Outer	0.0	0.0011174768	0.0
601	InstituteF	benchmark	0801	3	12	168.3190045248869	109.53167420814484	0.000839	[ 0 500 900 2000]	All-bvals	3.0	Philips	Ingenia	Inner	10.0	0.0008398517	0.0
602	InstituteF	benchmark	0801	4	12	205.3868778280543	125.45927601809959	0.00086	[ 0 500 900 2000]	All-bvals	3.0	Philips	Ingenia	Outer	10.0	0.0008328774	0.0
603	InstituteF	benchmark	0801	5	12	171.79411764705884	148.04751131221724	0.0006	[ 0 500 900 2000]	All-bvals	3.0	Philips	Ingenia	Inner	20.0	0.000600765	0.0
604	InstituteF	benchmark	0801	6	12	176.7171945701358	186.56334841628964	0.000601	[ 0 500 900 2000]	All-bvals	3.0	Philips	Ingenia	Outer	20.0	0.0005993215	0.0
605	InstituteF	benchmark	0801	7	12	140.51809954751133	169.4773755656109	0.000402	[ 0 500 900 2000]	All-bvals	3.0	Philips	Ingenia	Inner	30.0	0.0004016804	0.0
606	InstituteF	benchmark	0801	8	12	108.37330316742083	192.93438914027155	0.000406	[ 0 500 900 2000]	All-bvals	3.0	Philips	Ingenia	Outer	30.0	0.00040203618	0.0
607	InstituteF	benchmark	0801	9	12	103.45022624434392	153.83936651583716	0.000247	[ 0 500 900 2000]	All-bvals	3.0	Philips	Ingenia	Inner	40.0	0.0002389374	0.0
608	InstituteF	benchmark	0801	10	12	66.96153846153848	137.04298642533942	0.000264	[ 0 500 900 2000]	All-bvals	3.0	Philips	Ingenia	Outer	40.0	0.0002441648	0.0
609	InstituteF	benchmark	0801	11	12	98.52714932126702	113.87556561085978	0.000137	[ 0 500 900 2000]	All-bvals	3.0	Philips	Ingenia	Inner	50.0	0.0001293253	0.0
610	InstituteF	benchmark	0801	12	12	98.81674208144801	74.78054298642536	0.000129	[ 0 500 900 2000]	All-bvals	3.0	Philips	Ingenia	Outer	50.0	0.000124718	0.0
611	InstituteF	benchmark	0801	0	12	134.72624434389144	130.67194570135752	0.001107	[ 500 900 2000]	Exclude-b0	3.0	Philips	Ingenia	Centre	0.0	0.0011092794	0.0
612	InstituteF	benchmark	0801	1	12	132.40950226244348	90.70814479638011	0.001107	[ 500 900 2000]	Exclude-b0	3.0	Philips	Ingenia	Inner	0.0	0.001104485	0.0
613	InstituteF	benchmark	0801	2	12	168.6085972850679	66.38235294117652	0.001131	[ 500 900 2000]	Exclude-b0	3.0	Philips	Ingenia	Outer	0.0	0.0011174768	0.0
614	InstituteF	benchmark	0801	3	12	168.3190045248869	109.53167420814484	0.000837	[ 500 900 2000]	Exclude-b0	3.0	Philips	Ingenia	Inner	10.0	0.0008398517	0.0
615	InstituteF	benchmark	0801	4	12	205.3868778280543	125.45927601809959	0.000863	[ 500 900 2000]	Exclude-b0	3.0	Philips	Ingenia	Outer	10.0	0.0008328774	0.0
616	InstituteF	benchmark	0801	5	12	171.79411764705884	148.04751131221724	0.000603	[ 500 900 2000]	Exclude-b0	3.0	Philips	Ingenia	Inner	20.0	0.000600765	0.0
617	InstituteF	benchmark	0801	6	12	176.7171945701358	186.56334841628964	0.000607	[ 500 900 2000]	Exclude-b0	3.0	Philips	Ingenia	Outer	20.0	0.0005993215	0.0
618	InstituteF	benchmark	0801	7	12	140.51809954751133	169.4773755656109	0.000411	[ 500 900 2000]	Exclude-b0	3.0	Philips	Ingenia	Inner	30.0	0.0004016804	0.0
619	InstituteF	benchmark	0801	8	12	108.37330316742083	192.93438914027155	0.000409	[ 500 900 2000]	Exclude-b0	3.0	Philips	Ingenia	Outer	30.0	0.00040203618	0.0
620	InstituteF	benchmark	0801	9	12	103.45022624434392	153.83936651583716	0.000246	[ 500 900 2000]	Exclude-b0	3.0	Philips	Ingenia	Inner	40.0	0.0002389374	0.0
621	InstituteF	benchmark	0801	10	12	66.96153846153848	137.04298642533942	0.000259	[ 500 900 2000]	Exclude-b0	3.0	Philips	Ingenia	Outer	40.0	0.0002441648	0.0
622	InstituteF	benchmark	0801	11	12	98.52714932126702	113.87556561085978	0.000128	[ 500 900 2000]	Exclude-b0	3.0	Philips	Ingenia	Inner	50.0	0.0001293253	0.0
623	InstituteF	benchmark	0801	12	12	98.81674208144801	74.78054298642536	0.000125	[ 500 900 2000]	Exclude-b0	3.0	Philips	Ingenia	Outer	50.0	0.000124718	0.0
624	InstituteG	benchmark	0801	0	13	123.4321266968326	128.35520361990953	0.001079	[ 0 500 900 2000]	All-bvals	3.0	Philips	Ingenia	Centre	0.0	0.0011092794	0.0
625	InstituteG	benchmark	0801	1	13	159.63122171945702	109.53167420814484	0.001106	[ 0 500 900 2000]	All-bvals	3.0	Philips	Ingenia	Inner	0.0	0.001104485	0.0
626	InstituteG	benchmark	0801	2	13	162.816742081448	68.69909502262448	0.001123	[ 0 500 900 2000]	All-bvals	3.0	Philips	Ingenia	Outer	0.0	0.0011174768	0.0
627	InstituteG	benchmark	0801	3	13	126.61764705882354	88.97058823529414	0.00084	[ 0 500 900 2000]	All-bvals	3.0	Philips	Ingenia	Inner	10.0	0.0008398517	0.0
628	InstituteG	benchmark	0801	4	13	93.02488687782807	68.40950226244348	0.000862	[ 0 500 900 2000]	All-bvals	3.0	Philips	Ingenia	Outer	10.0	0.0008328774	0.0
629	InstituteG	benchmark	0801	5	13	92.15610859728508	107.79411764705887	0.000607	[ 0 500 900 2000]	All-bvals	3.0	Philips	Ingenia	Inner	20.0	0.000600765	0.0
630	InstituteG	benchmark	0801	6	13	56.82579185520365	128.06561085972854	0.000625	[ 0 500 900 2000]	All-bvals	3.0	Philips	Ingenia	Outer	20.0	0.0005993215	0.0
631	InstituteG	benchmark	0801	7	13	90.9977375565611	146.59954751131227	0.000405	[ 0 500 900 2000]	All-bvals	3.0	Philips	Ingenia	Inner	30.0	0.0004016804	0.0
632	InstituteG	benchmark	0801	8	13	91.86651583710409	188.3009049773756	0.000426	[ 0 500 900 2000]	All-bvals	3.0	Philips	Ingenia	Outer	30.0	0.00040203618	0.0
633	InstituteG	benchmark	0801	9	13	125.74886877828055	167.73981900452492	0.000247	[ 0 500 900 2000]	All-bvals	3.0	Philips	Ingenia	Inner	40.0	0.0002389374	0.0
634	InstituteG	benchmark	0801	10	13	164.55429864253398	186.85294117647064	0.000254	[ 0 500 900 2000]	All-bvals	3.0	Philips	Ingenia	Outer	40.0	0.0002441648	0.0
635	InstituteG	benchmark	0801	11	13	160.5	148.33710407239823	0.000119	[ 0 500 900 2000]	All-bvals	3.0	Philips	Ingenia	Inner	50.0	0.0001293253	0.0
636	InstituteG	benchmark	0801	12	13	196.69909502262448	128.35520361990953	0.000145	[ 0 500 900 2000]	All-bvals	3.0	Philips	Ingenia	Outer	50.0	0.000124718	0.0
637	InstituteG	benchmark	0801	0	13	123.4321266968326	128.35520361990953	0.001082	[ 500 900 2000]	Exclude-b0	3.0	Philips	Ingenia	Centre	0.0	0.0011092794	0.0
638	InstituteG	benchmark	0801	1	13	159.63122171945702	109.53167420814484	0.00111	[ 500 900 2000]	Exclude-b0	3.0	Philips	Ingenia	Inner	0.0	0.001104485	0.0
639	InstituteG	benchmark	0801	2	13	162.816742081448	68.69909502262448	0.001123	[ 500 900 2000]	Exclude-b0	3.0	Philips	Ingenia	Outer	0.0	0.0011174768	0.0
640	InstituteG	benchmark	0801	3	13	126.61764705882354	88.97058823529414	0.000841	[ 500 900 2000]	Exclude-b0	3.0	Philips	Ingenia	Inner	10.0	0.0008398517	0.0
641	InstituteG	benchmark	0801	4	13	93.02488687782807	68.40950226244348	0.000862	[ 500 900 2000]	Exclude-b0	3.0	Philips	Ingenia	Outer	10.0	0.0008328774	0.0
642	InstituteG	benchmark	0801	5	13	92.15610859728508	107.79411764705887	0.000609	[ 500 900 2000]	Exclude-b0	3.0	Philips	Ingenia	Inner	20.0	0.000600765	0.0
643	InstituteG	benchmark	0801	6	13	56.82579185520365	128.06561085972854	0.000626	[ 500 900 2000]	Exclude-b0	3.0	Philips	Ingenia	Outer	20.0	0.0005993215	0.0
644	InstituteG	benchmark	0801	7	13	90.9977375565611	146.59954751131227	0.000404	[ 500 900 2000]	Exclude-b0	3.0	Philips	Ingenia	Inner	30.0	0.0004016804	0.0
645	InstituteG	benchmark	0801	8	13	91.86651583710409	188.3009049773756	0.000429	[ 500 900 2000]	Exclude-b0	3.0	Philips	Ingenia	Outer	30.0	0.00040203618	0.0
646	InstituteG	benchmark	0801	9	13	125.74886877828055	167.73981900452492	0.000255	[ 500 900 2000]	Exclude-b0	3.0	Philips	Ingenia	Inner	40.0	0.0002389374	0.0
647	InstituteG	benchmark	0801	10	13	164.55429864253398	186.85294117647064	0.000262	[ 500 900 2000]	Exclude-b0	3.0	Philips	Ingenia	Outer	40.0	0.0002441648	0.0
648	InstituteG	benchmark	0801	11	13	160.5	148.33710407239823	0.000131	[ 500 900 2000]	Exclude-b0	3.0	Philips	Ingenia	Inner	50.0	0.0001293253	0.0
649	InstituteG	benchmark	0801	12	13	196.69909502262448	128.35520361990953	0.000146	[ 500 900 2000]	Exclude-b0	3.0	Philips	Ingenia	Outer	50.0	0.000124718	0.0
650	InstituteG	benchmark	0901	0	13	124.01131221719459	128.64479638009053	0.001085	[ 0 500 900 2000]	All-bvals	3.0	Philips	Ingenia	Centre	0.0	0.0011092794	0.0
651	InstituteG	benchmark	0901	1	13	159.05203619909503	109.24208144796384	0.001106	[ 0 500 900 2000]	All-bvals	3.0	Philips	Ingenia	Inner	0.0	0.001104485	0.0
652	InstituteG	benchmark	0901	2	13	163.685520361991	69.85746606334845	0.001129	[ 0 500 900 2000]	All-bvals	3.0	Philips	Ingenia	Outer	0.0	0.0011174768	0.0
653	InstituteG	benchmark	0901	3	13	126.61764705882354	89.54977375565613	0.000841	[ 0 500 900 2000]	All-bvals	3.0	Philips	Ingenia	Inner	10.0	0.0008398517	0.0
654	InstituteG	benchmark	0901	4	13	94.47285067873307	68.69909502262448	0.000854	[ 0 500 900 2000]	All-bvals	3.0	Philips	Ingenia	Outer	10.0	0.0008328774	0.0
655	InstituteG	benchmark	0901	5	13	92.15610859728508	107.50452488687787	0.000608	[ 0 500 900 2000]	All-bvals	3.0	Philips	Ingenia	Inner	20.0	0.000600765	0.0
656	InstituteG	benchmark	0901	6	13	57.404977375565636	130.09276018099553	0.000627	[ 0 500 900 2000]	All-bvals	3.0	Philips	Ingenia	Outer	20.0	0.0005993215	0.0
657	InstituteG	benchmark	0901	7	13	91.86651583710409	147.75791855203624	0.000412	[ 0 500 900 2000]	All-bvals	3.0	Philips	Ingenia	Inner	30.0	0.0004016804	0.0
658	InstituteG	benchmark	0901	8	13	93.02488687782807	187.72171945701362	0.000427	[ 0 500 900 2000]	All-bvals	3.0	Philips	Ingenia	Outer	30.0	0.00040203618	0.0
659	InstituteG	benchmark	0901	9	13	126.32805429864254	168.0294117647059	0.00025	[ 0 500 900 2000]	All-bvals	3.0	Philips	Ingenia	Inner	40.0	0.0002389374	0.0
660	InstituteG	benchmark	0901	10	13	165.42307692307696	187.72171945701362	0.000255	[ 0 500 900 2000]	All-bvals	3.0	Philips	Ingenia	Outer	40.0	0.0002441648	0.0
661	InstituteG	benchmark	0901	11	13	160.78959276018105	147.75791855203624	0.000124	[ 0 500 900 2000]	All-bvals	3.0	Philips	Ingenia	Inner	50.0	0.0001293253	0.0
662	InstituteG	benchmark	0901	12	13	196.98868778280547	128.35520361990953	0.000144	[ 0 500 900 2000]	All-bvals	3.0	Philips	Ingenia	Outer	50.0	0.000124718	0.0
663	InstituteG	benchmark	0901	0	13	124.01131221719459	128.64479638009053	0.00109	[ 500 900 2000]	Exclude-b0	3.0	Philips	Ingenia	Centre	0.0	0.0011092794	0.0
664	InstituteG	benchmark	0901	1	13	159.05203619909503	109.24208144796384	0.001108	[ 500 900 2000]	Exclude-b0	3.0	Philips	Ingenia	Inner	0.0	0.001104485	0.0
665	InstituteG	benchmark	0901	2	13	163.685520361991	69.85746606334845	0.001132	[ 500 900 2000]	Exclude-b0	3.0	Philips	Ingenia	Outer	0.0	0.0011174768	0.0
666	InstituteG	benchmark	0901	3	13	126.61764705882354	89.54977375565613	0.000841	[ 500 900 2000]	Exclude-b0	3.0	Philips	Ingenia	Inner	10.0	0.0008398517	0.0
667	InstituteG	benchmark	0901	4	13	94.47285067873307	68.69909502262448	0.000853	[ 500 900 2000]	Exclude-b0	3.0	Philips	Ingenia	Outer	10.0	0.0008328774	0.0
668	InstituteG	benchmark	0901	5	13	92.15610859728508	107.50452488687787	0.000609	[ 500 900 2000]	Exclude-b0	3.0	Philips	Ingenia	Inner	20.0	0.000600765	0.0
669	InstituteG	benchmark	0901	6	13	57.404977375565636	130.09276018099553	0.000628	[ 500 900 2000]	Exclude-b0	3.0	Philips	Ingenia	Outer	20.0	0.0005993215	0.0
670	InstituteG	benchmark	0901	7	13	91.86651583710409	147.75791855203624	0.000413	[ 500 900 2000]	Exclude-b0	3.0	Philips	Ingenia	Inner	30.0	0.0004016804	0.0
671	InstituteG	benchmark	0901	8	13	93.02488687782807	187.72171945701362	0.00043	[ 500 900 2000]	Exclude-b0	3.0	Philips	Ingenia	Outer	30.0	0.00040203618	0.0
672	InstituteG	benchmark	0901	9	13	126.32805429864254	168.0294117647059	0.000255	[ 500 900 2000]	Exclude-b0	3.0	Philips	Ingenia	Inner	40.0	0.0002389374	0.0
673	InstituteG	benchmark	0901	10	13	165.42307692307696	187.72171945701362	0.000265	[ 500 900 2000]	Exclude-b0	3.0	Philips	Ingenia	Outer	40.0	0.0002441648	0.0
674	InstituteG	benchmark	0901	11	13	160.78959276018105	147.75791855203624	0.000137	[ 500 900 2000]	Exclude-b0	3.0	Philips	Ingenia	Inner	50.0	0.0001293253	0.0
675	InstituteG	benchmark	0901	12	13	196.98868778280547	128.35520361990953	0.000146	[ 500 900 2000]	Exclude-b0	3.0	Philips	Ingenia	Outer	50.0	0.000124718	0.0
676	InstituteG	benchmark	1001	0	13	124.30090497737558	128.93438914027152	0.00109	[ 0 500 900 2000]	All-bvals	3.0	Philips	Ingenia	Centre	0.0	0.0011092794	0.0
677	InstituteG	benchmark	1001	1	13	158.76244343891403	109.24208144796384	0.001112	[ 0 500 900 2000]	All-bvals	3.0	Philips	Ingenia	Inner	0.0	0.001104485	0.0
678	InstituteG	benchmark	1001	2	13	163.39592760181	67.8303167420815	0.001123	[ 0 500 900 2000]	All-bvals	3.0	Philips	Ingenia	Outer	0.0	0.0011174768	0.0
679	InstituteG	benchmark	1001	3	13	127.48642533936652	88.97058823529414	0.000838	[ 0 500 900 2000]	All-bvals	3.0	Philips	Ingenia	Inner	10.0	0.0008398517	0.0
680	InstituteG	benchmark	1001	4	13	95.63122171945705	69.85746606334845	0.000855	[ 0 500 900 2000]	All-bvals	3.0	Philips	Ingenia	Outer	10.0	0.0008328774	0.0
681	InstituteG	benchmark	1001	5	13	92.44570135746608	107.79411764705887	0.00061	[ 0 500 900 2000]	All-bvals	3.0	Philips	Ingenia	Inner	20.0	0.000600765	0.0
682	InstituteG	benchmark	1001	6	13	56.53619909502265	127.77601809954754	0.000625	[ 0 500 900 2000]	All-bvals	3.0	Philips	Ingenia	Outer	20.0	0.0005993215	0.0
683	InstituteG	benchmark	1001	7	13	91.5769230769231	147.17873303167426	0.000403	[ 0 500 900 2000]	All-bvals	3.0	Philips	Ingenia	Inner	30.0	0.0004016804	0.0
684	InstituteG	benchmark	1001	8	13	93.60407239819006	189.4592760180996	0.000429	[ 0 500 900 2000]	All-bvals	3.0	Philips	Ingenia	Outer	30.0	0.00040203618	0.0
685	InstituteG	benchmark	1001	9	13	126.61764705882354	167.45022624434392	0.00025	[ 0 500 900 2000]	All-bvals	3.0	Philips	Ingenia	Inner	40.0	0.0002389374	0.0
686	InstituteG	benchmark	1001	10	13	164.55429864253398	188.01131221719461	0.000257	[ 0 500 900 2000]	All-bvals	3.0	Philips	Ingenia	Outer	40.0	0.0002441648	0.0
687	InstituteG	benchmark	1001	11	13	160.210407239819	148.62669683257923	0.000117	[ 0 500 900 2000]	All-bvals	3.0	Philips	Ingenia	Inner	50.0	0.0001293253	0.0
688	InstituteG	benchmark	1001	12	13	197.56787330316746	129.22398190045254	0.000135	[ 0 500 900 2000]	All-bvals	3.0	Philips	Ingenia	Outer	50.0	0.000124718	0.0
689	InstituteG	benchmark	1001	0	13	124.30090497737558	128.93438914027152	0.001097	[ 500 900 2000]	Exclude-b0	3.0	Philips	Ingenia	Centre	0.0	0.0011092794	0.0
690	InstituteG	benchmark	1001	1	13	158.76244343891403	109.24208144796384	0.00112	[ 500 900 2000]	Exclude-b0	3.0	Philips	Ingenia	Inner	0.0	0.001104485	0.0
691	InstituteG	benchmark	1001	2	13	163.39592760181	67.8303167420815	0.001122	[ 500 900 2000]	Exclude-b0	3.0	Philips	Ingenia	Outer	0.0	0.0011174768	0.0
692	InstituteG	benchmark	1001	3	13	127.48642533936652	88.97058823529414	0.000838	[ 500 900 2000]	Exclude-b0	3.0	Philips	Ingenia	Inner	10.0	0.0008398517	0.0
693	InstituteG	benchmark	1001	4	13	95.63122171945705	69.85746606334845	0.000851	[ 500 900 2000]	Exclude-b0	3.0	Philips	Ingenia	Outer	10.0	0.0008328774	0.0
694	InstituteG	benchmark	1001	5	13	92.44570135746608	107.79411764705887	0.000608	[ 500 900 2000]	Exclude-b0	3.0	Philips	Ingenia	Inner	20.0	0.000600765	0.0
695	InstituteG	benchmark	1001	6	13	56.53619909502265	127.77601809954754	0.000625	[ 500 900 2000]	Exclude-b0	3.0	Philips	Ingenia	Outer	20.0	0.0005993215	0.0
696	InstituteG	benchmark	1001	7	13	91.5769230769231	147.17873303167426	0.000403	[ 500 900 2000]	Exclude-b0	3.0	Philips	Ingenia	Inner	30.0	0.0004016804	0.0
697	InstituteG	benchmark	1001	8	13	93.60407239819006	189.4592760180996	0.000432	[ 500 900 2000]	Exclude-b0	3.0	Philips	Ingenia	Outer	30.0	0.00040203618	0.0
698	InstituteG	benchmark	1001	9	13	126.61764705882354	167.45022624434392	0.000259	[ 500 900 2000]	Exclude-b0	3.0	Philips	Ingenia	Inner	40.0	0.0002389374	0.0
699	InstituteG	benchmark	1001	10	13	164.55429864253398	188.01131221719461	0.000265	[ 500 900 2000]	Exclude-b0	3.0	Philips	Ingenia	Outer	40.0	0.0002441648	0.0
700	InstituteG	benchmark	1001	11	13	160.210407239819	148.62669683257923	0.000127	[ 500 900 2000]	Exclude-b0	3.0	Philips	Ingenia	Inner	50.0	0.0001293253	0.0
701	InstituteG	benchmark	1001	12	13	197.56787330316746	129.22398190045254	0.00014	[ 500 900 2000]	Exclude-b0	3.0	Philips	Ingenia	Outer	50.0	0.000124718	0.0
702	InstituteG	benchmark	1101	0	13	123.4321266968326	128.64479638009053	0.001082	[ 0 500 900 2000]	All-bvals	3.0	Philips	Ingenia	Centre	0.0	0.0011092794	0.0
703	InstituteG	benchmark	1101	1	13	158.76244343891403	109.53167420814484	0.001101	[ 0 500 900 2000]	All-bvals	3.0	Philips	Ingenia	Inner	0.0	0.001104485	0.0
704	InstituteG	benchmark	1101	2	13	162.23755656108602	68.69909502262448	0.001122	[ 0 500 900 2000]	All-bvals	3.0	Philips	Ingenia	Outer	0.0	0.0011174768	0.0
705	InstituteG	benchmark	1101	3	13	125.74886877828055	89.26018099547514	0.000839	[ 0 500 900 2000]	All-bvals	3.0	Philips	Ingenia	Inner	10.0	0.0008398517	0.0
706	InstituteG	benchmark	1101	4	13	93.60407239819006	68.98868778280547	0.000851	[ 0 500 900 2000]	All-bvals	3.0	Philips	Ingenia	Outer	10.0	0.0008328774	0.0
707	InstituteG	benchmark	1101	5	13	90.9977375565611	108.95248868778285	0.000607	[ 0 500 900 2000]	All-bvals	3.0	Philips	Ingenia	Inner	20.0	0.000600765	0.0
708	InstituteG	benchmark	1101	6	13	57.11538461538464	129.22398190045254	0.00062	[ 0 500 900 2000]	All-bvals	3.0	Philips	Ingenia	Outer	20.0	0.0005993215	0.0
709	InstituteG	benchmark	1101	7	13	90.9977375565611	148.04751131221724	0.000408	[ 0 500 900 2000]	All-bvals	3.0	Philips	Ingenia	Inner	30.0	0.0004016804	0.0
710	InstituteG	benchmark	1101	8	13	94.76244343891406	188.3009049773756	0.000429	[ 0 500 900 2000]	All-bvals	3.0	Philips	Ingenia	Outer	30.0	0.00040203618	0.0
711	InstituteG	benchmark	1101	9	13	125.74886877828055	167.73981900452492	0.00025	[ 0 500 900 2000]	All-bvals	3.0	Philips	Ingenia	Inner	40.0	0.0002389374	0.0
712	InstituteG	benchmark	1101	10	13	165.71266968325796	188.3009049773756	0.00026	[ 0 500 900 2000]	All-bvals	3.0	Philips	Ingenia	Outer	40.0	0.0002441648	0.0
713	InstituteG	benchmark	1101	11	13	161.65837104072403	148.04751131221724	0.000118	[ 0 500 900 2000]	All-bvals	3.0	Philips	Ingenia	Inner	50.0	0.0001293253	0.0
714	InstituteG	benchmark	1101	12	13	195.8303167420815	128.93438914027152	0.000138	[ 0 500 900 2000]	All-bvals	3.0	Philips	Ingenia	Outer	50.0	0.000124718	0.0
715	InstituteG	benchmark	1101	0	13	123.4321266968326	128.64479638009053	0.001085	[ 500 900 2000]	Exclude-b0	3.0	Philips	Ingenia	Centre	0.0	0.0011092794	0.0
716	InstituteG	benchmark	1101	1	13	158.76244343891403	109.53167420814484	0.001102	[ 500 900 2000]	Exclude-b0	3.0	Philips	Ingenia	Inner	0.0	0.001104485	0.0
717	InstituteG	benchmark	1101	2	13	162.23755656108602	68.69909502262448	0.001124	[ 500 900 2000]	Exclude-b0	3.0	Philips	Ingenia	Outer	0.0	0.0011174768	0.0
718	InstituteG	benchmark	1101	3	13	125.74886877828055	89.26018099547514	0.000839	[ 500 900 2000]	Exclude-b0	3.0	Philips	Ingenia	Inner	10.0	0.0008398517	0.0
719	InstituteG	benchmark	1101	4	13	93.60407239819006	68.98868778280547	0.00085	[ 500 900 2000]	Exclude-b0	3.0	Philips	Ingenia	Outer	10.0	0.0008328774	0.0
720	InstituteG	benchmark	1101	5	13	90.9977375565611	108.95248868778285	0.000608	[ 500 900 2000]	Exclude-b0	3.0	Philips	Ingenia	Inner	20.0	0.000600765	0.0
721	InstituteG	benchmark	1101	6	13	57.11538461538464	129.22398190045254	0.000619	[ 500 900 2000]	Exclude-b0	3.0	Philips	Ingenia	Outer	20.0	0.0005993215	0.0
722	InstituteG	benchmark	1101	7	13	90.9977375565611	148.04751131221724	0.000412	[ 500 900 2000]	Exclude-b0	3.0	Philips	Ingenia	Inner	30.0	0.0004016804	0.0
723	InstituteG	benchmark	1101	8	13	94.76244343891406	188.3009049773756	0.000432	[ 500 900 2000]	Exclude-b0	3.0	Philips	Ingenia	Outer	30.0	0.00040203618	0.0
724	InstituteG	benchmark	1101	9	13	125.74886877828055	167.73981900452492	0.000257	[ 500 900 2000]	Exclude-b0	3.0	Philips	Ingenia	Inner	40.0	0.0002389374	0.0
725	InstituteG	benchmark	1101	10	13	165.71266968325796	188.3009049773756	0.000267	[ 500 900 2000]	Exclude-b0	3.0	Philips	Ingenia	Outer	40.0	0.0002441648	0.0
726	InstituteG	benchmark	1101	11	13	161.65837104072403	148.04751131221724	0.00013	[ 500 900 2000]	Exclude-b0	3.0	Philips	Ingenia	Inner	50.0	0.0001293253	0.0
727	InstituteG	benchmark	1101	12	13	195.8303167420815	128.93438914027152	0.00014	[ 500 900 2000]	Exclude-b0	3.0	Philips	Ingenia	Outer	50.0	0.000124718	0.0
728	InstituteH	benchmark	0701	0	13	124.01131221719459	131.8303167420815	0.001105	[ 0 500 900 2000]	All-bvals	3.0	Philips	Ingenia	Centre	0.0	0.0011092794	0.0
729	InstituteH	benchmark	0701	1	13	85.49547511312218	130.67194570135752	0.001111	[ 0 500 900 2000]	All-bvals	3.0	Philips	Ingenia	Inner	0.0	0.001104485	0.0
730	InstituteH	benchmark	0701	2	13	66.0927601809955	166.00226244343895	0.001132	[ 0 500 900 2000]	All-bvals	3.0	Philips	Ingenia	Outer	0.0	0.0011174768	0.0
731	InstituteH	benchmark	0701	3	13	104.8981900452489	165.13348416289597	0.000832	[ 0 500 900 2000]	All-bvals	3.0	Philips	Ingenia	Inner	10.0	0.0008398517	0.0
732	InstituteH	benchmark	0701	4	13	126.61764705882354	202.4909502262444	0.000851	[ 0 500 900 2000]	All-bvals	3.0	Philips	Ingenia	Outer	10.0	0.0008328774	0.0
733	InstituteH	benchmark	0701	5	13	144.86199095022624	165.13348416289597	0.000603	[ 0 500 900 2000]	All-bvals	3.0	Philips	Ingenia	Inner	20.0	0.000600765	0.0
734	InstituteH	benchmark	0701	6	13	189.16968325791856	168.0294117647059	0.00062	[ 0 500 900 2000]	All-bvals	3.0	Philips	Ingenia	Outer	20.0	0.0005993215	0.0
735	InstituteH	benchmark	0701	7	13	165.42307692307696	134.72624434389144	0.000407	[ 0 500 900 2000]	All-bvals	3.0	Philips	Ingenia	Inner	30.0	0.0004016804	0.0
736	InstituteH	benchmark	0701	8	13	190.32805429864254	97.94796380090503	0.000419	[ 0 500 900 2000]	All-bvals	3.0	Philips	Ingenia	Outer	30.0	0.00040203618	0.0
737	InstituteH	benchmark	0701	9	13	148.33710407239823	97.36877828054304	0.00025	[ 0 500 900 2000]	All-bvals	3.0	Philips	Ingenia	Inner	40.0	0.0002389374	0.0
738	InstituteH	benchmark	0701	10	13	132.1199095022625	61.45927601809959	0.000247	[ 0 500 900 2000]	All-bvals	3.0	Philips	Ingenia	Outer	40.0	0.0002441648	0.0
739	InstituteH	benchmark	0701	11	13	109.8212669683258	96.50000000000006	0.00013	[ 0 500 900 2000]	All-bvals	3.0	Philips	Ingenia	Inner	50.0	0.0001293253	0.0
740	InstituteH	benchmark	0701	12	13	69.56787330316743	95.92081447963804	0.000134	[ 0 500 900 2000]	All-bvals	3.0	Philips	Ingenia	Outer	50.0	0.000124718	0.0
741	InstituteH	benchmark	0701	0	13	124.01131221719459	131.8303167420815	0.001107	[ 500 900 2000]	Exclude-b0	3.0	Philips	Ingenia	Centre	0.0	0.0011092794	0.0
742	InstituteH	benchmark	0701	1	13	85.49547511312218	130.67194570135752	0.001111	[ 500 900 2000]	Exclude-b0	3.0	Philips	Ingenia	Inner	0.0	0.001104485	0.0
743	InstituteH	benchmark	0701	2	13	66.0927601809955	166.00226244343895	0.001134	[ 500 900 2000]	Exclude-b0	3.0	Philips	Ingenia	Outer	0.0	0.0011174768	0.0
744	InstituteH	benchmark	0701	3	13	104.8981900452489	165.13348416289597	0.000834	[ 500 900 2000]	Exclude-b0	3.0	Philips	Ingenia	Inner	10.0	0.0008398517	0.0
745	InstituteH	benchmark	0701	4	13	126.61764705882354	202.4909502262444	0.000853	[ 500 900 2000]	Exclude-b0	3.0	Philips	Ingenia	Outer	10.0	0.0008328774	0.0
746	InstituteH	benchmark	0701	5	13	144.86199095022624	165.13348416289597	0.000611	[ 500 900 2000]	Exclude-b0	3.0	Philips	Ingenia	Inner	20.0	0.000600765	0.0
747	InstituteH	benchmark	0701	6	13	189.16968325791856	168.0294117647059	0.000619	[ 500 900 2000]	Exclude-b0	3.0	Philips	Ingenia	Outer	20.0	0.0005993215	0.0
748	InstituteH	benchmark	0701	7	13	165.42307692307696	134.72624434389144	0.000408	[ 500 900 2000]	Exclude-b0	3.0	Philips	Ingenia	Inner	30.0	0.0004016804	0.0
749	InstituteH	benchmark	0701	8	13	190.32805429864254	97.94796380090503	0.000418	[ 500 900 2000]	Exclude-b0	3.0	Philips	Ingenia	Outer	30.0	0.00040203618	0.0
750	InstituteH	benchmark	0701	9	13	148.33710407239823	97.36877828054304	0.000246	[ 500 900 2000]	Exclude-b0	3.0	Philips	Ingenia	Inner	40.0	0.0002389374	0.0
751	InstituteH	benchmark	0701	10	13	132.1199095022625	61.45927601809959	0.000246	[ 500 900 2000]	Exclude-b0	3.0	Philips	Ingenia	Outer	40.0	0.0002441648	0.0
752	InstituteH	benchmark	0701	11	13	109.8212669683258	96.50000000000006	0.000128	[ 500 900 2000]	Exclude-b0	3.0	Philips	Ingenia	Inner	50.0	0.0001293253	0.0
753	InstituteH	benchmark	0701	12	13	69.56787330316743	95.92081447963804	0.000131	[ 500 900 2000]	Exclude-b0	3.0	Philips	Ingenia	Outer	50.0	0.000124718	0.0
754	InstituteH	benchmark	0801	0	13	124.88009049773757	133.27828054298647	0.001102	[ 0 500 900 2000]	All-bvals	3.0	Philips	Ingenia	Centre	0.0	0.0011092794	0.0
755	InstituteH	benchmark	0801	1	13	84.9162895927602	129.80316742081453	0.001114	[ 0 500 900 2000]	All-bvals	3.0	Philips	Ingenia	Inner	0.0	0.001104485	0.0
756	InstituteH	benchmark	0801	2	13	64.93438914027152	165.42307692307696	0.001137	[ 0 500 900 2000]	All-bvals	3.0	Philips	Ingenia	Outer	0.0	0.0011174768	0.0
757	InstituteH	benchmark	0801	3	13	104.3190045248869	165.13348416289597	0.000832	[ 0 500 900 2000]	All-bvals	3.0	Philips	Ingenia	Inner	10.0	0.0008398517	0.0
758	InstituteH	benchmark	0801	4	13	128.3552036199095	200.46380090497743	0.000851	[ 0 500 900 2000]	All-bvals	3.0	Philips	Ingenia	Outer	10.0	0.0008328774	0.0
759	InstituteH	benchmark	0801	5	13	144.57239819004525	167.45022624434392	0.000601	[ 0 500 900 2000]	All-bvals	3.0	Philips	Ingenia	Inner	20.0	0.000600765	0.0
760	InstituteH	benchmark	0801	6	13	192.64479638009055	166.58144796380094	0.000626	[ 0 500 900 2000]	All-bvals	3.0	Philips	Ingenia	Outer	20.0	0.0005993215	0.0
761	InstituteH	benchmark	0801	7	13	166.58144796380094	130.9615384615385	0.000405	[ 0 500 900 2000]	All-bvals	3.0	Philips	Ingenia	Inner	30.0	0.0004016804	0.0
762	InstituteH	benchmark	0801	8	13	189.45927601809956	95.92081447963804	0.000421	[ 0 500 900 2000]	All-bvals	3.0	Philips	Ingenia	Outer	30.0	0.00040203618	0.0
763	InstituteH	benchmark	0801	9	13	148.62669683257923	97.65837104072403	0.000249	[ 0 500 900 2000]	All-bvals	3.0	Philips	Ingenia	Inner	40.0	0.0002389374	0.0
764	InstituteH	benchmark	0801	10	13	130.38235294117652	60.88009049773757	0.000248	[ 0 500 900 2000]	All-bvals	3.0	Philips	Ingenia	Outer	40.0	0.0002441648	0.0
765	InstituteH	benchmark	0801	11	13	111.84841628959276	96.21040723981906	0.000132	[ 0 500 900 2000]	All-bvals	3.0	Philips	Ingenia	Inner	50.0	0.0001293253	0.0
766	InstituteH	benchmark	0801	12	13	69.85746606334843	95.92081447963804	0.000133	[ 0 500 900 2000]	All-bvals	3.0	Philips	Ingenia	Outer	50.0	0.000124718	0.0
767	InstituteH	benchmark	0801	0	13	124.88009049773757	133.27828054298647	0.001103	[ 500 900 2000]	Exclude-b0	3.0	Philips	Ingenia	Centre	0.0	0.0011092794	0.0
768	InstituteH	benchmark	0801	1	13	84.9162895927602	129.80316742081453	0.001117	[ 500 900 2000]	Exclude-b0	3.0	Philips	Ingenia	Inner	0.0	0.001104485	0.0
769	InstituteH	benchmark	0801	2	13	64.93438914027152	165.42307692307696	0.001139	[ 500 900 2000]	Exclude-b0	3.0	Philips	Ingenia	Outer	0.0	0.0011174768	0.0
770	InstituteH	benchmark	0801	3	13	104.3190045248869	165.13348416289597	0.000834	[ 500 900 2000]	Exclude-b0	3.0	Philips	Ingenia	Inner	10.0	0.0008398517	0.0
771	InstituteH	benchmark	0801	4	13	128.3552036199095	200.46380090497743	0.000853	[ 500 900 2000]	Exclude-b0	3.0	Philips	Ingenia	Outer	10.0	0.0008328774	0.0
772	InstituteH	benchmark	0801	5	13	144.57239819004525	167.45022624434392	0.000611	[ 500 900 2000]	Exclude-b0	3.0	Philips	Ingenia	Inner	20.0	0.000600765	0.0
773	InstituteH	benchmark	0801	6	13	192.64479638009055	166.58144796380094	0.000625	[ 500 900 2000]	Exclude-b0	3.0	Philips	Ingenia	Outer	20.0	0.0005993215	0.0
774	InstituteH	benchmark	0801	7	13	166.58144796380094	130.9615384615385	0.000406	[ 500 900 2000]	Exclude-b0	3.0	Philips	Ingenia	Inner	30.0	0.0004016804	0.0
775	InstituteH	benchmark	0801	8	13	189.45927601809956	95.92081447963804	0.00042	[ 500 900 2000]	Exclude-b0	3.0	Philips	Ingenia	Outer	30.0	0.00040203618	0.0
776	InstituteH	benchmark	0801	9	13	148.62669683257923	97.65837104072403	0.000244	[ 500 900 2000]	Exclude-b0	3.0	Philips	Ingenia	Inner	40.0	0.0002389374	0.0
777	InstituteH	benchmark	0801	10	13	130.38235294117652	60.88009049773757	0.000247	[ 500 900 2000]	Exclude-b0	3.0	Philips	Ingenia	Outer	40.0	0.0002441648	0.0
778	InstituteH	benchmark	0801	11	13	111.84841628959276	96.21040723981906	0.000126	[ 500 900 2000]	Exclude-b0	3.0	Philips	Ingenia	Inner	50.0	0.0001293253	0.0
779	InstituteH	benchmark	0801	12	13	69.85746606334843	95.92081447963804	0.000133	[ 500 900 2000]	Exclude-b0	3.0	Philips	Ingenia	Outer	50.0	0.000124718	0.0
780	InstituteH	benchmark	0901	0	13	125.16968325791856	133.56787330316746	0.001091	[ 0 500 900 2000]	All-bvals	3.0	Philips	Ingenia	Centre	0.0	0.0011092794	0.0
781	InstituteH	benchmark	0901	1	13	84.9162895927602	131.2511312217195	0.001107	[ 0 500 900 2000]	All-bvals	3.0	Philips	Ingenia	Inner	0.0	0.001104485	0.0
782	InstituteH	benchmark	0901	2	13	65.51357466063351	165.71266968325796	0.001137	[ 0 500 900 2000]	All-bvals	3.0	Philips	Ingenia	Outer	0.0	0.0011174768	0.0
783	InstituteH	benchmark	0901	3	13	104.6085972850679	165.13348416289597	0.000836	[ 0 500 900 2000]	All-bvals	3.0	Philips	Ingenia	Inner	10.0	0.0008398517	0.0
784	InstituteH	benchmark	0901	4	13	126.90723981900453	200.17420814479644	0.000851	[ 0 500 900 2000]	All-bvals	3.0	Philips	Ingenia	Outer	10.0	0.0008328774	0.0
785	InstituteH	benchmark	0901	5	13	144.86199095022624	167.45022624434392	0.000601	[ 0 500 900 2000]	All-bvals	3.0	Philips	Ingenia	Inner	20.0	0.000600765	0.0
786	InstituteH	benchmark	0901	6	13	188.0113122171946	168.31900452488694	0.000619	[ 0 500 900 2000]	All-bvals	3.0	Philips	Ingenia	Outer	20.0	0.0005993215	0.0
787	InstituteH	benchmark	0901	7	13	166.29185520361995	131.2511312217195	0.00041	[ 0 500 900 2000]	All-bvals	3.0	Philips	Ingenia	Inner	30.0	0.0004016804	0.0
788	InstituteH	benchmark	0901	8	13	190.90723981900453	97.65837104072403	0.000421	[ 0 500 900 2000]	All-bvals	3.0	Philips	Ingenia	Outer	30.0	0.00040203618	0.0
789	InstituteH	benchmark	0901	9	13	147.46832579185525	98.81674208144801	0.000248	[ 0 500 900 2000]	All-bvals	3.0	Philips	Ingenia	Inner	40.0	0.0002389374	0.0
790	InstituteH	benchmark	0901	10	13	130.9615384615385	61.74886877828058	0.000247	[ 0 500 900 2000]	All-bvals	3.0	Philips	Ingenia	Outer	40.0	0.0002441648	0.0
791	InstituteH	benchmark	0901	11	13	108.66289592760182	97.07918552036205	0.000134	[ 0 500 900 2000]	All-bvals	3.0	Philips	Ingenia	Inner	50.0	0.0001293253	0.0
792	InstituteH	benchmark	0901	12	13	68.98868778280544	96.21040723981906	0.000136	[ 0 500 900 2000]	All-bvals	3.0	Philips	Ingenia	Outer	50.0	0.000124718	0.0
793	InstituteH	benchmark	0901	0	13	125.16968325791856	133.56787330316746	0.001088	[ 500 900 2000]	Exclude-b0	3.0	Philips	Ingenia	Centre	0.0	0.0011092794	0.0
794	InstituteH	benchmark	0901	1	13	84.9162895927602	131.2511312217195	0.001106	[ 500 900 2000]	Exclude-b0	3.0	Philips	Ingenia	Inner	0.0	0.001104485	0.0
795	InstituteH	benchmark	0901	2	13	65.51357466063351	165.71266968325796	0.001138	[ 500 900 2000]	Exclude-b0	3.0	Philips	Ingenia	Outer	0.0	0.0011174768	0.0
796	InstituteH	benchmark	0901	3	13	104.6085972850679	165.13348416289597	0.000839	[ 500 900 2000]	Exclude-b0	3.0	Philips	Ingenia	Inner	10.0	0.0008398517	0.0
797	InstituteH	benchmark	0901	4	13	126.90723981900453	200.17420814479644	0.000852	[ 500 900 2000]	Exclude-b0	3.0	Philips	Ingenia	Outer	10.0	0.0008328774	0.0
798	InstituteH	benchmark	0901	5	13	144.86199095022624	167.45022624434392	0.000609	[ 500 900 2000]	Exclude-b0	3.0	Philips	Ingenia	Inner	20.0	0.000600765	0.0
799	InstituteH	benchmark	0901	6	13	188.0113122171946	168.31900452488694	0.000619	[ 500 900 2000]	Exclude-b0	3.0	Philips	Ingenia	Outer	20.0	0.0005993215	0.0
800	InstituteH	benchmark	0901	7	13	166.29185520361995	131.2511312217195	0.000413	[ 500 900 2000]	Exclude-b0	3.0	Philips	Ingenia	Inner	30.0	0.0004016804	0.0
801	InstituteH	benchmark	0901	8	13	190.90723981900453	97.65837104072403	0.00042	[ 500 900 2000]	Exclude-b0	3.0	Philips	Ingenia	Outer	30.0	0.00040203618	0.0
802	InstituteH	benchmark	0901	9	13	147.46832579185525	98.81674208144801	0.000244	[ 500 900 2000]	Exclude-b0	3.0	Philips	Ingenia	Inner	40.0	0.0002389374	0.0
803	InstituteH	benchmark	0901	10	13	130.9615384615385	61.74886877828058	0.000246	[ 500 900 2000]	Exclude-b0	3.0	Philips	Ingenia	Outer	40.0	0.0002441648	0.0
804	InstituteH	benchmark	0901	11	13	108.66289592760182	97.07918552036205	0.000129	[ 500 900 2000]	Exclude-b0	3.0	Philips	Ingenia	Inner	50.0	0.0001293253	0.0
805	InstituteH	benchmark	0901	12	13	68.98868778280544	96.21040723981906	0.000132	[ 500 900 2000]	Exclude-b0	3.0	Philips	Ingenia	Outer	50.0	0.000124718	0.0
806	InstituteH	benchmark	1001	0	13	125.16968325791856	132.69909502262448	0.001095	[ 0 500 900 2000]	All-bvals	3.0	Philips	Ingenia	Centre	0.0	0.0011092794	0.0
807	InstituteH	benchmark	1001	1	13	85.49547511312218	130.9615384615385	0.001107	[ 0 500 900 2000]	All-bvals	3.0	Philips	Ingenia	Inner	0.0	0.001104485	0.0
808	InstituteH	benchmark	1001	2	13	68.11990950226246	166.58144796380094	0.001134	[ 0 500 900 2000]	All-bvals	3.0	Philips	Ingenia	Outer	0.0	0.0011174768	0.0
809	InstituteH	benchmark	1001	3	13	106.63574660633486	165.71266968325796	0.000834	[ 0 500 900 2000]	All-bvals	3.0	Philips	Ingenia	Inner	10.0	0.0008398517	0.0
810	InstituteH	benchmark	1001	4	13	126.03846153846155	201.04298642533942	0.00085	[ 0 500 900 2000]	All-bvals	3.0	Philips	Ingenia	Outer	10.0	0.0008328774	0.0
811	InstituteH	benchmark	1001	5	13	145.73076923076928	166.87104072398193	0.000603	[ 0 500 900 2000]	All-bvals	3.0	Philips	Ingenia	Inner	20.0	0.000600765	0.0
812	InstituteH	benchmark	1001	6	13	189.45927601809956	164.84389140271497	0.000623	[ 0 500 900 2000]	All-bvals	3.0	Philips	Ingenia	Outer	20.0	0.0005993215	0.0
813	InstituteH	benchmark	1001	7	13	164.84389140271497	132.1199095022625	0.000406	[ 0 500 900 2000]	All-bvals	3.0	Philips	Ingenia	Inner	30.0	0.0004016804	0.0
814	InstituteH	benchmark	1001	8	13	189.45927601809956	98.81674208144801	0.00042	[ 0 500 900 2000]	All-bvals	3.0	Philips	Ingenia	Outer	30.0	0.00040203618	0.0
815	InstituteH	benchmark	1001	9	13	147.17873303167426	97.94796380090503	0.00025	[ 0 500 900 2000]	All-bvals	3.0	Philips	Ingenia	Inner	40.0	0.0002389374	0.0
816	InstituteH	benchmark	1001	10	13	131.2511312217195	62.617647058823565	0.000248	[ 0 500 900 2000]	All-bvals	3.0	Philips	Ingenia	Outer	40.0	0.0002441648	0.0
817	InstituteH	benchmark	1001	11	13	109.8212669683258	97.36877828054304	0.00013	[ 0 500 900 2000]	All-bvals	3.0	Philips	Ingenia	Inner	50.0	0.0001293253	0.0
818	InstituteH	benchmark	1001	12	13	71.01583710407243	95.34162895927605	0.000135	[ 0 500 900 2000]	All-bvals	3.0	Philips	Ingenia	Outer	50.0	0.000124718	0.0
819	InstituteH	benchmark	1001	0	13	125.16968325791856	132.69909502262448	0.001092	[ 500 900 2000]	Exclude-b0	3.0	Philips	Ingenia	Centre	0.0	0.0011092794	0.0
820	InstituteH	benchmark	1001	1	13	85.49547511312218	130.9615384615385	0.001108	[ 500 900 2000]	Exclude-b0	3.0	Philips	Ingenia	Inner	0.0	0.001104485	0.0
821	InstituteH	benchmark	1001	2	13	68.11990950226246	166.58144796380094	0.001135	[ 500 900 2000]	Exclude-b0	3.0	Philips	Ingenia	Outer	0.0	0.0011174768	0.0
822	InstituteH	benchmark	1001	3	13	106.63574660633486	165.71266968325796	0.000836	[ 500 900 2000]	Exclude-b0	3.0	Philips	Ingenia	Inner	10.0	0.0008398517	0.0
823	InstituteH	benchmark	1001	4	13	126.03846153846155	201.04298642533942	0.000851	[ 500 900 2000]	Exclude-b0	3.0	Philips	Ingenia	Outer	10.0	0.0008328774	0.0
824	InstituteH	benchmark	1001	5	13	145.73076923076928	166.87104072398193	0.000611	[ 500 900 2000]	Exclude-b0	3.0	Philips	Ingenia	Inner	20.0	0.000600765	0.0
825	InstituteH	benchmark	1001	6	13	189.45927601809956	164.84389140271497	0.00062	[ 500 900 2000]	Exclude-b0	3.0	Philips	Ingenia	Outer	20.0	0.0005993215	0.0
826	InstituteH	benchmark	1001	7	13	164.84389140271497	132.1199095022625	0.000408	[ 500 900 2000]	Exclude-b0	3.0	Philips	Ingenia	Inner	30.0	0.0004016804	0.0
827	InstituteH	benchmark	1001	8	13	189.45927601809956	98.81674208144801	0.000419	[ 500 900 2000]	Exclude-b0	3.0	Philips	Ingenia	Outer	30.0	0.00040203618	0.0
828	InstituteH	benchmark	1001	9	13	147.17873303167426	97.94796380090503	0.000243	[ 500 900 2000]	Exclude-b0	3.0	Philips	Ingenia	Inner	40.0	0.0002389374	0.0
829	InstituteH	benchmark	1001	10	13	131.2511312217195	62.617647058823565	0.000246	[ 500 900 2000]	Exclude-b0	3.0	Philips	Ingenia	Outer	40.0	0.0002441648	0.0
830	InstituteH	benchmark	1001	11	13	109.8212669683258	97.36877828054304	0.000127	[ 500 900 2000]	Exclude-b0	3.0	Philips	Ingenia	Inner	50.0	0.0001293253	0.0
831	InstituteH	benchmark	1001	12	13	71.01583710407243	95.34162895927605	0.000133	[ 500 900 2000]	Exclude-b0	3.0	Philips	Ingenia	Outer	50.0	0.000124718	0.0
832	InstituteI	benchmark	0601	0	14	124.30090497737558	126.03846153846158	0.001093	[ 0 500 900 2000]	All-bvals	3.0	Philips	Ingenia	Centre	0.0	0.0011092794	0.0
833	InstituteI	benchmark	0601	1	14	163.975113122172	119.37782805429867	0.001117	[ 0 500 900 2000]	All-bvals	3.0	Philips	Ingenia	Inner	0.0	0.001104485	0.0
834	InstituteI	benchmark	0601	2	14	191.7760180995475	152.39140271493216	0.001115	[ 0 500 900 2000]	All-bvals	3.0	Philips	Ingenia	Outer	0.0	0.0011174768	0.0
835	InstituteI	benchmark	0601	3	14	152.68099547511315	157.0248868778281	0.000836	[ 0 500 900 2000]	All-bvals	3.0	Philips	Ingenia	Inner	10.0	0.0008398517	0.0
836	InstituteI	benchmark	0601	4	14	140.22850678733033	197.27828054298647	0.000839	[ 0 500 900 2000]	All-bvals	3.0	Philips	Ingenia	Outer	10.0	0.0008328774	0.0
837	InstituteI	benchmark	0601	5	14	113.87556561085978	164.84389140271497	0.000603	[ 0 500 900 2000]	All-bvals	3.0	Philips	Ingenia	Inner	20.0	0.000600765	0.0
838	InstituteI	benchmark	0601	6	14	73.33257918552039	174.6900452488688	0.000606	[ 0 500 900 2000]	All-bvals	3.0	Philips	Ingenia	Outer	20.0	0.0005993215	0.0
839	InstituteI	benchmark	0601	7	14	90.12895927601812	135.59502262443442	0.000406	[ 0 500 900 2000]	All-bvals	3.0	Philips	Ingenia	Inner	30.0	0.0004016804	0.0
840	InstituteI	benchmark	0601	8	14	60.88009049773757	107.79411764705887	0.000408	[ 0 500 900 2000]	All-bvals	3.0	Philips	Ingenia	Outer	30.0	0.00040203618	0.0
841	InstituteI	benchmark	0601	9	14	99.39592760181	98.81674208144801	0.000244	[ 0 500 900 2000]	All-bvals	3.0	Philips	Ingenia	Inner	40.0	0.0002389374	0.0
842	InstituteI	benchmark	0601	10	14	113.00678733031674	62.32805429864257	0.000252	[ 0 500 900 2000]	All-bvals	3.0	Philips	Ingenia	Outer	40.0	0.0002441648	0.0
843	InstituteI	benchmark	0601	11	14	139.35972850678735	88.68099547511315	0.000146	[ 0 500 900 2000]	All-bvals	3.0	Philips	Ingenia	Inner	50.0	0.0001293253	0.0
844	InstituteI	benchmark	0601	12	14	177.0067873303168	83.46832579185525	0.000164	[ 0 500 900 2000]	All-bvals	3.0	Philips	Ingenia	Outer	50.0	0.000124718	0.0
845	InstituteI	benchmark	0601	0	14	124.30090497737558	126.03846153846158	0.001089	[ 500 900 2000]	Exclude-b0	3.0	Philips	Ingenia	Centre	0.0	0.0011092794	0.0
846	InstituteI	benchmark	0601	1	14	163.975113122172	119.37782805429867	0.00111	[ 500 900 2000]	Exclude-b0	3.0	Philips	Ingenia	Inner	0.0	0.001104485	0.0
847	InstituteI	benchmark	0601	2	14	191.7760180995475	152.39140271493216	0.001114	[ 500 900 2000]	Exclude-b0	3.0	Philips	Ingenia	Outer	0.0	0.0011174768	0.0
848	InstituteI	benchmark	0601	3	14	152.68099547511315	157.0248868778281	0.000834	[ 500 900 2000]	Exclude-b0	3.0	Philips	Ingenia	Inner	10.0	0.0008398517	0.0
849	InstituteI	benchmark	0601	4	14	140.22850678733033	197.27828054298647	0.000844	[ 500 900 2000]	Exclude-b0	3.0	Philips	Ingenia	Outer	10.0	0.0008328774	0.0
850	InstituteI	benchmark	0601	5	14	113.87556561085978	164.84389140271497	0.000602	[ 500 900 2000]	Exclude-b0	3.0	Philips	Ingenia	Inner	20.0	0.000600765	0.0
851	InstituteI	benchmark	0601	6	14	73.33257918552039	174.6900452488688	0.000607	[ 500 900 2000]	Exclude-b0	3.0	Philips	Ingenia	Outer	20.0	0.0005993215	0.0
852	InstituteI	benchmark	0601	7	14	90.12895927601812	135.59502262443442	0.000409	[ 500 900 2000]	Exclude-b0	3.0	Philips	Ingenia	Inner	30.0	0.0004016804	0.0
853	InstituteI	benchmark	0601	8	14	60.88009049773757	107.79411764705887	0.000409	[ 500 900 2000]	Exclude-b0	3.0	Philips	Ingenia	Outer	30.0	0.00040203618	0.0
854	InstituteI	benchmark	0601	9	14	99.39592760181	98.81674208144801	0.000245	[ 500 900 2000]	Exclude-b0	3.0	Philips	Ingenia	Inner	40.0	0.0002389374	0.0
855	InstituteI	benchmark	0601	10	14	113.00678733031674	62.32805429864257	0.00025	[ 500 900 2000]	Exclude-b0	3.0	Philips	Ingenia	Outer	40.0	0.0002441648	0.0
856	InstituteI	benchmark	0601	11	14	139.35972850678735	88.68099547511315	0.000143	[ 500 900 2000]	Exclude-b0	3.0	Philips	Ingenia	Inner	50.0	0.0001293253	0.0
857	InstituteI	benchmark	0601	12	14	177.0067873303168	83.46832579185525	0.000152	[ 500 900 2000]	Exclude-b0	3.0	Philips	Ingenia	Outer	50.0	0.000124718	0.0
858	InstituteI	benchmark	0701	0	14	125.45927601809956	126.90723981900456	0.001088	[ 0 500 900 2000]	All-bvals	3.0	Philips	Ingenia	Centre	0.0	0.0011092794	0.0
859	InstituteI	benchmark	0701	1	14	165.13348416289597	120.53619909502265	0.001108	[ 0 500 900 2000]	All-bvals	3.0	Philips	Ingenia	Inner	0.0	0.001104485	0.0
860	InstituteI	benchmark	0701	2	14	191.48642533936652	152.39140271493216	0.001117	[ 0 500 900 2000]	All-bvals	3.0	Philips	Ingenia	Outer	0.0	0.0011174768	0.0
861	InstituteI	benchmark	0701	3	14	151.52262443438917	158.47285067873307	0.000836	[ 0 500 900 2000]	All-bvals	3.0	Philips	Ingenia	Inner	10.0	0.0008398517	0.0
862	InstituteI	benchmark	0701	4	14	139.35972850678735	197.85746606334845	0.000839	[ 0 500 900 2000]	All-bvals	3.0	Philips	Ingenia	Outer	10.0	0.0008328774	0.0
863	InstituteI	benchmark	0701	5	14	114.74434389140276	164.55429864253398	0.000601	[ 0 500 900 2000]	All-bvals	3.0	Philips	Ingenia	Inner	20.0	0.000600765	0.0
864	InstituteI	benchmark	0701	6	14	73.62217194570138	174.11085972850682	0.000607	[ 0 500 900 2000]	All-bvals	3.0	Philips	Ingenia	Outer	20.0	0.0005993215	0.0
865	InstituteI	benchmark	0701	7	14	86.65384615384619	134.43665158371044	0.000403	[ 0 500 900 2000]	All-bvals	3.0	Philips	Ingenia	Inner	30.0	0.0004016804	0.0
866	InstituteI	benchmark	0701	8	14	60.88009049773757	107.79411764705887	0.000408	[ 0 500 900 2000]	All-bvals	3.0	Philips	Ingenia	Outer	30.0	0.00040203618	0.0
867	InstituteI	benchmark	0701	9	14	99.106334841629	97.65837104072403	0.000246	[ 0 500 900 2000]	All-bvals	3.0	Philips	Ingenia	Inner	40.0	0.0002389374	0.0
868	InstituteI	benchmark	0701	10	14	113.58597285067873	62.90723981900456	0.00025	[ 0 500 900 2000]	All-bvals	3.0	Philips	Ingenia	Outer	40.0	0.0002441648	0.0
869	InstituteI	benchmark	0701	11	14	137.62217194570138	89.83936651583713	0.000147	[ 0 500 900 2000]	All-bvals	3.0	Philips	Ingenia	Inner	50.0	0.0001293253	0.0
870	InstituteI	benchmark	0701	12	14	177.5859728506788	83.75791855203624	0.000163	[ 0 500 900 2000]	All-bvals	3.0	Philips	Ingenia	Outer	50.0	0.000124718	0.0
871	InstituteI	benchmark	0701	0	14	125.45927601809956	126.90723981900456	0.001085	[ 500 900 2000]	Exclude-b0	3.0	Philips	Ingenia	Centre	0.0	0.0011092794	0.0
872	InstituteI	benchmark	0701	1	14	165.13348416289597	120.53619909502265	0.001102	[ 500 900 2000]	Exclude-b0	3.0	Philips	Ingenia	Inner	0.0	0.001104485	0.0
873	InstituteI	benchmark	0701	2	14	191.48642533936652	152.39140271493216	0.001117	[ 500 900 2000]	Exclude-b0	3.0	Philips	Ingenia	Outer	0.0	0.0011174768	0.0
874	InstituteI	benchmark	0701	3	14	151.52262443438917	158.47285067873307	0.000834	[ 500 900 2000]	Exclude-b0	3.0	Philips	Ingenia	Inner	10.0	0.0008398517	0.0
875	InstituteI	benchmark	0701	4	14	139.35972850678735	197.85746606334845	0.000842	[ 500 900 2000]	Exclude-b0	3.0	Philips	Ingenia	Outer	10.0	0.0008328774	0.0
876	InstituteI	benchmark	0701	5	14	114.74434389140276	164.55429864253398	0.000601	[ 500 900 2000]	Exclude-b0	3.0	Philips	Ingenia	Inner	20.0	0.000600765	0.0
877	InstituteI	benchmark	0701	6	14	73.62217194570138	174.11085972850682	0.000609	[ 500 900 2000]	Exclude-b0	3.0	Philips	Ingenia	Outer	20.0	0.0005993215	0.0
878	InstituteI	benchmark	0701	7	14	86.65384615384619	134.43665158371044	0.000405	[ 500 900 2000]	Exclude-b0	3.0	Philips	Ingenia	Inner	30.0	0.0004016804	0.0
879	InstituteI	benchmark	0701	8	14	60.88009049773757	107.79411764705887	0.000409	[ 500 900 2000]	Exclude-b0	3.0	Philips	Ingenia	Outer	30.0	0.00040203618	0.0
880	InstituteI	benchmark	0701	9	14	99.106334841629	97.65837104072403	0.000246	[ 500 900 2000]	Exclude-b0	3.0	Philips	Ingenia	Inner	40.0	0.0002389374	0.0
881	InstituteI	benchmark	0701	10	14	113.58597285067873	62.90723981900456	0.000249	[ 500 900 2000]	Exclude-b0	3.0	Philips	Ingenia	Outer	40.0	0.0002441648	0.0
882	InstituteI	benchmark	0701	11	14	137.62217194570138	89.83936651583713	0.000142	[ 500 900 2000]	Exclude-b0	3.0	Philips	Ingenia	Inner	50.0	0.0001293253	0.0
883	InstituteI	benchmark	0701	12	14	177.5859728506788	83.75791855203624	0.000152	[ 500 900 2000]	Exclude-b0	3.0	Philips	Ingenia	Outer	50.0	0.000124718	0.0
884	InstituteI	benchmark	0801	0	14	126.03846153846155	127.19683257918555	0.001096	[ 0 500 900 2000]	All-bvals	3.0	Philips	Ingenia	Centre	0.0	0.0011092794	0.0
885	InstituteI	benchmark	0801	1	14	164.55429864253398	119.95701357466066	0.001113	[ 0 500 900 2000]	All-bvals	3.0	Philips	Ingenia	Inner	0.0	0.001104485	0.0
886	InstituteI	benchmark	0801	2	14	191.19683257918552	154.41855203619915	0.001116	[ 0 500 900 2000]	All-bvals	3.0	Philips	Ingenia	Outer	0.0	0.0011174768	0.0
887	InstituteI	benchmark	0801	3	14	150.94343891402718	157.89366515837108	0.000837	[ 0 500 900 2000]	All-bvals	3.0	Philips	Ingenia	Inner	10.0	0.0008398517	0.0
888	InstituteI	benchmark	0801	4	14	139.35972850678735	196.98868778280547	0.000836	[ 0 500 900 2000]	All-bvals	3.0	Philips	Ingenia	Outer	10.0	0.0008328774	0.0
889	InstituteI	benchmark	0801	5	14	112.42760180995475	165.42307692307696	0.000604	[ 0 500 900 2000]	All-bvals	3.0	Philips	Ingenia	Inner	20.0	0.000600765	0.0
890	InstituteI	benchmark	0801	6	14	73.33257918552039	174.6900452488688	0.000607	[ 0 500 900 2000]	All-bvals	3.0	Philips	Ingenia	Outer	20.0	0.0005993215	0.0
891	InstituteI	benchmark	0801	7	14	86.94343891402718	135.88461538461542	0.000406	[ 0 500 900 2000]	All-bvals	3.0	Philips	Ingenia	Inner	30.0	0.0004016804	0.0
892	InstituteI	benchmark	0801	8	14	61.74886877828055	108.66289592760185	0.000406	[ 0 500 900 2000]	All-bvals	3.0	Philips	Ingenia	Outer	30.0	0.00040203618	0.0
893	InstituteI	benchmark	0801	9	14	99.39592760181	97.07918552036205	0.000246	[ 0 500 900 2000]	All-bvals	3.0	Philips	Ingenia	Inner	40.0	0.0002389374	0.0
894	InstituteI	benchmark	0801	10	14	112.13800904977376	62.32805429864257	0.000251	[ 0 500 900 2000]	All-bvals	3.0	Philips	Ingenia	Outer	40.0	0.0002441648	0.0
895	InstituteI	benchmark	0801	11	14	139.07013574660635	87.81221719457017	0.000147	[ 0 500 900 2000]	All-bvals	3.0	Philips	Ingenia	Inner	50.0	0.0001293253	0.0
896	InstituteI	benchmark	0801	12	14	177.87556561085978	84.33710407239823	0.000161	[ 0 500 900 2000]	All-bvals	3.0	Philips	Ingenia	Outer	50.0	0.000124718	0.0
897	InstituteI	benchmark	0801	0	14	126.03846153846155	127.19683257918555	0.001093	[ 500 900 2000]	Exclude-b0	3.0	Philips	Ingenia	Centre	0.0	0.0011092794	0.0
898	InstituteI	benchmark	0801	1	14	164.55429864253398	119.95701357466066	0.001107	[ 500 900 2000]	Exclude-b0	3.0	Philips	Ingenia	Inner	0.0	0.001104485	0.0
899	InstituteI	benchmark	0801	2	14	191.19683257918552	154.41855203619915	0.001116	[ 500 900 2000]	Exclude-b0	3.0	Philips	Ingenia	Outer	0.0	0.0011174768	0.0
900	InstituteI	benchmark	0801	3	14	150.94343891402718	157.89366515837108	0.000837	[ 500 900 2000]	Exclude-b0	3.0	Philips	Ingenia	Inner	10.0	0.0008398517	0.0
901	InstituteI	benchmark	0801	4	14	139.35972850678735	196.98868778280547	0.000839	[ 500 900 2000]	Exclude-b0	3.0	Philips	Ingenia	Outer	10.0	0.0008328774	0.0
902	InstituteI	benchmark	0801	5	14	112.42760180995475	165.42307692307696	0.000605	[ 500 900 2000]	Exclude-b0	3.0	Philips	Ingenia	Inner	20.0	0.000600765	0.0
903	InstituteI	benchmark	0801	6	14	73.33257918552039	174.6900452488688	0.000609	[ 500 900 2000]	Exclude-b0	3.0	Philips	Ingenia	Outer	20.0	0.0005993215	0.0
904	InstituteI	benchmark	0801	7	14	86.94343891402718	135.88461538461542	0.000408	[ 500 900 2000]	Exclude-b0	3.0	Philips	Ingenia	Inner	30.0	0.0004016804	0.0
905	InstituteI	benchmark	0801	8	14	61.74886877828055	108.66289592760185	0.000406	[ 500 900 2000]	Exclude-b0	3.0	Philips	Ingenia	Outer	30.0	0.00040203618	0.0
906	InstituteI	benchmark	0801	9	14	99.39592760181	97.07918552036205	0.000244	[ 500 900 2000]	Exclude-b0	3.0	Philips	Ingenia	Inner	40.0	0.0002389374	0.0
907	InstituteI	benchmark	0801	10	14	112.13800904977376	62.32805429864257	0.000249	[ 500 900 2000]	Exclude-b0	3.0	Philips	Ingenia	Outer	40.0	0.0002441648	0.0
908	InstituteI	benchmark	0801	11	14	139.07013574660635	87.81221719457017	0.000141	[ 500 900 2000]	Exclude-b0	3.0	Philips	Ingenia	Inner	50.0	0.0001293253	0.0
909	InstituteI	benchmark	0801	12	14	177.87556561085978	84.33710407239823	0.000149	[ 500 900 2000]	Exclude-b0	3.0	Philips	Ingenia	Outer	50.0	0.000124718	0.0
910	InstituteI	benchmark	0901	0	14	126.32805429864254	126.32805429864257	0.001094	[ 0 500 900 2000]	All-bvals	3.0	Philips	Ingenia	Centre	0.0	0.0011092794	0.0
911	InstituteI	benchmark	0901	1	14	164.84389140271497	120.24660633484166	0.001118	[ 0 500 900 2000]	All-bvals	3.0	Philips	Ingenia	Inner	0.0	0.001104485	0.0
912	InstituteI	benchmark	0901	2	14	191.7760180995475	152.97058823529417	0.001118	[ 0 500 900 2000]	All-bvals	3.0	Philips	Ingenia	Outer	0.0	0.0011174768	0.0
913	InstituteI	benchmark	0901	3	14	152.39140271493216	156.7352941176471	0.000837	[ 0 500 900 2000]	All-bvals	3.0	Philips	Ingenia	Inner	10.0	0.0008398517	0.0
914	InstituteI	benchmark	0901	4	14	139.35972850678735	196.1199095022625	0.000832	[ 0 500 900 2000]	All-bvals	3.0	Philips	Ingenia	Outer	10.0	0.0008328774	0.0
915	InstituteI	benchmark	0901	5	14	114.45475113122177	164.84389140271497	0.000606	[ 0 500 900 2000]	All-bvals	3.0	Philips	Ingenia	Inner	20.0	0.000600765	0.0
916	InstituteI	benchmark	0901	6	14	74.49095022624437	174.40045248868782	0.000608	[ 0 500 900 2000]	All-bvals	3.0	Philips	Ingenia	Outer	20.0	0.0005993215	0.0
917	InstituteI	benchmark	0901	7	14	86.07466063348417	135.30542986425343	0.000401	[ 0 500 900 2000]	All-bvals	3.0	Philips	Ingenia	Inner	30.0	0.0004016804	0.0
918	InstituteI	benchmark	0901	8	14	60.590497737556575	106.92533936651589	0.000407	[ 0 500 900 2000]	All-bvals	3.0	Philips	Ingenia	Outer	30.0	0.00040203618	0.0
919	InstituteI	benchmark	0901	9	14	99.685520361991	98.23755656108602	0.000245	[ 0 500 900 2000]	All-bvals	3.0	Philips	Ingenia	Inner	40.0	0.0002389374	0.0
920	InstituteI	benchmark	0901	10	14	112.71719457013575	62.90723981900456	0.00025	[ 0 500 900 2000]	All-bvals	3.0	Philips	Ingenia	Outer	40.0	0.0002441648	0.0
921	InstituteI	benchmark	0901	11	14	138.49095022624437	89.83936651583713	0.000146	[ 0 500 900 2000]	All-bvals	3.0	Philips	Ingenia	Inner	50.0	0.0001293253	0.0
922	InstituteI	benchmark	0901	12	14	178.16515837104077	83.46832579185525	0.000166	[ 0 500 900 2000]	All-bvals	3.0	Philips	Ingenia	Outer	50.0	0.000124718	0.0
923	InstituteI	benchmark	0901	0	14	126.32805429864254	126.32805429864257	0.001088	[ 500 900 2000]	Exclude-b0	3.0	Philips	Ingenia	Centre	0.0	0.0011092794	0.0
924	InstituteI	benchmark	0901	1	14	164.84389140271497	120.24660633484166	0.001113	[ 500 900 2000]	Exclude-b0	3.0	Philips	Ingenia	Inner	0.0	0.001104485	0.0
925	InstituteI	benchmark	0901	2	14	191.7760180995475	152.97058823529417	0.001118	[ 500 900 2000]	Exclude-b0	3.0	Philips	Ingenia	Outer	0.0	0.0011174768	0.0
926	InstituteI	benchmark	0901	3	14	152.39140271493216	156.7352941176471	0.000836	[ 500 900 2000]	Exclude-b0	3.0	Philips	Ingenia	Inner	10.0	0.0008398517	0.0
927	InstituteI	benchmark	0901	4	14	139.35972850678735	196.1199095022625	0.000834	[ 500 900 2000]	Exclude-b0	3.0	Philips	Ingenia	Outer	10.0	0.0008328774	0.0
928	InstituteI	benchmark	0901	5	14	114.45475113122177	164.84389140271497	0.000606	[ 500 900 2000]	Exclude-b0	3.0	Philips	Ingenia	Inner	20.0	0.000600765	0.0
929	InstituteI	benchmark	0901	6	14	74.49095022624437	174.40045248868782	0.00061	[ 500 900 2000]	Exclude-b0	3.0	Philips	Ingenia	Outer	20.0	0.0005993215	0.0
930	InstituteI	benchmark	0901	7	14	86.07466063348417	135.30542986425343	0.000401	[ 500 900 2000]	Exclude-b0	3.0	Philips	Ingenia	Inner	30.0	0.0004016804	0.0
931	InstituteI	benchmark	0901	8	14	60.590497737556575	106.92533936651589	0.000407	[ 500 900 2000]	Exclude-b0	3.0	Philips	Ingenia	Outer	30.0	0.00040203618	0.0
932	InstituteI	benchmark	0901	9	14	99.685520361991	98.23755656108602	0.000244	[ 500 900 2000]	Exclude-b0	3.0	Philips	Ingenia	Inner	40.0	0.0002389374	0.0
933	InstituteI	benchmark	0901	10	14	112.71719457013575	62.90723981900456	0.000249	[ 500 900 2000]	Exclude-b0	3.0	Philips	Ingenia	Outer	40.0	0.0002441648	0.0
934	InstituteI	benchmark	0901	11	14	138.49095022624437	89.83936651583713	0.000143	[ 500 900 2000]	Exclude-b0	3.0	Philips	Ingenia	Inner	50.0	0.0001293253	0.0
935	InstituteI	benchmark	0901	12	14	178.16515837104077	83.46832579185525	0.000154	[ 500 900 2000]	Exclude-b0	3.0	Philips	Ingenia	Outer	50.0	0.000124718	0.0
936	InstituteJ	benchmark	0014	0	12	91.83031674208148	98.99773755656105	0.001137	[ 0 500 900 2000]	All-bvals	3.0	Siemens	Skyra	Centre	0.0	0.0011092794	0.0
937	InstituteJ	benchmark	0014	1	12	122.02036199095025	98.12895927601807	0.001141	[ 0 500 900 2000]	All-bvals	3.0	Siemens	Skyra	Inner	0.0	0.001104485	0.0
938	InstituteJ	benchmark	0014	2	12	139.83031674208144	125.06108597285066	0.001179	[ 0 500 900 2000]	All-bvals	3.0	Siemens	Skyra	Outer	0.0	0.0011174768	0.0
939	InstituteJ	benchmark	0014	3	12	108.3371040723982	124.19230769230765	0.000881	[ 0 500 900 2000]	All-bvals	3.0	Siemens	Skyra	Inner	10.0	0.0008398517	0.0
940	InstituteJ	benchmark	0014	4	12	92.26470588235297	150.9072398190045	0.000884	[ 0 500 900 2000]	All-bvals	3.0	Siemens	Skyra	Outer	10.0	0.0008328774	0.0
941	InstituteJ	benchmark	0014	5	12	76.40950226244347	125.06108597285066	0.000643	[ 0 500 900 2000]	All-bvals	3.0	Siemens	Skyra	Inner	20.0	0.000600765	0.0
942	InstituteJ	benchmark	0014	6	12	45.78506787330319	123.9751131221719	0.000658	[ 0 500 900 2000]	All-bvals	3.0	Siemens	Skyra	Outer	20.0	0.0005993215	0.0
943	InstituteJ	benchmark	0014	7	12	60.55429864253394	98.7805429864253	0.000438	[ 0 500 900 2000]	All-bvals	3.0	Siemens	Skyra	Inner	30.0	0.0004016804	0.0
944	InstituteJ	benchmark	0014	8	12	45.35067873303167	71.19683257918548	0.000416	[ 0 500 900 2000]	All-bvals	3.0	Siemens	Skyra	Outer	30.0	0.00040203618	0.0
945	InstituteJ	benchmark	0014	9	12	76.62669683257921	74.02036199095019	0.000264	[ 0 500 900 2000]	All-bvals	3.0	Siemens	Skyra	Inner	40.0	0.0002389374	0.0
946	InstituteJ	benchmark	0014	10	12	92.04751131221722	45.567873303167374	0.000268	[ 0 500 900 2000]	All-bvals	3.0	Siemens	Skyra	Outer	40.0	0.0002441648	0.0
947	InstituteJ	benchmark	0014	11	12	106.81674208144797	72.28280542986421	0.000169	[ 0 500 900 2000]	All-bvals	3.0	Siemens	Skyra	Inner	50.0	0.0001293253	0.0
948	InstituteJ	benchmark	0014	12	12	138.09276018099547	70.97963800904974	0.000175	[ 0 500 900 2000]	All-bvals	3.0	Siemens	Skyra	Outer	50.0	0.000124718	0.0
949	InstituteJ	benchmark	0014	0	12	91.83031674208148	98.99773755656105	0.00113	[ 500 900 2000]	Exclude-b0	3.0	Siemens	Skyra	Centre	0.0	0.0011092794	0.0
950	InstituteJ	benchmark	0014	1	12	122.02036199095025	98.12895927601807	0.001138	[ 500 900 2000]	Exclude-b0	3.0	Siemens	Skyra	Inner	0.0	0.001104485	0.0
951	InstituteJ	benchmark	0014	2	12	139.83031674208144	125.06108597285066	0.001181	[ 500 900 2000]	Exclude-b0	3.0	Siemens	Skyra	Outer	0.0	0.0011174768	0.0
952	InstituteJ	benchmark	0014	3	12	108.3371040723982	124.19230769230765	0.000878	[ 500 900 2000]	Exclude-b0	3.0	Siemens	Skyra	Inner	10.0	0.0008398517	0.0
953	InstituteJ	benchmark	0014	4	12	92.26470588235297	150.9072398190045	0.000879	[ 500 900 2000]	Exclude-b0	3.0	Siemens	Skyra	Outer	10.0	0.0008328774	0.0
954	InstituteJ	benchmark	0014	5	12	76.40950226244347	125.06108597285066	0.000639	[ 500 900 2000]	Exclude-b0	3.0	Siemens	Skyra	Inner	20.0	0.000600765	0.0
955	InstituteJ	benchmark	0014	6	12	45.78506787330319	123.9751131221719	0.000656	[ 500 900 2000]	Exclude-b0	3.0	Siemens	Skyra	Outer	20.0	0.0005993215	0.0
956	InstituteJ	benchmark	0014	7	12	60.55429864253394	98.7805429864253	0.000432	[ 500 900 2000]	Exclude-b0	3.0	Siemens	Skyra	Inner	30.0	0.0004016804	0.0
957	InstituteJ	benchmark	0014	8	12	45.35067873303167	71.19683257918548	0.000388	[ 500 900 2000]	Exclude-b0	3.0	Siemens	Skyra	Outer	30.0	0.00040203618	0.0
958	InstituteJ	benchmark	0014	9	12	76.62669683257921	74.02036199095019	0.000247	[ 500 900 2000]	Exclude-b0	3.0	Siemens	Skyra	Inner	40.0	0.0002389374	0.0
959	InstituteJ	benchmark	0014	10	12	92.04751131221722	45.567873303167374	0.000271	[ 500 900 2000]	Exclude-b0	3.0	Siemens	Skyra	Outer	40.0	0.0002441648	0.0
960	InstituteJ	benchmark	0014	11	12	106.81674208144797	72.28280542986421	0.000166	[ 500 900 2000]	Exclude-b0	3.0	Siemens	Skyra	Inner	50.0	0.0001293253	0.0
961	InstituteJ	benchmark	0014	12	12	138.09276018099547	70.97963800904974	0.000177	[ 500 900 2000]	Exclude-b0	3.0	Siemens	Skyra	Outer	50.0	0.000124718	0.0
962	InstituteK	benchmark	0011	0	13	95.95701357466065	96.3914027149321	0.001109	[ 0 500 900 2000]	All-bvals	3.0	Siemens	PrismaFit	Centre	0.0	0.0011092794	0.0
963	InstituteK	benchmark	0011	1	13	125.92986425339369	89.00678733031671	0.001109	[ 0 500 900 2000]	All-bvals	3.0	Siemens	PrismaFit	Inner	0.0	0.001104485	0.0
964	InstituteK	benchmark	0011	2	13	146.12895927601812	111.37782805429862	0.00111	[ 0 500 900 2000]	All-bvals	3.0	Siemens	PrismaFit	Outer	0.0	0.0011174768	0.0
965	InstituteK	benchmark	0011	3	13	116.80769230769235	121.15158371040721	0.000832	[ 0 500 900 2000]	All-bvals	3.0	Siemens	PrismaFit	Inner	10.0	0.0008398517	0.0
966	InstituteK	benchmark	0011	4	13	106.81674208144797	149.60407239819003	0.000835	[ 0 500 900 2000]	All-bvals	3.0	Siemens	PrismaFit	Outer	10.0	0.0008328774	0.0
967	InstituteK	benchmark	0011	5	13	87.92081447963803	125.49547511312215	0.000595	[ 0 500 900 2000]	All-bvals	3.0	Siemens	PrismaFit	Inner	20.0	0.000600765	0.0
968	InstituteK	benchmark	0011	6	13	55.55882352941178	131.14253393665155	0.000606	[ 0 500 900 2000]	All-bvals	3.0	Siemens	PrismaFit	Outer	20.0	0.0005993215	0.0
969	InstituteK	benchmark	0011	7	13	67.72171945701358	102.03846153846149	0.000408	[ 0 500 900 2000]	All-bvals	3.0	Siemens	PrismaFit	Inner	30.0	0.0004016804	0.0
970	InstituteK	benchmark	0011	8	13	47.739819004524904	77.06108597285065	0.000408	[ 0 500 900 2000]	All-bvals	3.0	Siemens	PrismaFit	Outer	30.0	0.00040203618	0.0
971	InstituteK	benchmark	0011	9	13	75.97511312217195	72.28280542986421	0.000247	[ 0 500 900 2000]	All-bvals	3.0	Siemens	PrismaFit	Inner	40.0	0.0002389374	0.0
972	InstituteK	benchmark	0011	10	13	84.88009049773758	41.65837104072395	0.000245	[ 0 500 900 2000]	All-bvals	3.0	Siemens	PrismaFit	Outer	40.0	0.0002441648	0.0
973	InstituteK	benchmark	0011	11	13	104.64479638009051	66.6357466063348	0.000129	[ 0 500 900 2000]	All-bvals	3.0	Siemens	PrismaFit	Inner	50.0	0.0001293253	0.0
974	InstituteK	benchmark	0011	12	13	136.789592760181	59.25113122171942	0.000124	[ 0 500 900 2000]	All-bvals	3.0	Siemens	PrismaFit	Outer	50.0	0.000124718	0.0
975	InstituteK	benchmark	0011	0	13	95.95701357466065	96.3914027149321	0.001109	[ 500 900 2000]	Exclude-b0	3.0	Siemens	PrismaFit	Centre	0.0	0.0011092794	0.0
976	InstituteK	benchmark	0011	1	13	125.92986425339369	89.00678733031671	0.00111	[ 500 900 2000]	Exclude-b0	3.0	Siemens	PrismaFit	Inner	0.0	0.001104485	0.0
977	InstituteK	benchmark	0011	2	13	146.12895927601812	111.37782805429862	0.001112	[ 500 900 2000]	Exclude-b0	3.0	Siemens	PrismaFit	Outer	0.0	0.0011174768	0.0
978	InstituteK	benchmark	0011	3	13	116.80769230769235	121.15158371040721	0.000834	[ 500 900 2000]	Exclude-b0	3.0	Siemens	PrismaFit	Inner	10.0	0.0008398517	0.0
979	InstituteK	benchmark	0011	4	13	106.81674208144797	149.60407239819003	0.000836	[ 500 900 2000]	Exclude-b0	3.0	Siemens	PrismaFit	Outer	10.0	0.0008328774	0.0
980	InstituteK	benchmark	0011	5	13	87.92081447963803	125.49547511312215	0.000595	[ 500 900 2000]	Exclude-b0	3.0	Siemens	PrismaFit	Inner	20.0	0.000600765	0.0
981	InstituteK	benchmark	0011	6	13	55.55882352941178	131.14253393665155	0.000606	[ 500 900 2000]	Exclude-b0	3.0	Siemens	PrismaFit	Outer	20.0	0.0005993215	0.0
982	InstituteK	benchmark	0011	7	13	67.72171945701358	102.03846153846149	0.000405	[ 500 900 2000]	Exclude-b0	3.0	Siemens	PrismaFit	Inner	30.0	0.0004016804	0.0
983	InstituteK	benchmark	0011	8	13	47.739819004524904	77.06108597285065	0.000407	[ 500 900 2000]	Exclude-b0	3.0	Siemens	PrismaFit	Outer	30.0	0.00040203618	0.0
984	InstituteK	benchmark	0011	9	13	75.97511312217195	72.28280542986421	0.000246	[ 500 900 2000]	Exclude-b0	3.0	Siemens	PrismaFit	Inner	40.0	0.0002389374	0.0
985	InstituteK	benchmark	0011	10	13	84.88009049773758	41.65837104072395	0.000246	[ 500 900 2000]	Exclude-b0	3.0	Siemens	PrismaFit	Outer	40.0	0.0002441648	0.0
986	InstituteK	benchmark	0011	11	13	104.64479638009051	66.6357466063348	0.000127	[ 500 900 2000]	Exclude-b0	3.0	Siemens	PrismaFit	Inner	50.0	0.0001293253	0.0
987	InstituteK	benchmark	0011	12	13	136.789592760181	59.25113122171942	0.000124	[ 500 900 2000]	Exclude-b0	3.0	Siemens	PrismaFit	Outer	50.0	0.000124718	0.0
988	InstituteK	benchmark	0013	0	13	95.95701357466065	97.04298642533934	0.001104	[ 0 500 900 2000]	All-bvals	3.0	Siemens	PrismaFit	Centre	0.0	0.0011092794	0.0
989	InstituteK	benchmark	0013	1	13	126.58144796380093	88.78959276018097	0.001113	[ 0 500 900 2000]	All-bvals	3.0	Siemens	PrismaFit	Inner	0.0	0.001104485	0.0
990	InstituteK	benchmark	0013	2	13	146.12895927601812	112.6809954751131	0.001103	[ 0 500 900 2000]	All-bvals	3.0	Siemens	PrismaFit	Outer	0.0	0.0011174768	0.0
991	InstituteK	benchmark	0013	3	13	115.93891402714937	122.23755656108594	0.000833	[ 0 500 900 2000]	All-bvals	3.0	Siemens	PrismaFit	Inner	10.0	0.0008398517	0.0
992	InstituteK	benchmark	0013	4	13	107.90271493212671	149.82126696832577	0.000831	[ 0 500 900 2000]	All-bvals	3.0	Siemens	PrismaFit	Outer	10.0	0.0008328774	0.0
993	InstituteK	benchmark	0013	5	13	87.26923076923079	127.01583710407238	0.000599	[ 0 500 900 2000]	All-bvals	3.0	Siemens	PrismaFit	Inner	20.0	0.000600765	0.0
994	InstituteK	benchmark	0013	6	13	53.821266968325816	129.83936651583707	0.000607	[ 0 500 900 2000]	All-bvals	3.0	Siemens	PrismaFit	Outer	20.0	0.0005993215	0.0
995	InstituteK	benchmark	0013	7	13	64.89819004524888	100.73529411764702	0.000407	[ 0 500 900 2000]	All-bvals	3.0	Siemens	PrismaFit	Inner	30.0	0.0004016804	0.0
996	InstituteK	benchmark	0013	8	13	46.00226244343894	77.2782805429864	0.000406	[ 0 500 900 2000]	All-bvals	3.0	Siemens	PrismaFit	Outer	30.0	0.00040203618	0.0
997	InstituteK	benchmark	0013	9	13	75.54072398190046	72.7171945701357	0.000247	[ 0 500 900 2000]	All-bvals	3.0	Siemens	PrismaFit	Inner	40.0	0.0002389374	0.0
998	InstituteK	benchmark	0013	10	13	87.48642533936653	43.83031674208141	0.000246	[ 0 500 900 2000]	All-bvals	3.0	Siemens	PrismaFit	Outer	40.0	0.0002441648	0.0
999	InstituteK	benchmark	0013	11	13	106.16515837104073	68.15610859728503	0.000131	[ 0 500 900 2000]	All-bvals	3.0	Siemens	PrismaFit	Inner	50.0	0.0001293253	0.0
1000	InstituteK	benchmark	0013	12	13	136.3552036199095	59.25113122171942	0.000127	[ 0 500 900 2000]	All-bvals	3.0	Siemens	PrismaFit	Outer	50.0	0.000124718	0.0
1001	InstituteK	benchmark	0013	0	13	95.95701357466065	97.04298642533934	0.001104	[ 500 900 2000]	Exclude-b0	3.0	Siemens	PrismaFit	Centre	0.0	0.0011092794	0.0
1002	InstituteK	benchmark	0013	1	13	126.58144796380093	88.78959276018097	0.001114	[ 500 900 2000]	Exclude-b0	3.0	Siemens	PrismaFit	Inner	0.0	0.001104485	0.0
1003	InstituteK	benchmark	0013	2	13	146.12895927601812	112.6809954751131	0.001101	[ 500 900 2000]	Exclude-b0	3.0	Siemens	PrismaFit	Outer	0.0	0.0011174768	0.0
1004	InstituteK	benchmark	0013	3	13	115.93891402714937	122.23755656108594	0.000833	[ 500 900 2000]	Exclude-b0	3.0	Siemens	PrismaFit	Inner	10.0	0.0008398517	0.0
1005	InstituteK	benchmark	0013	4	13	107.90271493212671	149.82126696832577	0.000831	[ 500 900 2000]	Exclude-b0	3.0	Siemens	PrismaFit	Outer	10.0	0.0008328774	0.0
1006	InstituteK	benchmark	0013	5	13	87.26923076923079	127.01583710407238	0.0006	[ 500 900 2000]	Exclude-b0	3.0	Siemens	PrismaFit	Inner	20.0	0.000600765	0.0
1007	InstituteK	benchmark	0013	6	13	53.821266968325816	129.83936651583707	0.000609	[ 500 900 2000]	Exclude-b0	3.0	Siemens	PrismaFit	Outer	20.0	0.0005993215	0.0
1008	InstituteK	benchmark	0013	7	13	64.89819004524888	100.73529411764702	0.000405	[ 500 900 2000]	Exclude-b0	3.0	Siemens	PrismaFit	Inner	30.0	0.0004016804	0.0
1009	InstituteK	benchmark	0013	8	13	46.00226244343894	77.2782805429864	0.000406	[ 500 900 2000]	Exclude-b0	3.0	Siemens	PrismaFit	Outer	30.0	0.00040203618	0.0
1010	InstituteK	benchmark	0013	9	13	75.54072398190046	72.7171945701357	0.000246	[ 500 900 2000]	Exclude-b0	3.0	Siemens	PrismaFit	Inner	40.0	0.0002389374	0.0
1011	InstituteK	benchmark	0013	10	13	87.48642533936653	43.83031674208141	0.000247	[ 500 900 2000]	Exclude-b0	3.0	Siemens	PrismaFit	Outer	40.0	0.0002441648	0.0
1012	InstituteK	benchmark	0013	11	13	106.16515837104073	68.15610859728503	0.000127	[ 500 900 2000]	Exclude-b0	3.0	Siemens	PrismaFit	Inner	50.0	0.0001293253	0.0
1013	InstituteK	benchmark	0013	12	13	136.3552036199095	59.25113122171942	0.000123	[ 500 900 2000]	Exclude-b0	3.0	Siemens	PrismaFit	Outer	50.0	0.000124718	0.0
1014	InstituteK	benchmark	0015	0	13	95.7398190045249	95.5226244343891	0.001104	[ 0 500 900 2000]	All-bvals	3.0	Siemens	PrismaFit	Centre	0.0	0.0011092794	0.0
1015	InstituteK	benchmark	0015	1	13	125.27828054298645	89.8755656108597	0.001104	[ 0 500 900 2000]	All-bvals	3.0	Siemens	PrismaFit	Inner	0.0	0.001104485	0.0
1016	InstituteK	benchmark	0015	2	13	146.9977375565611	111.16063348416287	0.001109	[ 0 500 900 2000]	All-bvals	3.0	Siemens	PrismaFit	Outer	0.0	0.0011174768	0.0
1017	InstituteK	benchmark	0015	3	13	117.24208144796384	121.36877828054295	0.000833	[ 0 500 900 2000]	All-bvals	3.0	Siemens	PrismaFit	Inner	10.0	0.0008398517	0.0
1018	InstituteK	benchmark	0015	4	13	106.16515837104073	149.16968325791854	0.00083	[ 0 500 900 2000]	All-bvals	3.0	Siemens	PrismaFit	Outer	10.0	0.0008328774	0.0
1019	InstituteK	benchmark	0015	5	13	87.48642533936653	125.06108597285066	0.000596	[ 0 500 900 2000]	All-bvals	3.0	Siemens	PrismaFit	Inner	20.0	0.000600765	0.0
1020	InstituteK	benchmark	0015	6	13	56.21040723981902	129.40497737556558	0.000602	[ 0 500 900 2000]	All-bvals	3.0	Siemens	PrismaFit	Outer	20.0	0.0005993215	0.0
1021	InstituteK	benchmark	0015	7	13	66.4185520361991	100.51809954751127	0.00041	[ 0 500 900 2000]	All-bvals	3.0	Siemens	PrismaFit	Inner	30.0	0.0004016804	0.0
1022	InstituteK	benchmark	0015	8	13	47.52262443438916	77.2782805429864	0.000406	[ 0 500 900 2000]	All-bvals	3.0	Siemens	PrismaFit	Outer	30.0	0.00040203618	0.0
1023	InstituteK	benchmark	0015	9	13	76.84389140271496	72.06561085972847	0.000248	[ 0 500 900 2000]	All-bvals	3.0	Siemens	PrismaFit	Inner	40.0	0.0002389374	0.0
1024	InstituteK	benchmark	0015	10	13	85.74886877828057	43.17873303167417	0.000246	[ 0 500 900 2000]	All-bvals	3.0	Siemens	PrismaFit	Outer	40.0	0.0002441648	0.0
1025	InstituteK	benchmark	0015	11	13	105.079185520362	66.20135746606331	0.000134	[ 0 500 900 2000]	All-bvals	3.0	Siemens	PrismaFit	Inner	50.0	0.0001293253	0.0
1026	InstituteK	benchmark	0015	12	13	134.4004524886878	59.902714932126656	0.000124	[ 0 500 900 2000]	All-bvals	3.0	Siemens	PrismaFit	Outer	50.0	0.000124718	0.0
1027	InstituteK	benchmark	0015	0	13	95.7398190045249	95.5226244343891	0.001102	[ 500 900 2000]	Exclude-b0	3.0	Siemens	PrismaFit	Centre	0.0	0.0011092794	0.0
1028	InstituteK	benchmark	0015	1	13	125.27828054298645	89.8755656108597	0.001101	[ 500 900 2000]	Exclude-b0	3.0	Siemens	PrismaFit	Inner	0.0	0.001104485	0.0
1029	InstituteK	benchmark	0015	2	13	146.9977375565611	111.16063348416287	0.00111	[ 500 900 2000]	Exclude-b0	3.0	Siemens	PrismaFit	Outer	0.0	0.0011174768	0.0
1030	InstituteK	benchmark	0015	3	13	117.24208144796384	121.36877828054295	0.000836	[ 500 900 2000]	Exclude-b0	3.0	Siemens	PrismaFit	Inner	10.0	0.0008398517	0.0
1031	InstituteK	benchmark	0015	4	13	106.16515837104073	149.16968325791854	0.000831	[ 500 900 2000]	Exclude-b0	3.0	Siemens	PrismaFit	Outer	10.0	0.0008328774	0.0
1032	InstituteK	benchmark	0015	5	13	87.48642533936653	125.06108597285066	0.000598	[ 500 900 2000]	Exclude-b0	3.0	Siemens	PrismaFit	Inner	20.0	0.000600765	0.0
1033	InstituteK	benchmark	0015	6	13	56.21040723981902	129.40497737556558	0.000604	[ 500 900 2000]	Exclude-b0	3.0	Siemens	PrismaFit	Outer	20.0	0.0005993215	0.0
1034	InstituteK	benchmark	0015	7	13	66.4185520361991	100.51809954751127	0.000408	[ 500 900 2000]	Exclude-b0	3.0	Siemens	PrismaFit	Inner	30.0	0.0004016804	0.0
1035	InstituteK	benchmark	0015	8	13	47.52262443438916	77.2782805429864	0.000405	[ 500 900 2000]	Exclude-b0	3.0	Siemens	PrismaFit	Outer	30.0	0.00040203618	0.0
1036	InstituteK	benchmark	0015	9	13	76.84389140271496	72.06561085972847	0.000246	[ 500 900 2000]	Exclude-b0	3.0	Siemens	PrismaFit	Inner	40.0	0.0002389374	0.0
1037	InstituteK	benchmark	0015	10	13	85.74886877828057	43.17873303167417	0.000245	[ 500 900 2000]	Exclude-b0	3.0	Siemens	PrismaFit	Outer	40.0	0.0002441648	0.0
1038	InstituteK	benchmark	0015	11	13	105.079185520362	66.20135746606331	0.00013	[ 500 900 2000]	Exclude-b0	3.0	Siemens	PrismaFit	Inner	50.0	0.0001293253	0.0
1039	InstituteK	benchmark	0015	12	13	134.4004524886878	59.902714932126656	0.000124	[ 500 900 2000]	Exclude-b0	3.0	Siemens	PrismaFit	Outer	50.0	0.000124718	0.0
1040	InstituteK	benchmark	0017	0	13	95.7398190045249	95.95701357466059	0.001109	[ 0 500 900 2000]	All-bvals	3.0	Siemens	PrismaFit	Centre	0.0	0.0011092794	0.0
1041	InstituteK	benchmark	0017	1	13	125.92986425339369	89.4411764705882	0.001104	[ 0 500 900 2000]	All-bvals	3.0	Siemens	PrismaFit	Inner	0.0	0.001104485	0.0
1042	InstituteK	benchmark	0017	2	13	147.21493212669685	111.81221719457011	0.001109	[ 0 500 900 2000]	All-bvals	3.0	Siemens	PrismaFit	Outer	0.0	0.0011174768	0.0
1043	InstituteK	benchmark	0017	3	13	117.0248868778281	121.5859728506787	0.000835	[ 0 500 900 2000]	All-bvals	3.0	Siemens	PrismaFit	Inner	10.0	0.0008398517	0.0
1044	InstituteK	benchmark	0017	4	13	107.46832579185522	149.82126696832577	0.000835	[ 0 500 900 2000]	All-bvals	3.0	Siemens	PrismaFit	Outer	10.0	0.0008328774	0.0
1045	InstituteK	benchmark	0017	5	13	87.70361990950228	125.92986425339365	0.000599	[ 0 500 900 2000]	All-bvals	3.0	Siemens	PrismaFit	Inner	20.0	0.000600765	0.0
1046	InstituteK	benchmark	0017	6	13	55.993212669683274	129.62217194570133	0.000606	[ 0 500 900 2000]	All-bvals	3.0	Siemens	PrismaFit	Outer	20.0	0.0005993215	0.0
1047	InstituteK	benchmark	0017	7	13	67.07013574660634	102.90723981900447	0.000408	[ 0 500 900 2000]	All-bvals	3.0	Siemens	PrismaFit	Inner	30.0	0.0004016804	0.0
1048	InstituteK	benchmark	0017	8	13	46.43665158371043	76.19230769230765	0.000408	[ 0 500 900 2000]	All-bvals	3.0	Siemens	PrismaFit	Outer	30.0	0.00040203618	0.0
1049	InstituteK	benchmark	0017	9	13	75.7579185520362	72.49999999999996	0.000249	[ 0 500 900 2000]	All-bvals	3.0	Siemens	PrismaFit	Inner	40.0	0.0002389374	0.0
1050	InstituteK	benchmark	0017	10	13	84.44570135746609	41.65837104072395	0.000246	[ 0 500 900 2000]	All-bvals	3.0	Siemens	PrismaFit	Outer	40.0	0.0002441648	0.0
1051	InstituteK	benchmark	0017	11	13	106.16515837104073	65.54977375565608	0.000135	[ 0 500 900 2000]	All-bvals	3.0	Siemens	PrismaFit	Inner	50.0	0.0001293253	0.0
1052	InstituteK	benchmark	0017	12	13	137.2239819004525	57.947963800904944	0.000123	[ 0 500 900 2000]	All-bvals	3.0	Siemens	PrismaFit	Outer	50.0	0.000124718	0.0
1053	InstituteK	benchmark	0017	0	13	95.7398190045249	95.95701357466059	0.001109	[ 500 900 2000]	Exclude-b0	3.0	Siemens	PrismaFit	Centre	0.0	0.0011092794	0.0
1054	InstituteK	benchmark	0017	1	13	125.92986425339369	89.4411764705882	0.001103	[ 500 900 2000]	Exclude-b0	3.0	Siemens	PrismaFit	Inner	0.0	0.001104485	0.0
1055	InstituteK	benchmark	0017	2	13	147.21493212669685	111.81221719457011	0.001109	[ 500 900 2000]	Exclude-b0	3.0	Siemens	PrismaFit	Outer	0.0	0.0011174768	0.0
1056	InstituteK	benchmark	0017	3	13	117.0248868778281	121.5859728506787	0.000836	[ 500 900 2000]	Exclude-b0	3.0	Siemens	PrismaFit	Inner	10.0	0.0008398517	0.0
1057	InstituteK	benchmark	0017	4	13	107.46832579185522	149.82126696832577	0.000834	[ 500 900 2000]	Exclude-b0	3.0	Siemens	PrismaFit	Outer	10.0	0.0008328774	0.0
1058	InstituteK	benchmark	0017	5	13	87.70361990950228	125.92986425339365	0.000601	[ 500 900 2000]	Exclude-b0	3.0	Siemens	PrismaFit	Inner	20.0	0.000600765	0.0
1059	InstituteK	benchmark	0017	6	13	55.993212669683274	129.62217194570133	0.000606	[ 500 900 2000]	Exclude-b0	3.0	Siemens	PrismaFit	Outer	20.0	0.0005993215	0.0
1060	InstituteK	benchmark	0017	7	13	67.07013574660634	102.90723981900447	0.000407	[ 500 900 2000]	Exclude-b0	3.0	Siemens	PrismaFit	Inner	30.0	0.0004016804	0.0
1061	InstituteK	benchmark	0017	8	13	46.43665158371043	76.19230769230765	0.000407	[ 500 900 2000]	Exclude-b0	3.0	Siemens	PrismaFit	Outer	30.0	0.00040203618	0.0
1062	InstituteK	benchmark	0017	9	13	75.7579185520362	72.49999999999996	0.000249	[ 500 900 2000]	Exclude-b0	3.0	Siemens	PrismaFit	Inner	40.0	0.0002389374	0.0
1063	InstituteK	benchmark	0017	10	13	84.44570135746609	41.65837104072395	0.000247	[ 500 900 2000]	Exclude-b0	3.0	Siemens	PrismaFit	Outer	40.0	0.0002441648	0.0
1064	InstituteK	benchmark	0017	11	13	106.16515837104073	65.54977375565608	0.000132	[ 500 900 2000]	Exclude-b0	3.0	Siemens	PrismaFit	Inner	50.0	0.0001293253	0.0
1065	InstituteK	benchmark	0017	12	13	137.2239819004525	57.947963800904944	0.000124	[ 500 900 2000]	Exclude-b0	3.0	Siemens	PrismaFit	Outer	50.0	0.000124718	0.0
1066	InstituteL	benchmark	0053	0	13	100.73529411764709	93.35067873303164	0.001099	[ 0 500 900 2000]	All-bvals	3.0	Siemens	Skyra	Centre	0.0	0.0011092794	0.0
1067	InstituteL	benchmark	0053	1	13	69.45927601809957	90.74434389140268	0.001109	[ 0 500 900 2000]	All-bvals	3.0	Siemens	Skyra	Inner	0.0	0.001104485	0.0
1068	InstituteL	benchmark	0053	2	13	54.6900452488688	116.37330316742077	0.001119	[ 0 500 900 2000]	All-bvals	3.0	Siemens	Skyra	Outer	0.0	0.0011174768	0.0
1069	InstituteL	benchmark	0053	3	13	85.09728506787333	120.06561085972848	0.000857	[ 0 500 900 2000]	All-bvals	3.0	Siemens	Skyra	Inner	10.0	0.0008398517	0.0
1070	InstituteL	benchmark	0053	4	13	100.51809954751134	145.04298642533934	0.000847	[ 0 500 900 2000]	All-bvals	3.0	Siemens	Skyra	Outer	10.0	0.0008328774	0.0
1071	InstituteL	benchmark	0053	5	13	115.93891402714937	118.11085972850677	0.0006	[ 0 500 900 2000]	All-bvals	3.0	Siemens	Skyra	Inner	20.0	0.000600765	0.0
1072	InstituteL	benchmark	0053	6	13	150.2556561085973	115.50452488687779	0.000614	[ 0 500 900 2000]	All-bvals	3.0	Siemens	Skyra	Outer	20.0	0.0005993215	0.0
1073	InstituteL	benchmark	0053	7	13	130.7081447963801	91.61312217194566	0.000407	[ 0 500 900 2000]	All-bvals	3.0	Siemens	Skyra	Inner	30.0	0.0004016804	0.0
1074	InstituteL	benchmark	0053	8	13	147.21493212669685	62.29185520361989	0.000416	[ 0 500 900 2000]	All-bvals	3.0	Siemens	Skyra	Outer	30.0	0.00040203618	0.0
1075	InstituteL	benchmark	0053	9	13	115.50452488687787	65.76696832579182	0.00025	[ 0 500 900 2000]	All-bvals	3.0	Siemens	Skyra	Inner	40.0	0.0002389374	0.0
1076	InstituteL	benchmark	0053	10	13	100.3009049773756	35.35972850678729	0.000255	[ 0 500 900 2000]	All-bvals	3.0	Siemens	Skyra	Outer	40.0	0.0002441648	0.0
1077	InstituteL	benchmark	0053	11	13	85.09728506787333	65.33257918552032	0.000137	[ 0 500 900 2000]	All-bvals	3.0	Siemens	Skyra	Inner	50.0	0.0001293253	0.0
1078	InstituteL	benchmark	0053	12	13	53.60407239819007	60.988687782805385	0.000132	[ 0 500 900 2000]	All-bvals	3.0	Siemens	Skyra	Outer	50.0	0.000124718	0.0
1079	InstituteL	benchmark	0053	0	13	100.73529411764709	93.35067873303164	0.001101	[ 500 900 2000]	Exclude-b0	3.0	Siemens	Skyra	Centre	0.0	0.0011092794	0.0
1080	InstituteL	benchmark	0053	1	13	69.45927601809957	90.74434389140268	0.00111	[ 500 900 2000]	Exclude-b0	3.0	Siemens	Skyra	Inner	0.0	0.001104485	0.0
1081	InstituteL	benchmark	0053	2	13	54.6900452488688	116.37330316742077	0.001121	[ 500 900 2000]	Exclude-b0	3.0	Siemens	Skyra	Outer	0.0	0.0011174768	0.0
1082	InstituteL	benchmark	0053	3	13	85.09728506787333	120.06561085972848	0.000863	[ 500 900 2000]	Exclude-b0	3.0	Siemens	Skyra	Inner	10.0	0.0008398517	0.0
1083	InstituteL	benchmark	0053	4	13	100.51809954751134	145.04298642533934	0.000849	[ 500 900 2000]	Exclude-b0	3.0	Siemens	Skyra	Outer	10.0	0.0008328774	0.0
1084	InstituteL	benchmark	0053	5	13	115.93891402714937	118.11085972850677	0.000604	[ 500 900 2000]	Exclude-b0	3.0	Siemens	Skyra	Inner	20.0	0.000600765	0.0
1085	InstituteL	benchmark	0053	6	13	150.2556561085973	115.50452488687779	0.000616	[ 500 900 2000]	Exclude-b0	3.0	Siemens	Skyra	Outer	20.0	0.0005993215	0.0
1086	InstituteL	benchmark	0053	7	13	130.7081447963801	91.61312217194566	0.000412	[ 500 900 2000]	Exclude-b0	3.0	Siemens	Skyra	Inner	30.0	0.0004016804	0.0
1087	InstituteL	benchmark	0053	8	13	147.21493212669685	62.29185520361989	0.00042	[ 500 900 2000]	Exclude-b0	3.0	Siemens	Skyra	Outer	30.0	0.00040203618	0.0
1088	InstituteL	benchmark	0053	9	13	115.50452488687787	65.76696832579182	0.000254	[ 500 900 2000]	Exclude-b0	3.0	Siemens	Skyra	Inner	40.0	0.0002389374	0.0
1089	InstituteL	benchmark	0053	10	13	100.3009049773756	35.35972850678729	0.000256	[ 500 900 2000]	Exclude-b0	3.0	Siemens	Skyra	Outer	40.0	0.0002441648	0.0
1090	InstituteL	benchmark	0053	11	13	85.09728506787333	65.33257918552032	0.000133	[ 500 900 2000]	Exclude-b0	3.0	Siemens	Skyra	Inner	50.0	0.0001293253	0.0
1091	InstituteL	benchmark	0053	12	13	53.60407239819007	60.988687782805385	0.000132	[ 500 900 2000]	Exclude-b0	3.0	Siemens	Skyra	Outer	50.0	0.000124718	0.0
1092	InstituteL	benchmark	0061	0	13	100.08371040723985	92.48190045248866	0.0011	[ 0 500 900 2000]	All-bvals	3.0	Siemens	Skyra	Centre	0.0	0.0011092794	0.0
1093	InstituteL	benchmark	0061	1	13	69.02488687782808	91.17873303167417	0.00111	[ 0 500 900 2000]	All-bvals	3.0	Siemens	Skyra	Inner	0.0	0.001104485	0.0
1094	InstituteL	benchmark	0061	2	13	52.73529411764706	115.0701357466063	0.001118	[ 0 500 900 2000]	All-bvals	3.0	Siemens	Skyra	Outer	0.0	0.0011174768	0.0
1095	InstituteL	benchmark	0061	3	13	85.31447963800908	119.1968325791855	0.00086	[ 0 500 900 2000]	All-bvals	3.0	Siemens	Skyra	Inner	10.0	0.0008398517	0.0
1096	InstituteL	benchmark	0061	4	13	100.95248868778283	143.9570135746606	0.000852	[ 0 500 900 2000]	All-bvals	3.0	Siemens	Skyra	Outer	10.0	0.0008328774	0.0
1097	InstituteL	benchmark	0061	5	13	114.63574660633489	116.80769230769226	0.000609	[ 0 500 900 2000]	All-bvals	3.0	Siemens	Skyra	Inner	20.0	0.000600765	0.0
1098	InstituteL	benchmark	0061	6	13	147.4321266968326	115.50452488687779	0.00062	[ 0 500 900 2000]	All-bvals	3.0	Siemens	Skyra	Outer	20.0	0.0005993215	0.0
1099	InstituteL	benchmark	0061	7	13	129.83936651583713	91.61312217194566	0.000412	[ 0 500 900 2000]	All-bvals	3.0	Siemens	Skyra	Inner	30.0	0.0004016804	0.0
1100	InstituteL	benchmark	0061	8	13	147.4321266968326	62.943438914027126	0.000415	[ 0 500 900 2000]	All-bvals	3.0	Siemens	Skyra	Outer	30.0	0.00040203618	0.0
1101	InstituteL	benchmark	0061	9	13	115.28733031674213	66.85294117647055	0.000251	[ 0 500 900 2000]	All-bvals	3.0	Siemens	Skyra	Inner	40.0	0.0002389374	0.0
1102	InstituteL	benchmark	0061	10	13	101.82126696832582	36.44570135746602	0.000241	[ 0 500 900 2000]	All-bvals	3.0	Siemens	Skyra	Outer	40.0	0.0002441648	0.0
1103	InstituteL	benchmark	0061	11	13	84.44570135746609	64.68099547511308	0.000145	[ 0 500 900 2000]	All-bvals	3.0	Siemens	Skyra	Inner	50.0	0.0001293253	0.0
1104	InstituteL	benchmark	0061	12	13	54.6900452488688	62.509049773755635	0.000132	[ 0 500 900 2000]	All-bvals	3.0	Siemens	Skyra	Outer	50.0	0.000124718	0.0
1105	InstituteL	benchmark	0061	0	13	100.08371040723985	92.48190045248866	0.001103	[ 500 900 2000]	Exclude-b0	3.0	Siemens	Skyra	Centre	0.0	0.0011092794	0.0
1106	InstituteL	benchmark	0061	1	13	69.02488687782808	91.17873303167417	0.001111	[ 500 900 2000]	Exclude-b0	3.0	Siemens	Skyra	Inner	0.0	0.001104485	0.0
1107	InstituteL	benchmark	0061	2	13	52.73529411764706	115.0701357466063	0.001122	[ 500 900 2000]	Exclude-b0	3.0	Siemens	Skyra	Outer	0.0	0.0011174768	0.0
1108	InstituteL	benchmark	0061	3	13	85.31447963800908	119.1968325791855	0.000864	[ 500 900 2000]	Exclude-b0	3.0	Siemens	Skyra	Inner	10.0	0.0008398517	0.0
1109	InstituteL	benchmark	0061	4	13	100.95248868778283	143.9570135746606	0.000858	[ 500 900 2000]	Exclude-b0	3.0	Siemens	Skyra	Outer	10.0	0.0008328774	0.0
1110	InstituteL	benchmark	0061	5	13	114.63574660633489	116.80769230769226	0.000612	[ 500 900 2000]	Exclude-b0	3.0	Siemens	Skyra	Inner	20.0	0.000600765	0.0
1111	InstituteL	benchmark	0061	6	13	147.4321266968326	115.50452488687779	0.000622	[ 500 900 2000]	Exclude-b0	3.0	Siemens	Skyra	Outer	20.0	0.0005993215	0.0
1112	InstituteL	benchmark	0061	7	13	129.83936651583713	91.61312217194566	0.000415	[ 500 900 2000]	Exclude-b0	3.0	Siemens	Skyra	Inner	30.0	0.0004016804	0.0
1113	InstituteL	benchmark	0061	8	13	147.4321266968326	62.943438914027126	0.000422	[ 500 900 2000]	Exclude-b0	3.0	Siemens	Skyra	Outer	30.0	0.00040203618	0.0
1114	InstituteL	benchmark	0061	9	13	115.28733031674213	66.85294117647055	0.000254	[ 500 900 2000]	Exclude-b0	3.0	Siemens	Skyra	Inner	40.0	0.0002389374	0.0
1115	InstituteL	benchmark	0061	10	13	101.82126696832582	36.44570135746602	0.000244	[ 500 900 2000]	Exclude-b0	3.0	Siemens	Skyra	Outer	40.0	0.0002441648	0.0
1116	InstituteL	benchmark	0061	11	13	84.44570135746609	64.68099547511308	0.000142	[ 500 900 2000]	Exclude-b0	3.0	Siemens	Skyra	Inner	50.0	0.0001293253	0.0
1117	InstituteL	benchmark	0061	12	13	54.6900452488688	62.509049773755635	0.000133	[ 500 900 2000]	Exclude-b0	3.0	Siemens	Skyra	Outer	50.0	0.000124718	0.0
1118	InstituteL	benchmark	0063	0	13	101.38687782805432	93.35067873303164	0.001098	[ 0 500 900 2000]	All-bvals	3.0	Siemens	Skyra	Centre	0.0	0.0011092794	0.0
1119	InstituteL	benchmark	0063	1	13	69.45927601809957	90.96153846153842	0.00111	[ 0 500 900 2000]	All-bvals	3.0	Siemens	Skyra	Inner	0.0	0.001104485	0.0
1120	InstituteL	benchmark	0063	2	13	52.73529411764706	115.93891402714928	0.001118	[ 0 500 900 2000]	All-bvals	3.0	Siemens	Skyra	Outer	0.0	0.0011174768	0.0
1121	InstituteL	benchmark	0063	3	13	85.31447963800908	119.41402714932124	0.00086	[ 0 500 900 2000]	All-bvals	3.0	Siemens	Skyra	Inner	10.0	0.0008398517	0.0
1122	InstituteL	benchmark	0063	4	13	100.95248868778283	143.30542986425337	0.000854	[ 0 500 900 2000]	All-bvals	3.0	Siemens	Skyra	Outer	10.0	0.0008328774	0.0
1123	InstituteL	benchmark	0063	5	13	115.28733031674213	116.59049773755652	0.000608	[ 0 500 900 2000]	All-bvals	3.0	Siemens	Skyra	Inner	20.0	0.000600765	0.0
1124	InstituteL	benchmark	0063	6	13	147.8665158371041	115.72171945701353	0.000619	[ 0 500 900 2000]	All-bvals	3.0	Siemens	Skyra	Outer	20.0	0.0005993215	0.0
1125	InstituteL	benchmark	0063	7	13	131.1425339366516	91.61312217194566	0.000412	[ 0 500 900 2000]	All-bvals	3.0	Siemens	Skyra	Inner	30.0	0.0004016804	0.0
1126	InstituteL	benchmark	0063	8	13	145.91176470588238	63.16063348416287	0.000417	[ 0 500 900 2000]	All-bvals	3.0	Siemens	Skyra	Outer	30.0	0.00040203618	0.0
1127	InstituteL	benchmark	0063	9	13	115.50452488687787	66.6357466063348	0.000253	[ 0 500 900 2000]	All-bvals	3.0	Siemens	Skyra	Inner	40.0	0.0002389374	0.0
1128	InstituteL	benchmark	0063	10	13	100.08371040723985	36.01131221719453	0.000258	[ 0 500 900 2000]	All-bvals	3.0	Siemens	Skyra	Outer	40.0	0.0002441648	0.0
1129	InstituteL	benchmark	0063	11	13	85.53167420814482	66.20135746606331	0.000141	[ 0 500 900 2000]	All-bvals	3.0	Siemens	Skyra	Inner	50.0	0.0001293253	0.0
1130	InstituteL	benchmark	0063	12	13	54.25565610859731	60.554298642533894	0.000132	[ 0 500 900 2000]	All-bvals	3.0	Siemens	Skyra	Outer	50.0	0.000124718	0.0
1131	InstituteL	benchmark	0063	0	13	101.38687782805432	93.35067873303164	0.001102	[ 500 900 2000]	Exclude-b0	3.0	Siemens	Skyra	Centre	0.0	0.0011092794	0.0
1132	InstituteL	benchmark	0063	1	13	69.45927601809957	90.96153846153842	0.001112	[ 500 900 2000]	Exclude-b0	3.0	Siemens	Skyra	Inner	0.0	0.001104485	0.0
1133	InstituteL	benchmark	0063	2	13	52.73529411764706	115.93891402714928	0.001121	[ 500 900 2000]	Exclude-b0	3.0	Siemens	Skyra	Outer	0.0	0.0011174768	0.0
1134	InstituteL	benchmark	0063	3	13	85.31447963800908	119.41402714932124	0.000863	[ 500 900 2000]	Exclude-b0	3.0	Siemens	Skyra	Inner	10.0	0.0008398517	0.0
1135	InstituteL	benchmark	0063	4	13	100.95248868778283	143.30542986425337	0.000862	[ 500 900 2000]	Exclude-b0	3.0	Siemens	Skyra	Outer	10.0	0.0008328774	0.0
1136	InstituteL	benchmark	0063	5	13	115.28733031674213	116.59049773755652	0.00061	[ 500 900 2000]	Exclude-b0	3.0	Siemens	Skyra	Inner	20.0	0.000600765	0.0
1137	InstituteL	benchmark	0063	6	13	147.8665158371041	115.72171945701353	0.00062	[ 500 900 2000]	Exclude-b0	3.0	Siemens	Skyra	Outer	20.0	0.0005993215	0.0
1138	InstituteL	benchmark	0063	7	13	131.1425339366516	91.61312217194566	0.000414	[ 500 900 2000]	Exclude-b0	3.0	Siemens	Skyra	Inner	30.0	0.0004016804	0.0
1139	InstituteL	benchmark	0063	8	13	145.91176470588238	63.16063348416287	0.000424	[ 500 900 2000]	Exclude-b0	3.0	Siemens	Skyra	Outer	30.0	0.00040203618	0.0
1140	InstituteL	benchmark	0063	9	13	115.50452488687787	66.6357466063348	0.000256	[ 500 900 2000]	Exclude-b0	3.0	Siemens	Skyra	Inner	40.0	0.0002389374	0.0
1141	InstituteL	benchmark	0063	10	13	100.08371040723985	36.01131221719453	0.000256	[ 500 900 2000]	Exclude-b0	3.0	Siemens	Skyra	Outer	40.0	0.0002441648	0.0
1142	InstituteL	benchmark	0063	11	13	85.53167420814482	66.20135746606331	0.000139	[ 500 900 2000]	Exclude-b0	3.0	Siemens	Skyra	Inner	50.0	0.0001293253	0.0
1143	InstituteL	benchmark	0063	12	13	54.25565610859731	60.554298642533894	0.000132	[ 500 900 2000]	Exclude-b0	3.0	Siemens	Skyra	Outer	50.0	0.000124718	0.0
1144	InstituteL	benchmark	0065	0	13	100.3009049773756	92.91628959276015	0.001095	[ 0 500 900 2000]	All-bvals	3.0	Siemens	Skyra	Centre	0.0	0.0011092794	0.0
1145	InstituteL	benchmark	0065	1	13	69.67647058823532	90.30995475113119	0.001115	[ 0 500 900 2000]	All-bvals	3.0	Siemens	Skyra	Inner	0.0	0.001104485	0.0
1146	InstituteL	benchmark	0065	2	13	53.821266968325816	115.72171945701353	0.001124	[ 0 500 900 2000]	All-bvals	3.0	Siemens	Skyra	Outer	0.0	0.0011174768	0.0
1147	InstituteL	benchmark	0065	3	13	84.88009049773758	120.28280542986423	0.000855	[ 0 500 900 2000]	All-bvals	3.0	Siemens	Skyra	Inner	10.0	0.0008398517	0.0
1148	InstituteL	benchmark	0065	4	13	99.64932126696836	144.3914027149321	0.000853	[ 0 500 900 2000]	All-bvals	3.0	Siemens	Skyra	Outer	10.0	0.0008328774	0.0
1149	InstituteL	benchmark	0065	5	13	115.07013574660638	117.45927601809953	0.000605	[ 0 500 900 2000]	All-bvals	3.0	Siemens	Skyra	Inner	20.0	0.000600765	0.0
1150	InstituteL	benchmark	0065	6	13	146.78054298642536	115.28733031674204	0.000614	[ 0 500 900 2000]	All-bvals	3.0	Siemens	Skyra	Outer	20.0	0.0005993215	0.0
1151	InstituteL	benchmark	0065	7	13	130.49095022624437	91.83031674208141	0.00041	[ 0 500 900 2000]	All-bvals	3.0	Siemens	Skyra	Inner	30.0	0.0004016804	0.0
1152	InstituteL	benchmark	0065	8	13	145.47737556561088	63.16063348416287	0.000418	[ 0 500 900 2000]	All-bvals	3.0	Siemens	Skyra	Outer	30.0	0.00040203618	0.0
1153	InstituteL	benchmark	0065	9	13	117.24208144796384	65.98416289592757	0.000251	[ 0 500 900 2000]	All-bvals	3.0	Siemens	Skyra	Inner	40.0	0.0002389374	0.0
1154	InstituteL	benchmark	0065	10	13	99.8665158371041	35.142533936651546	0.000258	[ 0 500 900 2000]	All-bvals	3.0	Siemens	Skyra	Outer	40.0	0.0002441648	0.0
1155	InstituteL	benchmark	0065	11	13	85.09728506787333	64.46380090497735	0.000138	[ 0 500 900 2000]	All-bvals	3.0	Siemens	Skyra	Inner	50.0	0.0001293253	0.0
1156	InstituteL	benchmark	0065	12	13	54.47285067873305	60.33710407239815	0.000133	[ 0 500 900 2000]	All-bvals	3.0	Siemens	Skyra	Outer	50.0	0.000124718	0.0
1157	InstituteL	benchmark	0065	0	13	100.3009049773756	92.91628959276015	0.001097	[ 500 900 2000]	Exclude-b0	3.0	Siemens	Skyra	Centre	0.0	0.0011092794	0.0
1158	InstituteL	benchmark	0065	1	13	69.67647058823532	90.30995475113119	0.001118	[ 500 900 2000]	Exclude-b0	3.0	Siemens	Skyra	Inner	0.0	0.001104485	0.0
1159	InstituteL	benchmark	0065	2	13	53.821266968325816	115.72171945701353	0.001126	[ 500 900 2000]	Exclude-b0	3.0	Siemens	Skyra	Outer	0.0	0.0011174768	0.0
1160	InstituteL	benchmark	0065	3	13	84.88009049773758	120.28280542986423	0.000859	[ 500 900 2000]	Exclude-b0	3.0	Siemens	Skyra	Inner	10.0	0.0008398517	0.0
1161	InstituteL	benchmark	0065	4	13	99.64932126696836	144.3914027149321	0.00086	[ 500 900 2000]	Exclude-b0	3.0	Siemens	Skyra	Outer	10.0	0.0008328774	0.0
1162	InstituteL	benchmark	0065	5	13	115.07013574660638	117.45927601809953	0.000609	[ 500 900 2000]	Exclude-b0	3.0	Siemens	Skyra	Inner	20.0	0.000600765	0.0
1163	InstituteL	benchmark	0065	6	13	146.78054298642536	115.28733031674204	0.000615	[ 500 900 2000]	Exclude-b0	3.0	Siemens	Skyra	Outer	20.0	0.0005993215	0.0
1164	InstituteL	benchmark	0065	7	13	130.49095022624437	91.83031674208141	0.000412	[ 500 900 2000]	Exclude-b0	3.0	Siemens	Skyra	Inner	30.0	0.0004016804	0.0
1165	InstituteL	benchmark	0065	8	13	145.47737556561088	63.16063348416287	0.00042	[ 500 900 2000]	Exclude-b0	3.0	Siemens	Skyra	Outer	30.0	0.00040203618	0.0
1166	InstituteL	benchmark	0065	9	13	117.24208144796384	65.98416289592757	0.000253	[ 500 900 2000]	Exclude-b0	3.0	Siemens	Skyra	Inner	40.0	0.0002389374	0.0
1167	InstituteL	benchmark	0065	10	13	99.8665158371041	35.142533936651546	0.000256	[ 500 900 2000]	Exclude-b0	3.0	Siemens	Skyra	Outer	40.0	0.0002441648	0.0
1168	InstituteL	benchmark	0065	11	13	85.09728506787333	64.46380090497735	0.000135	[ 500 900 2000]	Exclude-b0	3.0	Siemens	Skyra	Inner	50.0	0.0001293253	0.0
1169	InstituteL	benchmark	0065	12	13	54.47285067873305	60.33710407239815	0.000134	[ 500 900 2000]	Exclude-b0	3.0	Siemens	Skyra	Outer	50.0	0.000124718	0.0
1170	InstituteM	benchmark	0005	0	13	96.1742081447964	98.7805429864253	0.001119	[ 0 500 900 2000]	All-bvals	3.0	Siemens	Verio	Centre	0.0	0.0011092794	0.0
1171	InstituteM	benchmark	0005	1	13	124.40950226244347	86.6176470588235	0.001113	[ 0 500 900 2000]	All-bvals	3.0	Siemens	Verio	Inner	0.0	0.001104485	0.0
1172	InstituteM	benchmark	0005	2	13	125.4954751131222	52.300904977375524	0.001113	[ 0 500 900 2000]	All-bvals	3.0	Siemens	Verio	Outer	0.0	0.0011174768	0.0
1173	InstituteM	benchmark	0005	3	13	97.26018099547514	68.15610859728503	0.000856	[ 0 500 900 2000]	All-bvals	3.0	Siemens	Verio	Inner	10.0	0.0008398517	0.0
1174	InstituteM	benchmark	0005	4	13	70.76244343891405	55.77601809954746	0.000845	[ 0 500 900 2000]	All-bvals	3.0	Siemens	Verio	Outer	10.0	0.0008328774	0.0
1175	InstituteM	benchmark	0005	5	13	71.41402714932129	85.09728506787327	0.000604	[ 0 500 900 2000]	All-bvals	3.0	Siemens	Verio	Inner	20.0	0.000600765	0.0
1176	InstituteM	benchmark	0005	6	13	45.133484162895925	96.3914027149321	0.000612	[ 0 500 900 2000]	All-bvals	3.0	Siemens	Verio	Outer	20.0	0.0005993215	0.0
1177	InstituteM	benchmark	0005	7	13	70.76244343891405	112.6809954751131	0.00041	[ 0 500 900 2000]	All-bvals	3.0	Siemens	Verio	Inner	30.0	0.0004016804	0.0
1178	InstituteM	benchmark	0005	8	13	68.80769230769234	142.4366515837104	0.000426	[ 0 500 900 2000]	All-bvals	3.0	Siemens	Verio	Outer	30.0	0.00040203618	0.0
1179	InstituteM	benchmark	0005	9	13	95.52262443438916	127.88461538461536	0.000256	[ 0 500 900 2000]	All-bvals	3.0	Siemens	Verio	Inner	40.0	0.0002389374	0.0
1180	InstituteM	benchmark	0005	10	13	122.45475113122176	143.9570135746606	0.000253	[ 0 500 900 2000]	All-bvals	3.0	Siemens	Verio	Outer	40.0	0.0002441648	0.0
1181	InstituteM	benchmark	0005	11	13	123.32352941176474	113.11538461538458	0.000132	[ 0 500 900 2000]	All-bvals	3.0	Siemens	Verio	Inner	50.0	0.0001293253	0.0
1182	InstituteM	benchmark	0005	12	13	149.60407239819006	98.99773755656105	0.000126	[ 0 500 900 2000]	All-bvals	3.0	Siemens	Verio	Outer	50.0	0.000124718	0.0
1183	InstituteM	benchmark	0007	0	13	96.6085972850679	98.7805429864253	0.001122	[ 0 500 900 2000]	All-bvals	3.0	Siemens	Verio	Centre	0.0	0.0011092794	0.0
1184	InstituteM	benchmark	0007	1	13	123.97511312217198	85.53167420814476	0.001115	[ 0 500 900 2000]	All-bvals	3.0	Siemens	Verio	Inner	0.0	0.001104485	0.0
1185	InstituteM	benchmark	0007	2	13	124.19230769230772	54.255656108597236	0.001109	[ 0 500 900 2000]	All-bvals	3.0	Siemens	Verio	Outer	0.0	0.0011174768	0.0
1186	InstituteM	benchmark	0007	3	13	97.91176470588238	67.72171945701353	0.000857	[ 0 500 900 2000]	All-bvals	3.0	Siemens	Verio	Inner	10.0	0.0008398517	0.0
1187	InstituteM	benchmark	0007	4	13	72.9343891402715	56.64479638009044	0.000846	[ 0 500 900 2000]	All-bvals	3.0	Siemens	Verio	Outer	10.0	0.0008328774	0.0
1188	InstituteM	benchmark	0007	5	13	71.41402714932129	84.22850678733028	0.000595	[ 0 500 900 2000]	All-bvals	3.0	Siemens	Verio	Inner	20.0	0.000600765	0.0
1189	InstituteM	benchmark	0007	6	13	44.48190045248869	97.47737556561083	0.000613	[ 0 500 900 2000]	All-bvals	3.0	Siemens	Verio	Outer	20.0	0.0005993215	0.0
1190	InstituteM	benchmark	0007	7	13	70.5452488687783	113.54977375565608	0.000409	[ 0 500 900 2000]	All-bvals	3.0	Siemens	Verio	Inner	30.0	0.0004016804	0.0
1191	InstituteM	benchmark	0007	8	13	68.59049773755659	142.4366515837104	0.000423	[ 0 500 900 2000]	All-bvals	3.0	Siemens	Verio	Outer	30.0	0.00040203618	0.0
1192	InstituteM	benchmark	0007	9	13	95.7398190045249	127.01583710407238	0.000254	[ 0 500 900 2000]	All-bvals	3.0	Siemens	Verio	Inner	40.0	0.0002389374	0.0
1193	InstituteM	benchmark	0007	10	13	124.19230769230772	144.3914027149321	0.00025	[ 0 500 900 2000]	All-bvals	3.0	Siemens	Verio	Outer	40.0	0.0002441648	0.0
1194	InstituteM	benchmark	0007	11	13	122.45475113122176	113.98416289592757	0.000129	[ 0 500 900 2000]	All-bvals	3.0	Siemens	Verio	Inner	50.0	0.0001293253	0.0
1195	InstituteM	benchmark	0007	12	13	149.3868778280543	99.64932126696829	0.00013	[ 0 500 900 2000]	All-bvals	3.0	Siemens	Verio	Outer	50.0	0.000124718	0.0
1196	InstituteM	benchmark	0009	0	13	96.6085972850679	100.08371040723978	0.001113	[ 0 500 900 2000]	All-bvals	3.0	Siemens	Verio	Centre	0.0	0.0011092794	0.0
1197	InstituteM	benchmark	0009	1	13	124.19230769230772	85.96606334841626	0.001116	[ 0 500 900 2000]	All-bvals	3.0	Siemens	Verio	Inner	0.0	0.001104485	0.0
1198	InstituteM	benchmark	0009	2	13	125.4954751131222	54.03846153846149	0.00111	[ 0 500 900 2000]	All-bvals	3.0	Siemens	Verio	Outer	0.0	0.0011174768	0.0
1199	InstituteM	benchmark	0009	3	13	97.26018099547514	68.80769230769226	0.000855	[ 0 500 900 2000]	All-bvals	3.0	Siemens	Verio	Inner	10.0	0.0008398517	0.0
1200	InstituteM	benchmark	0009	4	13	71.41402714932129	56.21040723981895	0.000844	[ 0 500 900 2000]	All-bvals	3.0	Siemens	Verio	Outer	10.0	0.0008328774	0.0
1201	InstituteM	benchmark	0009	5	13	70.32805429864256	84.44570135746602	0.000598	[ 0 500 900 2000]	All-bvals	3.0	Siemens	Verio	Inner	20.0	0.000600765	0.0
1202	InstituteM	benchmark	0009	6	13	44.699095022624434	96.82579185520359	0.000613	[ 0 500 900 2000]	All-bvals	3.0	Siemens	Verio	Outer	20.0	0.0005993215	0.0
1203	InstituteM	benchmark	0009	7	13	69.67647058823532	112.89819004524884	0.000409	[ 0 500 900 2000]	All-bvals	3.0	Siemens	Verio	Inner	30.0	0.0004016804	0.0
1204	InstituteM	benchmark	0009	8	13	67.93891402714932	142.0022624434389	0.00042	[ 0 500 900 2000]	All-bvals	3.0	Siemens	Verio	Outer	30.0	0.00040203618	0.0
1205	InstituteM	benchmark	0009	9	13	96.1742081447964	127.23303167420812	0.000256	[ 0 500 900 2000]	All-bvals	3.0	Siemens	Verio	Inner	40.0	0.0002389374	0.0
1206	InstituteM	benchmark	0009	10	13	121.15158371040727	144.8257918552036	0.000256	[ 0 500 900 2000]	All-bvals	3.0	Siemens	Verio	Outer	40.0	0.0002441648	0.0
1207	InstituteM	benchmark	0009	11	13	120.93438914027152	114.20135746606331	0.000129	[ 0 500 900 2000]	All-bvals	3.0	Siemens	Verio	Inner	50.0	0.0001293253	0.0
1208	InstituteM	benchmark	0009	12	13	151.12443438914028	97.69457013574657	0.00013	[ 0 500 900 2000]	All-bvals	3.0	Siemens	Verio	Outer	50.0	0.000124718	0.0
1209	InstituteM	benchmark	0011	0	13	96.6085972850679	99.86651583710403	0.001112	[ 0 500 900 2000]	All-bvals	3.0	Siemens	Verio	Centre	0.0	0.0011092794	0.0
1210	InstituteM	benchmark	0011	1	13	124.40950226244347	85.96606334841626	0.001112	[ 0 500 900 2000]	All-bvals	3.0	Siemens	Verio	Inner	0.0	0.001104485	0.0
1211	InstituteM	benchmark	0011	2	13	124.84389140271496	54.03846153846149	0.001115	[ 0 500 900 2000]	All-bvals	3.0	Siemens	Verio	Outer	0.0	0.0011174768	0.0
1212	InstituteM	benchmark	0011	3	13	98.78054298642536	68.80769230769226	0.000854	[ 0 500 900 2000]	All-bvals	3.0	Siemens	Verio	Inner	10.0	0.0008398517	0.0
1213	InstituteM	benchmark	0011	4	13	72.28280542986427	56.64479638009044	0.000848	[ 0 500 900 2000]	All-bvals	3.0	Siemens	Verio	Outer	10.0	0.0008328774	0.0
1214	InstituteM	benchmark	0011	5	13	72.28280542986427	87.48642533936648	0.000598	[ 0 500 900 2000]	All-bvals	3.0	Siemens	Verio	Inner	20.0	0.000600765	0.0
1215	InstituteM	benchmark	0011	6	13	42.30995475113123	99.2149321266968	0.000614	[ 0 500 900 2000]	All-bvals	3.0	Siemens	Verio	Outer	20.0	0.0005993215	0.0
1216	InstituteM	benchmark	0011	7	13	70.5452488687783	111.81221719457011	0.000405	[ 0 500 900 2000]	All-bvals	3.0	Siemens	Verio	Inner	30.0	0.0004016804	0.0
1217	InstituteM	benchmark	0011	8	13	67.72171945701358	143.73981900452486	0.00042	[ 0 500 900 2000]	All-bvals	3.0	Siemens	Verio	Outer	30.0	0.00040203618	0.0
1218	InstituteM	benchmark	0011	9	13	96.1742081447964	128.31900452488685	0.000248	[ 0 500 900 2000]	All-bvals	3.0	Siemens	Verio	Inner	40.0	0.0002389374	0.0
1219	InstituteM	benchmark	0011	10	13	122.23755656108601	144.3914027149321	0.000254	[ 0 500 900 2000]	All-bvals	3.0	Siemens	Verio	Outer	40.0	0.0002441648	0.0
1220	InstituteM	benchmark	0011	11	13	122.45475113122176	113.11538461538458	0.000121	[ 0 500 900 2000]	All-bvals	3.0	Siemens	Verio	Inner	50.0	0.0001293253	0.0
1221	InstituteM	benchmark	0011	12	13	149.8212669683258	98.34615384615381	0.000132	[ 0 500 900 2000]	All-bvals	3.0	Siemens	Verio	Outer	50.0	0.000124718	0.0
1222	InstituteN	benchmark	0004	0	14	129.2239819004525	127.48642533936655	0.001121	[ 0 500 900 2000]	All-bvals	3.0	GE	Discovery	Centre	0.0	0.0011092794	0.0
1223	InstituteN	benchmark	0004	1	14	128.9343891402715	168.89819004524892	0.001097	[ 0 500 900 2000]	All-bvals	3.0	GE	Discovery	Inner	0.0	0.001104485	0.0
1224	InstituteN	benchmark	0004	2	14	94.47285067873307	191.19683257918555	0.001074	[ 0 500 900 2000]	All-bvals	3.0	GE	Discovery	Outer	0.0	0.0011174768	0.0
1225	InstituteN	benchmark	0004	3	14	93.89366515837105	149.20588235294122	0.000848	[ 0 500 900 2000]	All-bvals	3.0	GE	Discovery	Inner	10.0	0.0008398517	0.0
1226	InstituteN	benchmark	0004	4	14	57.69457013574663	129.22398190045254	0.000872	[ 0 500 900 2000]	All-bvals	3.0	GE	Discovery	Outer	10.0	0.0008328774	0.0
1227	InstituteN	benchmark	0004	5	14	95.05203619909506	108.66289592760185	0.000612	[ 0 500 900 2000]	All-bvals	3.0	GE	Discovery	Inner	20.0	0.000600765	0.0
1228	InstituteN	benchmark	0004	6	14	93.60407239819006	71.01583710407243	0.000631	[ 0 500 900 2000]	All-bvals	3.0	GE	Discovery	Outer	20.0	0.0005993215	0.0
1229	InstituteN	benchmark	0004	7	14	127.19683257918552	88.39140271493216	0.000416	[ 0 500 900 2000]	All-bvals	3.0	GE	Discovery	Inner	30.0	0.0004016804	0.0
1230	InstituteN	benchmark	0004	8	14	167.73981900452492	71.01583710407243	0.000412	[ 0 500 900 2000]	All-bvals	3.0	GE	Discovery	Outer	30.0	0.00040203618	0.0
1231	InstituteN	benchmark	0004	9	14	164.55429864253398	106.92533936651589	0.000249	[ 0 500 900 2000]	All-bvals	3.0	GE	Discovery	Inner	40.0	0.0002389374	0.0
1232	InstituteN	benchmark	0004	10	14	200.7533936651584	132.69909502262448	0.00026	[ 0 500 900 2000]	All-bvals	3.0	GE	Discovery	Outer	40.0	0.0002441648	0.0
1233	InstituteN	benchmark	0004	11	14	164.55429864253398	152.39140271493216	0.000139	[ 0 500 900 2000]	All-bvals	3.0	GE	Discovery	Inner	50.0	0.0001293253	0.0
1234	InstituteN	benchmark	0004	12	14	164.55429864253398	194.9615384615385		[ 0 500 900 2000]	All-bvals	3.0	GE	Discovery	Outer	50.0	0.000124718	0.0
1235	InstituteN	benchmark	0005	0	14	129.61953352769677	126.26093294460637	0.00113	[ 0 500 900 2000]	All-bvals	3.0	GE	Discovery	Centre	0.0	0.0011092794	0.0
1236	InstituteN	benchmark	0005	1	14	129.61953352769677	170.29591836734693	0.001101	[ 0 500 900 2000]	All-bvals	3.0	GE	Discovery	Inner	0.0	0.001104485	0.0
1237	InstituteN	benchmark	0005	2	14	93.0481049562682	191.19387755102036	0.001075	[ 0 500 900 2000]	All-bvals	3.0	GE	Discovery	Outer	0.0	0.0011174768	0.0
1238	InstituteN	benchmark	0005	3	14	96.03352769679297	150.89067055393582	0.000854	[ 0 500 900 2000]	All-bvals	3.0	GE	Discovery	Inner	10.0	0.0008398517	0.0
1239	InstituteN	benchmark	0005	4	14	57.96938775510203	129.24635568513116	0.000876	[ 0 500 900 2000]	All-bvals	3.0	GE	Discovery	Outer	10.0	0.0008328774	0.0
1240	InstituteN	benchmark	0005	5	14	96.03352769679297	109.09475218658889	0.000615	[ 0 500 900 2000]	All-bvals	3.0	GE	Discovery	Inner	20.0	0.000600765	0.0
1241	InstituteN	benchmark	0005	6	14	93.7944606413994	69.53790087463554	0.000636	[ 0 500 900 2000]	All-bvals	3.0	GE	Discovery	Outer	20.0	0.0005993215	0.0
1242	InstituteN	benchmark	0005	7	14	129.61953352769677	89.68950437317781	0.000416	[ 0 500 900 2000]	All-bvals	3.0	GE	Discovery	Inner	30.0	0.0004016804	0.0
1243	InstituteN	benchmark	0005	8	14	164.69825072886297	71.03061224489792	0.000408	[ 0 500 900 2000]	All-bvals	3.0	GE	Discovery	Outer	30.0	0.00040203618	0.0
1244	InstituteN	benchmark	0005	9	14	165.44460641399417	110.58746355685128	0.000254	[ 0 500 900 2000]	All-bvals	3.0	GE	Discovery	Inner	40.0	0.0002389374	0.0
1245	InstituteN	benchmark	0005	10	14	200.52332361516034	133.72448979591832	0.000256	[ 0 500 900 2000]	All-bvals	3.0	GE	Discovery	Outer	40.0	0.0002441648	0.0
1246	InstituteN	benchmark	0005	11	14	163.95189504373175	151.63702623906704	0.000143	[ 0 500 900 2000]	All-bvals	3.0	GE	Discovery	Inner	50.0	0.0001293253	0.0
1247	InstituteN	benchmark	0005	12	14	165.44460641399417	192.68658892128278		[ 0 500 900 2000]	All-bvals	3.0	GE	Discovery	Outer	50.0	0.000124718	0.0
1248	InstituteN	benchmark	0006	0	14	129.61953352769677	127.00728862973756	0.001121	[ 0 500 900 2000]	All-bvals	3.0	GE	Discovery	Centre	0.0	0.0011092794	0.0
1249	InstituteN	benchmark	0006	1	14	130.36588921282797	171.0422740524781	0.001103	[ 0 500 900 2000]	All-bvals	3.0	GE	Discovery	Inner	0.0	0.001104485	0.0
1250	InstituteN	benchmark	0006	2	14	94.54081632653059	192.68658892128278	0.001078	[ 0 500 900 2000]	All-bvals	3.0	GE	Discovery	Outer	0.0	0.0011174768	0.0
1251	InstituteN	benchmark	0006	3	14	96.7798833819242	149.39795918367344	0.000842	[ 0 500 900 2000]	All-bvals	3.0	GE	Discovery	Inner	10.0	0.0008398517	0.0
1252	InstituteN	benchmark	0006	4	14	59.46209912536441	131.48542274052477	0.000873	[ 0 500 900 2000]	All-bvals	3.0	GE	Discovery	Outer	10.0	0.0008328774	0.0
1253	InstituteN	benchmark	0006	5	14	94.54081632653059	107.60204081632651	0.000611	[ 0 500 900 2000]	All-bvals	3.0	GE	Discovery	Inner	20.0	0.000600765	0.0
1254	InstituteN	benchmark	0006	6	14	95.28717201166178	71.03061224489792	0.000635	[ 0 500 900 2000]	All-bvals	3.0	GE	Discovery	Outer	20.0	0.0005993215	0.0
1255	InstituteN	benchmark	0006	7	14	130.36588921282797	88.94314868804662	0.000415	[ 0 500 900 2000]	All-bvals	3.0	GE	Discovery	Inner	30.0	0.0004016804	0.0
1256	InstituteN	benchmark	0006	8	14	163.20553935860056	69.53790087463554	0.000414	[ 0 500 900 2000]	All-bvals	3.0	GE	Discovery	Outer	30.0	0.00040203618	0.0
1257	InstituteN	benchmark	0006	9	14	164.69825072886297	109.84110787172008	0.000249	[ 0 500 900 2000]	All-bvals	3.0	GE	Discovery	Inner	40.0	0.0002389374	0.0
1258	InstituteN	benchmark	0006	10	14	200.52332361516034	131.48542274052477	0.000263	[ 0 500 900 2000]	All-bvals	3.0	GE	Discovery	Outer	40.0	0.0002441648	0.0
1259	InstituteN	benchmark	0006	11	14	165.44460641399417	150.89067055393582	0.000139	[ 0 500 900 2000]	All-bvals	3.0	GE	Discovery	Inner	50.0	0.0001293253	0.0
1260	InstituteN	benchmark	0006	12	14	164.69825072886297	192.68658892128278		[ 0 500 900 2000]	All-bvals	3.0	GE	Discovery	Outer	50.0	0.000124718	0.0
1261	InstituteN	benchmark	0007	0	14	128.1268221574344	127.75364431486878	0.001117	[ 0 500 900 2000]	All-bvals	3.0	GE	Discovery	Centre	0.0	0.0011092794	0.0
1262	InstituteN	benchmark	0007	1	14	129.61953352769677	169.5495626822157	0.001105	[ 0 500 900 2000]	All-bvals	3.0	GE	Discovery	Inner	0.0	0.001104485	0.0
1263	InstituteN	benchmark	0007	2	14	93.7944606413994	191.19387755102036	0.001093	[ 0 500 900 2000]	All-bvals	3.0	GE	Discovery	Outer	0.0	0.0011174768	0.0
1264	InstituteN	benchmark	0007	3	14	93.0481049562682	147.90524781341105	0.000846	[ 0 500 900 2000]	All-bvals	3.0	GE	Discovery	Inner	10.0	0.0008398517	0.0
1265	InstituteN	benchmark	0007	4	14	57.96938775510203	130.73906705539355	0.000872	[ 0 500 900 2000]	All-bvals	3.0	GE	Discovery	Outer	10.0	0.0008328774	0.0
1266	InstituteN	benchmark	0007	5	14	96.03352769679297	108.3483965014577	0.000612	[ 0 500 900 2000]	All-bvals	3.0	GE	Discovery	Inner	20.0	0.000600765	0.0
1267	InstituteN	benchmark	0007	6	14	93.7944606413994	71.03061224489792	0.000633	[ 0 500 900 2000]	All-bvals	3.0	GE	Discovery	Outer	20.0	0.0005993215	0.0
1268	InstituteN	benchmark	0007	7	14	128.87317784256558	88.94314868804662	0.000414	[ 0 500 900 2000]	All-bvals	3.0	GE	Discovery	Inner	30.0	0.0004016804	0.0
1269	InstituteN	benchmark	0007	8	14	164.69825072886297	70.28425655976673	0.000416	[ 0 500 900 2000]	All-bvals	3.0	GE	Discovery	Outer	30.0	0.00040203618	0.0
1270	InstituteN	benchmark	0007	9	14	166.19096209912536	106.85568513119529	0.000251	[ 0 500 900 2000]	All-bvals	3.0	GE	Discovery	Inner	40.0	0.0002389374	0.0
1271	InstituteN	benchmark	0007	10	14	201.2696793002915	132.23177842565593	0.00026	[ 0 500 900 2000]	All-bvals	3.0	GE	Discovery	Outer	40.0	0.0002441648	0.0
1272	InstituteN	benchmark	0007	11	14	163.20553935860056	147.90524781341105	0.000141	[ 0 500 900 2000]	All-bvals	3.0	GE	Discovery	Inner	50.0	0.0001293253	0.0
1273	InstituteN	benchmark	0007	12	14	166.19096209912536	192.68658892128278		[ 0 500 900 2000]	All-bvals	3.0	GE	Discovery	Outer	50.0	0.000124718	0.0
1274	InstituteA	study	0701	0	12	172.49095022624434	162.2285067873303	0.001137	[200, 1000]	Spec-bvals	1.5	Philips	Ingenia	Centre	0.0	0.0011092794	0.0
1275	InstituteA	study	0701	1	12	160.70814479638008	139.04298642533936	0.001114	[200, 1000]	Spec-bvals	1.5	Philips	Ingenia	Inner	0.0	0.001104485	0.0
1276	InstituteA	study	0701	2	12	133.72171945701356	138.28280542986425	0.001141	[200, 1000]	Spec-bvals	1.5	Philips	Ingenia	Outer	0.0	0.0011174768	0.0
1277	InstituteA	study	0701	3	12	145.50452488687782	160.70814479638008	0.000864	[200, 1000]	Spec-bvals	1.5	Philips	Ingenia	Inner	10.0	0.0008398517	0.0
1278	InstituteA	study	0701	4	12	129.92081447963804	184.65384615384616	0.000888	[200, 1000]	Spec-bvals	1.5	Philips	Ingenia	Outer	10.0	0.0008328774	0.0
1279	InstituteA	study	0701	5	12	157.28733031674207	186.55429864253395	0.000639	[200, 1000]	Spec-bvals	1.5	Philips	Ingenia	Inner	20.0	0.000600765	0.0
1280	InstituteA	study	0701	6	12	172.11085972850682	212.4004524886878	0.000659	[200, 1000]	Spec-bvals	1.5	Philips	Ingenia	Outer	20.0	0.0005993215	0.0
1281	InstituteA	study	0701	7	12	185.03393665158373	188.07466063348417	0.000438	[200, 1000]	Spec-bvals	1.5	Philips	Ingenia	Inner	30.0	0.0004016804	0.0
1282	InstituteA	study	0701	8	12	215.0610859728507	188.83484162895928	0.000436	[200, 1000]	Spec-bvals	1.5	Philips	Ingenia	Outer	30.0	0.00040203618	0.0
1283	InstituteA	study	0701	9	12	199.85746606334843	164.1289592760181	0.000258	[200, 1000]	Spec-bvals	1.5	Philips	Ingenia	Inner	40.0	0.0002389374	0.0
1284	InstituteA	study	0701	10	12	216.96153846153848	140.18325791855204	0.000238	[200, 1000]	Spec-bvals	1.5	Philips	Ingenia	Outer	40.0	0.0002441648	0.0
1285	InstituteA	study	0701	11	12	186.17420814479638	140.18325791855204	9.4e-05	[200, 1000]	Spec-bvals	1.5	Philips	Ingenia	Inner	50.0	0.0001293253	0.0
1286	InstituteA	study	0701	12	12	175.53167420814484	114.33710407239818	0.000107	[200, 1000]	Spec-bvals	1.5	Philips	Ingenia	Outer	50.0	0.000124718	0.0
1287	InstituteA	study	0801	0	12	172.11085972850682	162.98868778280544	0.001124	[200, 1000]	Spec-bvals	1.5	Philips	Ingenia	Centre	0.0	0.0011092794	0.0
1288	InstituteA	study	0801	1	12	159.18778280542986	138.28280542986425	0.001112	[200, 1000]	Spec-bvals	1.5	Philips	Ingenia	Inner	0.0	0.001104485	0.0
1289	InstituteA	study	0801	2	12	132.96153846153848	136.38235294117646	0.00114	[200, 1000]	Spec-bvals	1.5	Philips	Ingenia	Outer	0.0	0.0011174768	0.0
1290	InstituteA	study	0801	3	12	143.60407239819008	161.84841628959276	0.000856	[200, 1000]	Spec-bvals	1.5	Philips	Ingenia	Inner	10.0	0.0008398517	0.0
1291	InstituteA	study	0801	4	12	129.54072398190047	185.41402714932127	0.000887	[200, 1000]	Spec-bvals	1.5	Philips	Ingenia	Outer	10.0	0.0008328774	0.0
1292	InstituteA	study	0801	5	12	156.14705882352942	185.0339366515837	0.000634	[200, 1000]	Spec-bvals	1.5	Philips	Ingenia	Inner	20.0	0.000600765	0.0
1293	InstituteA	study	0801	6	12	170.97058823529412	211.2601809954751	0.00066	[200, 1000]	Spec-bvals	1.5	Philips	Ingenia	Outer	20.0	0.0005993215	0.0
1294	InstituteA	study	0801	7	12	184.2737556561086	187.31447963800906	0.000436	[200, 1000]	Spec-bvals	1.5	Philips	Ingenia	Inner	30.0	0.0004016804	0.0
1295	InstituteA	study	0801	8	12	214.30090497737564	190.3552036199095	0.000452	[200, 1000]	Spec-bvals	1.5	Philips	Ingenia	Outer	30.0	0.00040203618	0.0
1296	InstituteA	study	0801	9	12	199.85746606334843	164.50904977375566	0.000248	[200, 1000]	Spec-bvals	1.5	Philips	Ingenia	Inner	40.0	0.0002389374	0.0
1297	InstituteA	study	0801	10	12	215.44117647058826	141.3235294117647	0.000241	[200, 1000]	Spec-bvals	1.5	Philips	Ingenia	Outer	40.0	0.0002441648	0.0
1298	InstituteA	study	0801	11	12	187.3144796380091	139.80316742081448	9.8e-05	[200, 1000]	Spec-bvals	1.5	Philips	Ingenia	Inner	50.0	0.0001293253	0.0
1299	InstituteA	study	0801	12	12	175.91176470588238	115.47737556561086	0.000105	[200, 1000]	Spec-bvals	1.5	Philips	Ingenia	Outer	50.0	0.000124718	0.0
1300	InstituteA	study	0901	0	12	169.8303167420815	163.74886877828055	0.001126	[200, 1000]	Spec-bvals	1.5	Philips	Ingenia	Centre	0.0	0.0011092794	0.0
1301	InstituteA	study	0901	1	12	158.42760180995478	138.28280542986425	0.001113	[200, 1000]	Spec-bvals	1.5	Philips	Ingenia	Inner	0.0	0.001104485	0.0
1302	InstituteA	study	0901	2	12	131.44117647058826	136.76244343891403	0.001136	[200, 1000]	Spec-bvals	1.5	Philips	Ingenia	Outer	0.0	0.0011174768	0.0
1303	InstituteA	study	0901	3	12	143.60407239819008	162.2285067873303	0.000858	[200, 1000]	Spec-bvals	1.5	Philips	Ingenia	Inner	10.0	0.0008398517	0.0
1304	InstituteA	study	0901	4	12	128.40045248868782	185.41402714932127	0.000883	[200, 1000]	Spec-bvals	1.5	Philips	Ingenia	Outer	10.0	0.0008328774	0.0
1305	InstituteA	study	0901	5	12	155.76696832579185	185.79411764705884	0.000633	[200, 1000]	Spec-bvals	1.5	Philips	Ingenia	Inner	20.0	0.000600765	0.0
1306	InstituteA	study	0901	6	12	169.07013574660633	211.2601809954751	0.000653	[200, 1000]	Spec-bvals	1.5	Philips	Ingenia	Outer	20.0	0.0005993215	0.0
1307	InstituteA	study	0901	7	12	183.5135746606335	187.31447963800906	0.000434	[200, 1000]	Spec-bvals	1.5	Philips	Ingenia	Inner	30.0	0.0004016804	0.0
1308	InstituteA	study	0901	8	12	212.40045248868782	190.3552036199095	0.000448	[200, 1000]	Spec-bvals	1.5	Philips	Ingenia	Outer	30.0	0.00040203618	0.0
1309	InstituteA	study	0901	9	12	198.3371040723982	164.1289592760181	0.000254	[200, 1000]	Spec-bvals	1.5	Philips	Ingenia	Inner	40.0	0.0002389374	0.0
1310	InstituteA	study	0901	10	12	215.44117647058826	140.94343891402715	0.000239	[200, 1000]	Spec-bvals	1.5	Philips	Ingenia	Outer	40.0	0.0002441648	0.0
1311	InstituteA	study	0901	11	12	186.17420814479638	140.18325791855204	9.5e-05	[200, 1000]	Spec-bvals	1.5	Philips	Ingenia	Inner	50.0	0.0001293253	0.0
1312	InstituteA	study	0901	12	12	175.15158371040727	115.85746606334841	0.000107	[200, 1000]	Spec-bvals	1.5	Philips	Ingenia	Outer	50.0	0.000124718	0.0
1313	InstituteA	study	1001	0	12	169.4502262443439	163.74886877828055	0.001128	[200, 1000]	Spec-bvals	1.5	Philips	Ingenia	Centre	0.0	0.0011092794	0.0
1314	InstituteA	study	1001	1	12	158.42760180995478	139.80316742081448	0.001124	[200, 1000]	Spec-bvals	1.5	Philips	Ingenia	Inner	0.0	0.001104485	0.0
1315	InstituteA	study	1001	2	12	131.0610859728507	136.38235294117646	0.00114	[200, 1000]	Spec-bvals	1.5	Philips	Ingenia	Outer	0.0	0.0011174768	0.0
1316	InstituteA	study	1001	3	12	141.32352941176472	160.70814479638008	0.00086	[200, 1000]	Spec-bvals	1.5	Philips	Ingenia	Inner	10.0	0.0008398517	0.0
1317	InstituteA	study	1001	4	12	128.02036199095028	185.0339366515837	0.000881	[200, 1000]	Spec-bvals	1.5	Philips	Ingenia	Outer	10.0	0.0008328774	0.0
1318	InstituteA	study	1001	5	12	154.6266968325792	185.41402714932127	0.000638	[200, 1000]	Spec-bvals	1.5	Philips	Ingenia	Inner	20.0	0.000600765	0.0
1319	InstituteA	study	1001	6	12	167.92986425339367	210.88009049773757	0.000652	[200, 1000]	Spec-bvals	1.5	Philips	Ingenia	Outer	20.0	0.0005993215	0.0
1320	InstituteA	study	1001	7	12	182.37330316742083	188.4547511312217	0.000436	[200, 1000]	Spec-bvals	1.5	Philips	Ingenia	Inner	30.0	0.0004016804	0.0
1321	InstituteA	study	1001	8	12	212.02036199095025	189.5950226244344	0.000451	[200, 1000]	Spec-bvals	1.5	Philips	Ingenia	Outer	30.0	0.00040203618	0.0
1322	InstituteA	study	1001	9	12	198.3371040723982	164.1289592760181	0.00025	[200, 1000]	Spec-bvals	1.5	Philips	Ingenia	Inner	40.0	0.0002389374	0.0
1323	InstituteA	study	1001	10	12	214.30090497737564	142.0837104072398	0.000234	[200, 1000]	Spec-bvals	1.5	Philips	Ingenia	Outer	40.0	0.0002441648	0.0
1324	InstituteA	study	1001	11	12	184.65384615384616	140.94343891402715	9.2e-05	[200, 1000]	Spec-bvals	1.5	Philips	Ingenia	Inner	50.0	0.0001293253	0.0
1325	InstituteA	study	1001	12	12	174.39140271493216	116.99773755656108	0.000102	[200, 1000]	Spec-bvals	1.5	Philips	Ingenia	Outer	50.0	0.000124718	0.0
1326	InstituteB	study	1201	0	16	163.95701357466064	181.07918552036193	0.001103	[200 800]	Exclude-b0	1.5	Philips	Ingenia	Centre	0.0	0.0011092794	0.0
1327	InstituteB	study	1201	1	16	175.50452488687782	142.45475113122166	0.001112	[200 800]	Exclude-b0	1.5	Philips	Ingenia	Inner	0.0	0.001104485	0.0
1328	InstituteB	study	1201	2	16	206.5633484162896	138.47285067873295	0.001107	[200 800]	Exclude-b0	1.5	Philips	Ingenia	Outer	0.0	0.0011174768	0.0
1329	InstituteB	study	1201	3	16	195.0158371040724	173.9117647058823	0.000835	[200 800]	Exclude-b0	1.5	Philips	Ingenia	Inner	10.0	0.0008398517	0.0
1330	InstituteB	study	1201	4	16	220.10180995475113	205.36877828054293	0.000844	[200 800]	Exclude-b0	1.5	Philips	Ingenia	Outer	10.0	0.0008328774	0.0
1331	InstituteB	study	1201	5	16	184.66289592760177	206.9615384615384	0.000603	[200 800]	Exclude-b0	1.5	Philips	Ingenia	Inner	20.0	0.000600765	0.0
1332	InstituteB	study	1201	6	16	175.50452488687782	241.2058823529411	0.000622	[200 800]	Exclude-b0	1.5	Philips	Ingenia	Outer	20.0	0.0005993215	0.0
1333	InstituteB	study	1201	7	16	150.4185520361991	212.1380090497737	0.000405	[200 800]	Exclude-b0	1.5	Philips	Ingenia	Inner	30.0	0.0004016804	0.0
1334	InstituteB	study	1201	8	16	118.16515837104069	218.90723981900445	0.000402	[200 800]	Exclude-b0	1.5	Philips	Ingenia	Outer	30.0	0.00040203618	0.0
1335	InstituteB	study	1201	9	16	133.6945701357466	187.4502262443438	0.000239	[200 800]	Exclude-b0	1.5	Philips	Ingenia	Inner	40.0	0.0002389374	0.0
1336	InstituteB	study	1201	10	16	109.80316742081445	158.3823529411764	0.000254	[200 800]	Exclude-b0	1.5	Philips	Ingenia	Outer	40.0	0.0002441648	0.0
1337	InstituteB	study	1201	11	16	142.05656108597285	149.6221719457013	0.000129	[200 800]	Exclude-b0	1.5	Philips	Ingenia	Inner	50.0	0.0001293253	0.0
1338	InstituteB	study	1201	12	16	153.2058823529412	119.35972850678726	0.000141	[200 800]	Exclude-b0	1.5	Philips	Ingenia	Outer	50.0	0.000124718	0.0
1339	InstituteB	study	1401	0	16	163.55882352941174	178.29185520361983	0.001089	[200 800]	Exclude-b0	1.5	Philips	Ingenia	Centre	0.0	0.0011092794	0.0
1340	InstituteB	study	1401	1	16	174.3099547511312	142.0565610859728	0.001114	[200 800]	Exclude-b0	1.5	Philips	Ingenia	Inner	0.0	0.001104485	0.0
1341	InstituteB	study	1401	2	16	206.1651583710407	137.27828054298635	0.001096	[200 800]	Exclude-b0	1.5	Philips	Ingenia	Outer	0.0	0.0011174768	0.0
1342	InstituteB	study	1401	3	16	195.0158371040724	172.31900452488682	0.000834	[200 800]	Exclude-b0	1.5	Philips	Ingenia	Inner	10.0	0.0008398517	0.0
1343	InstituteB	study	1401	4	16	218.50904977375566	200.98868778280536	0.000843	[200 800]	Exclude-b0	1.5	Philips	Ingenia	Outer	10.0	0.0008328774	0.0
1344	InstituteB	study	1401	5	16	185.85746606334843	205.36877828054293	0.000605	[200 800]	Exclude-b0	1.5	Philips	Ingenia	Inner	20.0	0.000600765	0.0
1345	InstituteB	study	1401	6	16	174.3099547511312	237.62217194570127	0.000609	[200 800]	Exclude-b0	1.5	Philips	Ingenia	Outer	20.0	0.0005993215	0.0
1346	InstituteB	study	1401	7	16	153.2058823529412	211.73981900452483	0.0004	[200 800]	Exclude-b0	1.5	Philips	Ingenia	Inner	30.0	0.0004016804	0.0
1347	InstituteB	study	1401	8	16	118.96153846153842	219.70361990950224	0.000407	[200 800]	Exclude-b0	1.5	Philips	Ingenia	Outer	30.0	0.00040203618	0.0
1348	InstituteB	study	1401	9	16	130.9072398190045	185.0610859728506	0.000253	[200 800]	Exclude-b0	1.5	Philips	Ingenia	Inner	40.0	0.0002389374	0.0
1349	InstituteB	study	1401	10	16	109.00678733031671	157.58597285067867	0.000259	[200 800]	Exclude-b0	1.5	Philips	Ingenia	Outer	40.0	0.0002441648	0.0
1350	InstituteB	study	1401	11	16	141.65837104072395	149.6221719457013	0.000141	[200 800]	Exclude-b0	1.5	Philips	Ingenia	Inner	50.0	0.0001293253	0.0
1351	InstituteB	study	1401	12	16	152.4095022624434	120.156108597285	0.000115	[200 800]	Exclude-b0	1.5	Philips	Ingenia	Outer	50.0	0.000124718	0.0
1352	InstituteC	study	3101	0	21	95.30542986425341	97.04298642533934	0.001113	[200, 1000]	Spec-bvals	1.5	Philips	Ingenia	Centre	0.0	0.0011092794	0.0
1353	InstituteC	study	3101	1	21	80.10180995475115	106.16515837104069	0.001132	[200, 1000]	Spec-bvals	1.5	Philips	Ingenia	Inner	0.0	0.001104485	0.0
1354	InstituteC	study	3101	2	21	66.20135746606336	97.04298642533934	0.001138	[200, 1000]	Spec-bvals	1.5	Philips	Ingenia	Outer	0.0	0.0011174768	0.0
1355	InstituteC	study	3101	3	21	79.66742081447966	88.35520361990946	0.000853	[200, 1000]	Spec-bvals	1.5	Philips	Ingenia	Inner	10.0	0.0008398517	0.0
1356	InstituteC	study	3101	4	21	80.31900452488689	70.97963800904974	0.000869	[200, 1000]	Spec-bvals	1.5	Philips	Ingenia	Outer	10.0	0.0008328774	0.0
1357	InstituteC	study	3101	5	21	94.43665158371043	79.88461538461534	0.000618	[200, 1000]	Spec-bvals	1.5	Philips	Ingenia	Inner	20.0	0.000600765	0.0
1358	InstituteC	study	3101	6	21	112.68099547511312	71.19683257918548	0.000616	[200, 1000]	Spec-bvals	1.5	Philips	Ingenia	Outer	20.0	0.0005993215	0.0
1359	InstituteC	study	3101	7	21	110.94343891402715	88.35520361990946	0.000408	[200, 1000]	Spec-bvals	1.5	Philips	Ingenia	Inner	30.0	0.0004016804	0.0
1360	InstituteC	study	3101	8	21	126.36425339366518	98.12895927601807	0.000412	[200, 1000]	Spec-bvals	1.5	Philips	Ingenia	Outer	30.0	0.00040203618	0.0
1361	InstituteC	study	3101	9	21	110.50904977375566	105.94796380090494	0.000239	[200, 1000]	Spec-bvals	1.5	Philips	Ingenia	Inner	40.0	0.0002389374	0.0
1362	InstituteC	study	3101	10	21	110.29185520361992	123.75791855203616	0.000258	[200, 1000]	Spec-bvals	1.5	Philips	Ingenia	Outer	40.0	0.0002441648	0.0
1363	InstituteC	study	3101	11	21	95.08823529411767	114.41855203619906	0.000123	[200, 1000]	Spec-bvals	1.5	Philips	Ingenia	Inner	50.0	0.0001293253	0.0
1364	InstituteC	study	3101	12	21	79.66742081447966	122.88914027149318	0.00013	[200, 1000]	Spec-bvals	1.5	Philips	Ingenia	Outer	50.0	0.000124718	0.0
1365	InstituteC	study	3201	0	21	95.30542986425341	97.26018099547508	0.001113	[200, 1000]	Spec-bvals	1.5	Philips	Ingenia	Centre	0.0	0.0011092794	0.0
1366	InstituteC	study	3201	1	21	79.66742081447966	105.2963800904977	0.001137	[200, 1000]	Spec-bvals	1.5	Philips	Ingenia	Inner	0.0	0.001104485	0.0
1367	InstituteC	study	3201	2	21	65.54977375565612	97.26018099547508	0.001141	[200, 1000]	Spec-bvals	1.5	Philips	Ingenia	Outer	0.0	0.0011174768	0.0
1368	InstituteC	study	3201	3	21	79.66742081447966	88.57239819004522	0.000857	[200, 1000]	Spec-bvals	1.5	Philips	Ingenia	Inner	10.0	0.0008398517	0.0
1369	InstituteC	study	3201	4	21	80.97058823529413	71.19683257918548	0.000864	[200, 1000]	Spec-bvals	1.5	Philips	Ingenia	Outer	10.0	0.0008328774	0.0
1370	InstituteC	study	3201	5	21	95.7398190045249	80.10180995475109	0.000614	[200, 1000]	Spec-bvals	1.5	Philips	Ingenia	Inner	20.0	0.000600765	0.0
1371	InstituteC	study	3201	6	21	111.81221719457014	71.19683257918548	0.000621	[200, 1000]	Spec-bvals	1.5	Philips	Ingenia	Outer	20.0	0.0005993215	0.0
1372	InstituteC	study	3201	7	21	110.29185520361992	88.57239819004522	0.000402	[200, 1000]	Spec-bvals	1.5	Philips	Ingenia	Inner	30.0	0.0004016804	0.0
1373	InstituteC	study	3201	8	21	127.23303167420816	97.69457013574657	0.000412	[200, 1000]	Spec-bvals	1.5	Philips	Ingenia	Outer	30.0	0.00040203618	0.0
1374	InstituteC	study	3201	9	21	110.29185520361992	105.94796380090494	0.000251	[200, 1000]	Spec-bvals	1.5	Philips	Ingenia	Inner	40.0	0.0002389374	0.0
1375	InstituteC	study	3201	10	21	110.94343891402715	124.4095022624434	0.000258	[200, 1000]	Spec-bvals	1.5	Philips	Ingenia	Outer	40.0	0.0002441648	0.0
1376	InstituteC	study	3201	11	21	95.7398190045249	114.6357466063348	0.000126	[200, 1000]	Spec-bvals	1.5	Philips	Ingenia	Inner	50.0	0.0001293253	0.0
1377	InstituteC	study	3201	12	21	80.10180995475115	122.67194570135743	0.000138	[200, 1000]	Spec-bvals	1.5	Philips	Ingenia	Outer	50.0	0.000124718	0.0
1378	InstituteC	study	3301	0	21	95.7398190045249	97.26018099547508	0.001128	[200, 1000]	Spec-bvals	1.5	Philips	Ingenia	Centre	0.0	0.0011092794	0.0
1379	InstituteC	study	3301	1	21	80.75339366515838	106.16515837104069	0.001148	[200, 1000]	Spec-bvals	1.5	Philips	Ingenia	Inner	0.0	0.001104485	0.0
1380	InstituteC	study	3301	2	21	64.24660633484164	96.60859728506784	0.001145	[200, 1000]	Spec-bvals	1.5	Philips	Ingenia	Outer	0.0	0.0011174768	0.0
1381	InstituteC	study	3301	3	21	80.10180995475115	88.13800904977371	0.000858	[200, 1000]	Spec-bvals	1.5	Philips	Ingenia	Inner	10.0	0.0008398517	0.0
1382	InstituteC	study	3301	4	21	81.40497737556562	70.97963800904974	0.000865	[200, 1000]	Spec-bvals	1.5	Philips	Ingenia	Outer	10.0	0.0008328774	0.0
1383	InstituteC	study	3301	5	21	96.1742081447964	79.2330316742081	0.000615	[200, 1000]	Spec-bvals	1.5	Philips	Ingenia	Inner	20.0	0.000600765	0.0
1384	InstituteC	study	3301	6	21	111.81221719457014	70.97963800904974	0.00062	[200, 1000]	Spec-bvals	1.5	Philips	Ingenia	Outer	20.0	0.0005993215	0.0
1385	InstituteC	study	3301	7	21	110.72624434389141	89.4411764705882	0.000403	[200, 1000]	Spec-bvals	1.5	Philips	Ingenia	Inner	30.0	0.0004016804	0.0
1386	InstituteC	study	3301	8	21	127.23303167420816	98.12895927601807	0.000409	[200, 1000]	Spec-bvals	1.5	Philips	Ingenia	Outer	30.0	0.00040203618	0.0
1387	InstituteC	study	3301	9	21	109.85746606334843	105.2963800904977	0.000249	[200, 1000]	Spec-bvals	1.5	Philips	Ingenia	Inner	40.0	0.0002389374	0.0
1388	InstituteC	study	3301	10	21	110.50904977375566	124.19230769230765	0.000268	[200, 1000]	Spec-bvals	1.5	Philips	Ingenia	Outer	40.0	0.0002441648	0.0
1389	InstituteC	study	3301	11	21	95.52262443438916	114.85294117647055	0.000133	[200, 1000]	Spec-bvals	1.5	Philips	Ingenia	Inner	50.0	0.0001293253	0.0
1390	InstituteC	study	3301	12	21	79.8846153846154	123.75791855203616	0.000143	[200, 1000]	Spec-bvals	1.5	Philips	Ingenia	Outer	50.0	0.000124718	0.0
1391	InstituteC	study	3401	0	21	94.65384615384617	97.91176470588232	0.001124	[200, 1000]	Spec-bvals	1.5	Philips	Ingenia	Centre	0.0	0.0011092794	0.0
1392	InstituteC	study	3401	1	21	79.45022624434391	105.7307692307692	0.00115	[200, 1000]	Spec-bvals	1.5	Philips	Ingenia	Inner	0.0	0.001104485	0.0
1393	InstituteC	study	3401	2	21	64.46380090497739	96.60859728506784	0.001147	[200, 1000]	Spec-bvals	1.5	Philips	Ingenia	Outer	0.0	0.0011174768	0.0
1394	InstituteC	study	3401	3	21	80.31900452488689	88.35520361990946	0.000855	[200, 1000]	Spec-bvals	1.5	Philips	Ingenia	Inner	10.0	0.0008398517	0.0
1395	InstituteC	study	3401	4	21	80.53619909502264	70.97963800904974	0.000867	[200, 1000]	Spec-bvals	1.5	Philips	Ingenia	Outer	10.0	0.0008328774	0.0
1396	InstituteC	study	3401	5	21	95.08823529411767	79.6674208144796	0.000615	[200, 1000]	Spec-bvals	1.5	Philips	Ingenia	Inner	20.0	0.000600765	0.0
1397	InstituteC	study	3401	6	21	111.1606334841629	70.97963800904974	0.000623	[200, 1000]	Spec-bvals	1.5	Philips	Ingenia	Outer	20.0	0.0005993215	0.0
1398	InstituteC	study	3401	7	21	110.50904977375566	89.4411764705882	0.000414	[200, 1000]	Spec-bvals	1.5	Philips	Ingenia	Inner	30.0	0.0004016804	0.0
1399	InstituteC	study	3401	8	21	127.45022624434391	98.56334841628956	0.000412	[200, 1000]	Spec-bvals	1.5	Philips	Ingenia	Outer	30.0	0.00040203618	0.0
1400	InstituteC	study	3401	9	21	110.72624434389141	105.7307692307692	0.000251	[200, 1000]	Spec-bvals	1.5	Philips	Ingenia	Inner	40.0	0.0002389374	0.0
1401	InstituteC	study	3401	10	21	110.29185520361992	123.9751131221719	0.000265	[200, 1000]	Spec-bvals	1.5	Philips	Ingenia	Outer	40.0	0.0002441648	0.0
1402	InstituteC	study	3401	11	21	94.43665158371043	114.6357466063348	0.000125	[200, 1000]	Spec-bvals	1.5	Philips	Ingenia	Inner	50.0	0.0001293253	0.0
1403	InstituteC	study	3401	12	21	80.10180995475115	123.32352941176467	0.00014	[200, 1000]	Spec-bvals	1.5	Philips	Ingenia	Outer	50.0	0.000124718	0.0
1404	InstituteD	study	0290	0	12	64.86199095022624	64.13800904977377	0.001115	[ 200 1000]	Exclude-b0	1.5	Siemens	Aera	Centre	0.0	0.0011092794	0.0
1405	InstituteD	study	0290	1	12	57.911764705882376	79.63122171945703	0.001119	[ 200 1000]	Exclude-b0	1.5	Siemens	Aera	Inner	0.0	0.001104485	0.0
1406	InstituteD	study	0290	2	12	68.7714932126697	92.80769230769234	0.001136	[ 200 1000]	Exclude-b0	1.5	Siemens	Aera	Outer	0.0	0.0011174768	0.0
1407	InstituteD	study	0290	3	12	74.70814479638011	78.32805429864256	0.000852	[ 200 1000]	Exclude-b0	1.5	Siemens	Aera	Inner	10.0	0.0008398517	0.0
1408	InstituteD	study	0290	4	12	92.51809954751133	75.1425339366516	0.00087	[ 200 1000]	Exclude-b0	1.5	Siemens	Aera	Outer	10.0	0.0008328774	0.0
1409	InstituteD	study	0290	5	12	82.0927601809955	63.26923076923079	0.000613	[ 200 1000]	Exclude-b0	1.5	Siemens	Aera	Inner	20.0	0.000600765	0.0
1410	InstituteD	study	0290	6	12	88.8981900452489	45.604072398190056	0.00062	[ 200 1000]	Exclude-b0	1.5	Siemens	Aera	Outer	20.0	0.0005993215	0.0
1411	InstituteD	study	0290	7	12	72.39140271493213	47.920814479638025	0.000405	[ 200 1000]	Exclude-b0	1.5	Siemens	Aera	Inner	30.0	0.0004016804	0.0
1412	InstituteD	study	0290	8	12	61.53167420814481	36.04751131221721	0.000405	[ 200 1000]	Exclude-b0	1.5	Siemens	Aera	Outer	30.0	0.00040203618	0.0
1413	InstituteD	study	0290	9	12	55.59502262443439	50.67194570135749	0.000247	[ 200 1000]	Exclude-b0	1.5	Siemens	Aera	Inner	40.0	0.0002389374	0.0
1414	InstituteD	study	0290	10	12	38.07466063348417	51.10633484162898	0.000245	[ 200 1000]	Exclude-b0	1.5	Siemens	Aera	Outer	40.0	0.0002441648	0.0
1415	InstituteD	study	0290	11	12	48.500000000000014	65.29638009049776	0.000124	[ 200 1000]	Exclude-b0	1.5	Siemens	Aera	Inner	50.0	0.0001293253	0.0
1416	InstituteD	study	0290	12	12	42.4185520361991	81.22398190045251	0.000127	[ 200 1000]	Exclude-b0	1.5	Siemens	Aera	Outer	50.0	0.000124718	0.0
1417	InstituteD	study	0294	0	12	64.86199095022624	64.86199095022627	0.001113	[ 200 1000]	Exclude-b0	1.5	Siemens	Aera	Centre	0.0	0.0011092794	0.0
1418	InstituteD	study	0294	1	12	58.34615384615387	80.06561085972852	0.001118	[ 200 1000]	Exclude-b0	1.5	Siemens	Aera	Inner	0.0	0.001104485	0.0
1419	InstituteD	study	0294	2	12	68.6266968325792	92.80769230769234	0.001133	[ 200 1000]	Exclude-b0	1.5	Siemens	Aera	Outer	0.0	0.0011174768	0.0
1420	InstituteD	study	0294	3	12	74.85294117647061	78.18325791855206	0.00085	[ 200 1000]	Exclude-b0	1.5	Siemens	Aera	Inner	10.0	0.0008398517	0.0
1421	InstituteD	study	0294	4	12	91.79411764705884	75.2873303167421	0.000872	[ 200 1000]	Exclude-b0	1.5	Siemens	Aera	Outer	10.0	0.0008328774	0.0
1422	InstituteD	study	0294	5	12	82.38235294117649	62.5452488687783	0.000617	[ 200 1000]	Exclude-b0	1.5	Siemens	Aera	Inner	20.0	0.000600765	0.0
1423	InstituteD	study	0294	6	12	89.0429864253394	45.45927601809956	0.000622	[ 200 1000]	Exclude-b0	1.5	Siemens	Aera	Outer	20.0	0.0005993215	0.0
1424	InstituteD	study	0294	7	12	71.95701357466064	48.78959276018102	0.000404	[ 200 1000]	Exclude-b0	1.5	Siemens	Aera	Inner	30.0	0.0004016804	0.0
1425	InstituteD	study	0294	8	12	62.25565610859729	35.46832579185522	0.000403	[ 200 1000]	Exclude-b0	1.5	Siemens	Aera	Outer	30.0	0.00040203618	0.0
1426	InstituteD	study	0294	9	12	54.58144796380091	49.947963800905	0.000246	[ 200 1000]	Exclude-b0	1.5	Siemens	Aera	Inner	40.0	0.0002389374	0.0
1427	InstituteD	study	0294	10	12	38.21945701357467	51.68552036199097	0.000245	[ 200 1000]	Exclude-b0	1.5	Siemens	Aera	Outer	40.0	0.0002441648	0.0
1428	InstituteD	study	0294	11	12	48.06561085972852	65.87556561085975	0.000128	[ 200 1000]	Exclude-b0	1.5	Siemens	Aera	Inner	50.0	0.0001293253	0.0
1429	InstituteD	study	0294	12	12	41.694570135746616	81.36877828054301	0.000127	[ 200 1000]	Exclude-b0	1.5	Siemens	Aera	Outer	50.0	0.000124718	0.0
1430	InstituteD	study	0298	0	12	65.44117647058826	65.15158371040727	0.001112	[ 200 1000]	Exclude-b0	1.5	Siemens	Aera	Centre	0.0	0.0011092794	0.0
1431	InstituteD	study	0298	1	12	58.34615384615387	79.34162895927604	0.001121	[ 200 1000]	Exclude-b0	1.5	Siemens	Aera	Inner	0.0	0.001104485	0.0
1432	InstituteD	study	0298	2	12	68.3371040723982	92.66289592760184	0.001132	[ 200 1000]	Exclude-b0	1.5	Siemens	Aera	Outer	0.0	0.0011174768	0.0
1433	InstituteD	study	0298	3	12	75.1425339366516	78.03846153846156	0.000851	[ 200 1000]	Exclude-b0	1.5	Siemens	Aera	Inner	10.0	0.0008398517	0.0
1434	InstituteD	study	0298	4	12	93.09728506787332	75.2873303167421	0.000869	[ 200 1000]	Exclude-b0	1.5	Siemens	Aera	Outer	10.0	0.0008328774	0.0
1435	InstituteD	study	0298	5	12	82.0927601809955	61.67647058823532	0.000615	[ 200 1000]	Exclude-b0	1.5	Siemens	Aera	Inner	20.0	0.000600765	0.0
1436	InstituteD	study	0298	6	12	89.33257918552039	45.89366515837105	0.000622	[ 200 1000]	Exclude-b0	1.5	Siemens	Aera	Outer	20.0	0.0005993215	0.0
1437	InstituteD	study	0298	7	12	73.11538461538464	50.0927601809955	0.000406	[ 200 1000]	Exclude-b0	1.5	Siemens	Aera	Inner	30.0	0.0004016804	0.0
1438	InstituteD	study	0298	8	12	62.110859728506796	36.04751131221721	0.000407	[ 200 1000]	Exclude-b0	1.5	Siemens	Aera	Outer	30.0	0.00040203618	0.0
1439	InstituteD	study	0298	9	12	55.0158371040724	50.816742081447984	0.000249	[ 200 1000]	Exclude-b0	1.5	Siemens	Aera	Inner	40.0	0.0002389374	0.0
1440	InstituteD	study	0298	10	12	38.07466063348417	52.264705882352956	0.000246	[ 200 1000]	Exclude-b0	1.5	Siemens	Aera	Outer	40.0	0.0002441648	0.0
1441	InstituteD	study	0298	11	12	47.486425339366534	65.73076923076925	0.000127	[ 200 1000]	Exclude-b0	1.5	Siemens	Aera	Inner	50.0	0.0001293253	0.0
1442	InstituteD	study	0298	12	12	41.98416289592761	81.51357466063351	0.000129	[ 200 1000]	Exclude-b0	1.5	Siemens	Aera	Outer	50.0	0.000124718	0.0
1443	InstituteD	study	0302	0	12	65.58597285067876	64.71719457013576	0.001113	[ 200 1000]	Exclude-b0	1.5	Siemens	Aera	Centre	0.0	0.0011092794	0.0
1444	InstituteD	study	0302	1	12	57.911764705882376	80.35520361990952	0.001123	[ 200 1000]	Exclude-b0	1.5	Siemens	Aera	Inner	0.0	0.001104485	0.0
1445	InstituteD	study	0302	2	12	68.3371040723982	93.09728506787333	0.001135	[ 200 1000]	Exclude-b0	1.5	Siemens	Aera	Outer	0.0	0.0011174768	0.0
1446	InstituteD	study	0302	3	12	75.1425339366516	77.74886877828057	0.000851	[ 200 1000]	Exclude-b0	1.5	Siemens	Aera	Inner	10.0	0.0008398517	0.0
1447	InstituteD	study	0302	4	12	92.51809954751133	75.72171945701359	0.000871	[ 200 1000]	Exclude-b0	1.5	Siemens	Aera	Outer	10.0	0.0008328774	0.0
1448	InstituteD	study	0302	5	12	82.237556561086	61.96606334841631	0.000616	[ 200 1000]	Exclude-b0	1.5	Siemens	Aera	Inner	20.0	0.000600765	0.0
1449	InstituteD	study	0302	6	12	89.18778280542989	45.604072398190056	0.000621	[ 200 1000]	Exclude-b0	1.5	Siemens	Aera	Outer	20.0	0.0005993215	0.0
1450	InstituteD	study	0302	7	12	72.24660633484163	48.93438914027152	0.000404	[ 200 1000]	Exclude-b0	1.5	Siemens	Aera	Inner	30.0	0.0004016804	0.0
1451	InstituteD	study	0302	8	12	61.097285067873315	35.46832579185522	0.000404	[ 200 1000]	Exclude-b0	1.5	Siemens	Aera	Outer	30.0	0.00040203618	0.0
1452	InstituteD	study	0302	9	12	54.72624434389141	50.67194570135749	0.000248	[ 200 1000]	Exclude-b0	1.5	Siemens	Aera	Inner	40.0	0.0002389374	0.0
1453	InstituteD	study	0302	10	12	38.21945701357467	51.54072398190047	0.000247	[ 200 1000]	Exclude-b0	1.5	Siemens	Aera	Outer	40.0	0.0002441648	0.0
1454	InstituteD	study	0302	11	12	47.63122171945703	65.15158371040727	0.000123	[ 200 1000]	Exclude-b0	1.5	Siemens	Aera	Inner	50.0	0.0001293253	0.0
1455	InstituteD	study	0302	12	12	41.98416289592761	81.658371040724	0.000128	[ 200 1000]	Exclude-b0	1.5	Siemens	Aera	Outer	50.0	0.000124718	0.0
1456	InstituteE	study	0011	0	16	129.2239819004525	127.19683257918555	0.001099	[ 200 1000]	Exclude-b0	1.5	GE	Optima	Centre	0.0	0.0011092794	0.0
1457	InstituteE	study	0011	1	16	127.48642533936652	103.16063348416293	0.001117	[ 200 1000]	Exclude-b0	1.5	GE	Optima	Inner	0.0	0.001104485	0.0
1458	InstituteE	study	0011	2	16	106.34615384615387	94.18325791855207	0.001108	[ 200 1000]	Exclude-b0	1.5	GE	Optima	Outer	0.0	0.0011174768	0.0
1459	InstituteE	study	0011	3	16	107.79411764705884	116.48190045248873	0.000816	[ 200 1000]	Exclude-b0	1.5	GE	Optima	Inner	10.0	0.0008398517	0.0
1460	InstituteE	study	0011	4	16	86.65384615384619	131.2511312217195	0.000833	[ 200 1000]	Exclude-b0	1.5	GE	Optima	Outer	10.0	0.0008328774	0.0
1461	InstituteE	study	0011	5	16	108.37330316742083	140.51809954751135	0.000579	[ 200 1000]	Exclude-b0	1.5	GE	Optima	Inner	20.0	0.000600765	0.0
1462	InstituteE	study	0011	6	16	109.8212669683258	167.45022624434392	0.000601	[ 200 1000]	Exclude-b0	1.5	GE	Optima	Outer	20.0	0.0005993215	0.0
1463	InstituteE	study	0011	7	16	130.38235294117652	151.52262443438917	0.000376	[ 200 1000]	Exclude-b0	1.5	GE	Optima	Inner	30.0	0.0004016804	0.0
1464	InstituteE	study	0011	8	16	152.10180995475116	163.685520361991	0.000393	[ 200 1000]	Exclude-b0	1.5	GE	Optima	Outer	30.0	0.00040203618	0.0
1465	InstituteE	study	0011	9	16	151.52262443438917	138.2013574660634	0.00026	[ 200 1000]	Exclude-b0	1.5	GE	Optima	Inner	40.0	0.0002389374	0.0
1466	InstituteE	study	0011	10	16	170.92533936651586	127.19683257918555	0.000264	[ 200 1000]	Exclude-b0	1.5	GE	Optima	Outer	40.0	0.0002441648	0.0
1467	InstituteE	study	0011	11	16	149.7850678733032	113.87556561085978	0.000132	[ 200 1000]	Exclude-b0	1.5	GE	Optima	Inner	50.0	0.0001293253	0.0
1468	InstituteE	study	0011	12	16	148.62669683257923	91.5769230769231	0.000136	[ 200 1000]	Exclude-b0	1.5	GE	Optima	Outer	50.0	0.000124718	0.0
1469	InstituteE	study	0012	0	16	128.9343891402715	125.45927601809959	0.001088	[ 200 1000]	Exclude-b0	1.5	GE	Optima	Centre	0.0	0.0011092794	0.0
1470	InstituteE	study	0012	1	16	127.19683257918552	103.45022624434392	0.001115	[ 200 1000]	Exclude-b0	1.5	GE	Optima	Inner	0.0	0.001104485	0.0
1471	InstituteE	study	0012	2	16	105.47737556561088	94.18325791855207	0.001106	[ 200 1000]	Exclude-b0	1.5	GE	Optima	Outer	0.0	0.0011174768	0.0
1472	InstituteE	study	0012	3	16	106.92533936651586	116.77149321266972	0.000819	[ 200 1000]	Exclude-b0	1.5	GE	Optima	Inner	10.0	0.0008398517	0.0
1473	InstituteE	study	0012	4	16	85.20588235294119	132.69909502262448	0.000843	[ 200 1000]	Exclude-b0	1.5	GE	Optima	Outer	10.0	0.0008328774	0.0
1474	InstituteE	study	0012	5	16	108.08371040723983	140.51809954751135	0.000581	[ 200 1000]	Exclude-b0	1.5	GE	Optima	Inner	20.0	0.000600765	0.0
1475	InstituteE	study	0012	6	16	109.24208144796381	168.60859728506793	0.000611	[ 200 1000]	Exclude-b0	1.5	GE	Optima	Outer	20.0	0.0005993215	0.0
1476	InstituteE	study	0012	7	16	130.38235294117652	150.94343891402718	0.000382	[ 200 1000]	Exclude-b0	1.5	GE	Optima	Inner	30.0	0.0004016804	0.0
1477	InstituteE	study	0012	8	16	151.81221719457017	164.26470588235298	0.000398	[ 200 1000]	Exclude-b0	1.5	GE	Optima	Outer	30.0	0.00040203618	0.0
1478	InstituteE	study	0012	9	16	150.6538461538462	137.6221719457014	0.000268	[ 200 1000]	Exclude-b0	1.5	GE	Optima	Inner	40.0	0.0002389374	0.0
1479	InstituteE	study	0012	10	16	172.08371040723983	126.61764705882356	0.000269	[ 200 1000]	Exclude-b0	1.5	GE	Optima	Outer	40.0	0.0002441648	0.0
1480	InstituteE	study	0012	11	16	148.33710407239823	114.74434389140276	0.000136	[ 200 1000]	Exclude-b0	1.5	GE	Optima	Inner	50.0	0.0001293253	0.0
1481	InstituteE	study	0012	12	16	148.33710407239823	91.5769230769231	0.000139	[ 200 1000]	Exclude-b0	1.5	GE	Optima	Outer	50.0	0.000124718	0.0
1482	InstituteE	study	0013	0	16	128.9343891402715	125.74886877828058	0.001091	[ 200 1000]	Exclude-b0	1.5	GE	Optima	Centre	0.0	0.0011092794	0.0
1483	InstituteE	study	0013	1	16	127.48642533936652	102.87104072398193	0.001114	[ 200 1000]	Exclude-b0	1.5	GE	Optima	Inner	0.0	0.001104485	0.0
1484	InstituteE	study	0013	2	16	105.18778280542989	94.47285067873307	0.001112	[ 200 1000]	Exclude-b0	1.5	GE	Optima	Outer	0.0	0.0011174768	0.0
1485	InstituteE	study	0013	3	16	106.92533936651586	115.61312217194575	0.000816	[ 200 1000]	Exclude-b0	1.5	GE	Optima	Inner	10.0	0.0008398517	0.0
1486	InstituteE	study	0013	4	16	86.36425339366517	130.9615384615385	0.000836	[ 200 1000]	Exclude-b0	1.5	GE	Optima	Outer	10.0	0.0008328774	0.0
1487	InstituteE	study	0013	5	16	107.79411764705884	140.22850678733036	0.000582	[ 200 1000]	Exclude-b0	1.5	GE	Optima	Inner	20.0	0.000600765	0.0
1488	InstituteE	study	0013	6	16	109.8212669683258	168.0294117647059	0.000612	[ 200 1000]	Exclude-b0	1.5	GE	Optima	Outer	20.0	0.0005993215	0.0
1489	InstituteE	study	0013	7	16	130.38235294117652	150.94343891402718	0.00038	[ 200 1000]	Exclude-b0	1.5	GE	Optima	Inner	30.0	0.0004016804	0.0
1490	InstituteE	study	0013	8	16	152.10180995475116	164.26470588235298	0.0004	[ 200 1000]	Exclude-b0	1.5	GE	Optima	Outer	30.0	0.00040203618	0.0
1491	InstituteE	study	0013	9	16	150.6538461538462	138.2013574660634	0.000263	[ 200 1000]	Exclude-b0	1.5	GE	Optima	Inner	40.0	0.0002389374	0.0
1492	InstituteE	study	0013	10	16	171.50452488687785	126.32805429864257	0.000268	[ 200 1000]	Exclude-b0	1.5	GE	Optima	Outer	40.0	0.0002441648	0.0
1493	InstituteE	study	0013	11	16	149.4954751131222	113.29638009049776	0.000134	[ 200 1000]	Exclude-b0	1.5	GE	Optima	Inner	50.0	0.0001293253	0.0
1494	InstituteE	study	0013	12	16	148.04751131221724	92.15610859728511	0.000136	[ 200 1000]	Exclude-b0	1.5	GE	Optima	Outer	50.0	0.000124718	0.0
1495	InstituteE	study	0014	0	16	128.3552036199095	126.32805429864257	0.001096	[ 200 1000]	Exclude-b0	1.5	GE	Optima	Centre	0.0	0.0011092794	0.0
1496	InstituteE	study	0014	1	16	127.19683257918552	102.00226244343895	0.001128	[ 200 1000]	Exclude-b0	1.5	GE	Optima	Inner	0.0	0.001104485	0.0
1497	InstituteE	study	0014	2	16	105.18778280542989	94.76244343891406	0.001111	[ 200 1000]	Exclude-b0	1.5	GE	Optima	Outer	0.0	0.0011174768	0.0
1498	InstituteE	study	0014	3	16	107.21493212669685	116.19230769230774	0.000821	[ 200 1000]	Exclude-b0	1.5	GE	Optima	Inner	10.0	0.0008398517	0.0
1499	InstituteE	study	0014	4	16	86.65384615384619	131.8303167420815	0.000832	[ 200 1000]	Exclude-b0	1.5	GE	Optima	Outer	10.0	0.0008328774	0.0
1500	InstituteE	study	0014	5	16	107.79411764705884	141.09728506787334	0.000587	[ 200 1000]	Exclude-b0	1.5	GE	Optima	Inner	20.0	0.000600765	0.0
1501	InstituteE	study	0014	6	16	109.8212669683258	168.60859728506793	0.000609	[ 200 1000]	Exclude-b0	1.5	GE	Optima	Outer	20.0	0.0005993215	0.0
1502	InstituteE	study	0014	7	16	129.80316742081453	152.39140271493216	0.00038	[ 200 1000]	Exclude-b0	1.5	GE	Optima	Inner	30.0	0.0004016804	0.0
1503	InstituteE	study	0014	8	16	152.10180995475116	163.39592760181	0.000396	[ 200 1000]	Exclude-b0	1.5	GE	Optima	Outer	30.0	0.00040203618	0.0
1504	InstituteE	study	0014	9	16	151.23303167420818	137.6221719457014	0.000262	[ 200 1000]	Exclude-b0	1.5	GE	Optima	Inner	40.0	0.0002389374	0.0
1505	InstituteE	study	0014	10	16	171.79411764705884	126.61764705882356	0.000268	[ 200 1000]	Exclude-b0	1.5	GE	Optima	Outer	40.0	0.0002441648	0.0
1506	InstituteE	study	0014	11	16	149.4954751131222	112.42760180995478	0.000137	[ 200 1000]	Exclude-b0	1.5	GE	Optima	Inner	50.0	0.0001293253	0.0
1507	InstituteE	study	0014	12	16	148.33710407239823	91.2873303167421	0.000139	[ 200 1000]	Exclude-b0	1.5	GE	Optima	Outer	50.0	0.000124718	0.0
1508	InstituteF	study	0901	0	12	148.24660633484157	146.61764705882354	0.001096	[200 800]	Exclude-b0	3.0	Philips	Ingenia	Centre	0.0	0.0011092794	0.0
1509	InstituteF	study	0901	1	12	147.2692307692307	115.99321266968326	0.001092	[200 800]	Exclude-b0	3.0	Philips	Ingenia	Inner	0.0	0.001104485	0.0
1510	InstituteF	study	0901	2	12	174.96153846153834	98.07466063348414	0.001095	[200 800]	Exclude-b0	3.0	Philips	Ingenia	Outer	0.0	0.0011174768	0.0
1511	InstituteF	study	0901	3	12	174.96153846153834	129.35067873303166	0.000829	[200 800]	Exclude-b0	3.0	Philips	Ingenia	Inner	10.0	0.0008398517	0.0
1512	InstituteF	study	0901	4	12	204.28280542986417	142.05656108597285	0.00084	[200 800]	Exclude-b0	3.0	Philips	Ingenia	Outer	10.0	0.0008328774	0.0
1513	InstituteF	study	0901	5	12	177.56787330316737	158.99773755656108	0.000574	[200 800]	Exclude-b0	3.0	Philips	Ingenia	Inner	20.0	0.000600765	0.0
1514	InstituteF	study	0901	6	12	180.82579185520356	189.62217194570133	0.000579	[200 800]	Exclude-b0	3.0	Philips	Ingenia	Outer	20.0	0.0005993215	0.0
1515	InstituteF	study	0901	7	12	152.48190045248867	175.9389140271493	0.000404	[200 800]	Exclude-b0	3.0	Philips	Ingenia	Inner	30.0	0.0004016804	0.0
1516	InstituteF	study	0901	8	12	129.35067873303163	194.50904977375563	0.000407	[200 800]	Exclude-b0	3.0	Philips	Ingenia	Outer	30.0	0.00040203618	0.0
1517	InstituteF	study	0901	9	12	126.09276018099544	164.5361990950226	0.000245	[200 800]	Exclude-b0	3.0	Philips	Ingenia	Inner	40.0	0.0002389374	0.0
1518	InstituteF	study	0901	10	12	98.07466063348411	149.2239819004525	0.000253	[200 800]	Exclude-b0	3.0	Philips	Ingenia	Outer	40.0	0.0002441648	0.0
1519	InstituteF	study	0901	11	12	122.18325791855196	133.58597285067873	0.000131	[200 800]	Exclude-b0	3.0	Philips	Ingenia	Inner	50.0	0.0001293253	0.0
1520	InstituteF	study	0901	12	12	122.5090497737556	101.9841628959276	0.000113	[200 800]	Exclude-b0	3.0	Philips	Ingenia	Outer	50.0	0.000124718	0.0
1521	InstituteF	study	1001	0	12	148.8981900452488	146.94343891402713	0.0011	[200 800]	Exclude-b0	3.0	Philips	Ingenia	Centre	0.0	0.0011092794	0.0
1522	InstituteF	study	1001	1	12	147.59502262443434	114.36425339366514	0.001092	[200 800]	Exclude-b0	3.0	Philips	Ingenia	Inner	0.0	0.001104485	0.0
1523	InstituteF	study	1001	2	12	174.96153846153834	97.09728506787329	0.001099	[200 800]	Exclude-b0	3.0	Philips	Ingenia	Outer	0.0	0.0011174768	0.0
1524	InstituteF	study	1001	3	12	174.63574660633478	129.02488687782804	0.000828	[200 800]	Exclude-b0	3.0	Philips	Ingenia	Inner	10.0	0.0008398517	0.0
1525	InstituteF	study	1001	4	12	205.26018099547505	142.70814479638008	0.000839	[200 800]	Exclude-b0	3.0	Philips	Ingenia	Outer	10.0	0.0008328774	0.0
1526	InstituteF	study	1001	5	12	180.17420814479632	158.34615384615384	0.000585	[200 800]	Exclude-b0	3.0	Philips	Ingenia	Inner	20.0	0.000600765	0.0
1527	InstituteF	study	1001	6	12	181.4773755656108	189.94796380090494	0.000592	[200 800]	Exclude-b0	3.0	Philips	Ingenia	Outer	20.0	0.0005993215	0.0
1528	InstituteF	study	1001	7	12	151.83031674208144	176.26470588235293	0.000405	[200 800]	Exclude-b0	3.0	Philips	Ingenia	Inner	30.0	0.0004016804	0.0
1529	InstituteF	study	1001	8	12	129.02488687782798	194.18325791855202	0.000403	[200 800]	Exclude-b0	3.0	Philips	Ingenia	Outer	30.0	0.00040203618	0.0
1530	InstituteF	study	1001	9	12	125.4411764705882	163.88461538461536	0.000245	[200 800]	Exclude-b0	3.0	Philips	Ingenia	Inner	40.0	0.0002389374	0.0
1531	InstituteF	study	1001	10	12	96.77149321266964	149.87556561085972	0.000252	[200 800]	Exclude-b0	3.0	Philips	Ingenia	Outer	40.0	0.0002441648	0.0
1532	InstituteF	study	1001	11	12	122.5090497737556	132.28280542986423	0.000124	[200 800]	Exclude-b0	3.0	Philips	Ingenia	Inner	50.0	0.0001293253	0.0
1533	InstituteF	study	1001	12	12	122.18325791855196	102.63574660633483	0.000102	[200 800]	Exclude-b0	3.0	Philips	Ingenia	Outer	50.0	0.000124718	0.0
1534	InstituteF	study	1101	0	12	149.87556561085964	145.9660633484163	0.001102	[200 800]	Exclude-b0	3.0	Philips	Ingenia	Centre	0.0	0.0011092794	0.0
1535	InstituteF	study	1101	1	12	147.59502262443434	115.99321266968326	0.001098	[200 800]	Exclude-b0	3.0	Philips	Ingenia	Inner	0.0	0.001104485	0.0
1536	InstituteF	study	1101	2	12	174.63574660633478	97.4230769230769	0.001098	[200 800]	Exclude-b0	3.0	Philips	Ingenia	Outer	0.0	0.0011174768	0.0
1537	InstituteF	study	1101	3	12	175.61312217194566	129.02488687782804	0.000829	[200 800]	Exclude-b0	3.0	Philips	Ingenia	Inner	10.0	0.0008398517	0.0
1538	InstituteF	study	1101	4	12	204.60859728506782	141.4049773755656	0.000839	[200 800]	Exclude-b0	3.0	Philips	Ingenia	Outer	10.0	0.0008328774	0.0
1539	InstituteF	study	1101	5	12	177.24208144796373	158.67194570135746	0.000579	[200 800]	Exclude-b0	3.0	Philips	Ingenia	Inner	20.0	0.000600765	0.0
1540	InstituteF	study	1101	6	12	182.12895927601804	190.9253393665158	0.00059	[200 800]	Exclude-b0	3.0	Philips	Ingenia	Outer	20.0	0.0005993215	0.0
1541	InstituteF	study	1101	7	12	152.48190045248867	177.89366515837102	0.000409	[200 800]	Exclude-b0	3.0	Philips	Ingenia	Inner	30.0	0.0004016804	0.0
1542	InstituteF	study	1101	8	12	128.04751131221715	194.50904977375563	0.000402	[200 800]	Exclude-b0	3.0	Philips	Ingenia	Outer	30.0	0.00040203618	0.0
1543	InstituteF	study	1101	9	12	126.09276018099544	163.23303167420812	0.00025	[200 800]	Exclude-b0	3.0	Philips	Ingenia	Inner	40.0	0.0002389374	0.0
1544	InstituteF	study	1101	10	12	96.44570135746599	150.85294117647055	0.000253	[200 800]	Exclude-b0	3.0	Philips	Ingenia	Outer	40.0	0.0002441648	0.0
1545	InstituteF	study	1101	11	12	122.8348416289592	132.60859728506787	0.000127	[200 800]	Exclude-b0	3.0	Philips	Ingenia	Inner	50.0	0.0001293253	0.0
1546	InstituteF	study	1101	12	12	122.18325791855196	103.61312217194569	0.000105	[200 800]	Exclude-b0	3.0	Philips	Ingenia	Outer	50.0	0.000124718	0.0
1547	InstituteF	study	1201	0	12	147.92081447963793	146.94343891402713	0.001105	[200 800]	Exclude-b0	3.0	Philips	Ingenia	Centre	0.0	0.0011092794	0.0
1548	InstituteF	study	1201	1	12	145.64027149321262	115.01583710407238	0.001099	[200 800]	Exclude-b0	3.0	Philips	Ingenia	Inner	0.0	0.001104485	0.0
1549	InstituteF	study	1201	2	12	174.63574660633478	97.4230769230769	0.001098	[200 800]	Exclude-b0	3.0	Philips	Ingenia	Outer	0.0	0.0011174768	0.0
1550	InstituteF	study	1201	3	12	174.3099547511311	128.3733031674208	0.000833	[200 800]	Exclude-b0	3.0	Philips	Ingenia	Inner	10.0	0.0008398517	0.0
1551	InstituteF	study	1201	4	12	204.60859728506782	143.35972850678732	0.000839	[200 800]	Exclude-b0	3.0	Philips	Ingenia	Outer	10.0	0.0008328774	0.0
1552	InstituteF	study	1201	5	12	178.5452488687782	159.64932126696831	0.000576	[200 800]	Exclude-b0	3.0	Philips	Ingenia	Inner	20.0	0.000600765	0.0
1553	InstituteF	study	1201	6	12	182.12895927601804	189.62217194570133	0.000587	[200 800]	Exclude-b0	3.0	Philips	Ingenia	Outer	20.0	0.0005993215	0.0
1554	InstituteF	study	1201	7	12	153.45927601809947	176.59049773755655	0.000403	[200 800]	Exclude-b0	3.0	Philips	Ingenia	Inner	30.0	0.0004016804	0.0
1555	InstituteF	study	1201	8	12	128.37330316742074	195.16063348416287	0.000403	[200 800]	Exclude-b0	3.0	Philips	Ingenia	Outer	30.0	0.00040203618	0.0
1556	InstituteF	study	1201	9	12	125.7669683257918	164.86199095022621	0.00025	[200 800]	Exclude-b0	3.0	Philips	Ingenia	Inner	40.0	0.0002389374	0.0
1557	InstituteF	study	1201	10	12	97.74886877828047	150.52714932126696	0.000257	[200 800]	Exclude-b0	3.0	Philips	Ingenia	Outer	40.0	0.0002441648	0.0
1558	InstituteF	study	1201	11	12	123.48642533936643	134.23755656108597	0.000131	[200 800]	Exclude-b0	3.0	Philips	Ingenia	Inner	50.0	0.0001293253	0.0
1559	InstituteF	study	1201	12	12	121.85746606334837	102.30995475113122	0.000105	[200 800]	Exclude-b0	3.0	Philips	Ingenia	Outer	50.0	0.000124718	0.0
1560	InstituteG	study	1201	0	20	92.69909502262446	96.60859728506784	0.001096	[ 200 1000]	Exclude-b0	3.0	Philips	Ingenia	Centre	0.0	0.0011092794	0.0
1561	InstituteG	study	1201	1	20	116.5904977375566	84.22850678733028	0.001115	[ 200 1000]	Exclude-b0	3.0	Philips	Ingenia	Inner	0.0	0.001104485	0.0
1562	InstituteG	study	1201	2	20	118.54524886877832	59.03393665158367	0.001164	[ 200 1000]	Exclude-b0	3.0	Philips	Ingenia	Outer	0.0	0.0011174768	0.0
1563	InstituteG	study	1201	3	20	94.65384615384617	72.06561085972847	0.000843	[ 200 1000]	Exclude-b0	3.0	Philips	Ingenia	Inner	10.0	0.0008398517	0.0
1564	InstituteG	study	1201	4	20	74.67194570135747	58.81674208144793	0.000854	[ 200 1000]	Exclude-b0	3.0	Philips	Ingenia	Outer	10.0	0.0008328774	0.0
1565	InstituteG	study	1201	5	20	72.71719457013576	83.14253393665155	0.000609	[ 200 1000]	Exclude-b0	3.0	Philips	Ingenia	Inner	20.0	0.000600765	0.0
1566	InstituteG	study	1201	6	20	50.346153846153854	96.60859728506784	0.000642	[ 200 1000]	Exclude-b0	3.0	Philips	Ingenia	Outer	20.0	0.0005993215	0.0
1567	InstituteG	study	1201	7	20	73.368778280543	109.20588235294116	0.00042	[ 200 1000]	Exclude-b0	3.0	Philips	Ingenia	Inner	30.0	0.0004016804	0.0
1568	InstituteG	study	1201	8	20	74.02036199095024	135.26923076923075	0.000456	[ 200 1000]	Exclude-b0	3.0	Philips	Ingenia	Outer	30.0	0.00040203618	0.0
1569	InstituteG	study	1201	9	20	94.21945701357468	122.45475113122168	0.000258	[ 200 1000]	Exclude-b0	3.0	Philips	Ingenia	Inner	40.0	0.0002389374	0.0
1570	InstituteG	study	1201	10	20	118.11085972850682	134.18325791855202	0.000266	[ 200 1000]	Exclude-b0	3.0	Philips	Ingenia	Outer	40.0	0.0002441648	0.0
1571	InstituteG	study	1201	11	20	117.0248868778281	109.64027149321265	0.00013	[ 200 1000]	Exclude-b0	3.0	Philips	Ingenia	Inner	50.0	0.0001293253	0.0
1572	InstituteG	study	1201	12	20	138.52714932126696	97.47737556561083	0.00013	[ 200 1000]	Exclude-b0	3.0	Philips	Ingenia	Outer	50.0	0.000124718	0.0
1573	InstituteG	study	1301	0	20	93.56787330316745	96.3914027149321	0.001101	[ 200 1000]	Exclude-b0	3.0	Philips	Ingenia	Centre	0.0	0.0011092794	0.0
1574	InstituteG	study	1301	1	20	116.5904977375566	83.35972850678729	0.001111	[ 200 1000]	Exclude-b0	3.0	Philips	Ingenia	Inner	0.0	0.001104485	0.0
1575	InstituteG	study	1301	2	20	118.11085972850682	57.947963800904944	0.001164	[ 200 1000]	Exclude-b0	3.0	Philips	Ingenia	Outer	0.0	0.0011174768	0.0
1576	InstituteG	study	1301	3	20	96.1742081447964	71.41402714932123	0.000845	[ 200 1000]	Exclude-b0	3.0	Philips	Ingenia	Inner	10.0	0.0008398517	0.0
1577	InstituteG	study	1301	4	20	74.45475113122173	57.947963800904944	0.000848	[ 200 1000]	Exclude-b0	3.0	Philips	Ingenia	Outer	10.0	0.0008328774	0.0
1578	InstituteG	study	1301	5	20	73.58597285067874	84.22850678733028	0.000614	[ 200 1000]	Exclude-b0	3.0	Philips	Ingenia	Inner	20.0	0.000600765	0.0
1579	InstituteG	study	1301	6	20	50.780542986425345	96.17420814479635	0.00064	[ 200 1000]	Exclude-b0	3.0	Philips	Ingenia	Outer	20.0	0.0005993215	0.0
1580	InstituteG	study	1301	7	20	71.84841628959278	108.33710407239818	0.000418	[ 200 1000]	Exclude-b0	3.0	Philips	Ingenia	Inner	30.0	0.0004016804	0.0
1581	InstituteG	study	1301	8	20	73.368778280543	134.40045248868776	0.000456	[ 200 1000]	Exclude-b0	3.0	Philips	Ingenia	Outer	30.0	0.00040203618	0.0
1582	InstituteG	study	1301	9	20	94.43665158371043	121.36877828054295	0.000259	[ 200 1000]	Exclude-b0	3.0	Philips	Ingenia	Inner	40.0	0.0002389374	0.0
1583	InstituteG	study	1301	10	20	119.4140271493213	133.74886877828052	0.000268	[ 200 1000]	Exclude-b0	3.0	Philips	Ingenia	Outer	40.0	0.0002441648	0.0
1584	InstituteG	study	1301	11	20	116.80769230769235	109.4230769230769	0.000134	[ 200 1000]	Exclude-b0	3.0	Philips	Ingenia	Inner	50.0	0.0001293253	0.0
1585	InstituteG	study	1301	12	20	140.26470588235293	96.17420814479635	0.000124	[ 200 1000]	Exclude-b0	3.0	Philips	Ingenia	Outer	50.0	0.000124718	0.0
1586	InstituteG	study	1401	0	20	93.13348416289595	96.3914027149321	0.001111	[ 200 1000]	Exclude-b0	3.0	Philips	Ingenia	Centre	0.0	0.0011092794	0.0
1587	InstituteG	study	1401	1	20	115.93891402714937	83.35972850678729	0.001116	[ 200 1000]	Exclude-b0	3.0	Philips	Ingenia	Inner	0.0	0.001104485	0.0
1588	InstituteG	study	1401	2	20	118.11085972850682	57.947963800904944	0.001171	[ 200 1000]	Exclude-b0	3.0	Philips	Ingenia	Outer	0.0	0.0011174768	0.0
1589	InstituteG	study	1401	3	20	95.08823529411767	70.3280542986425	0.000846	[ 200 1000]	Exclude-b0	3.0	Philips	Ingenia	Inner	10.0	0.0008398517	0.0
1590	InstituteG	study	1401	4	20	74.23755656108598	57.513574660633424	0.000848	[ 200 1000]	Exclude-b0	3.0	Philips	Ingenia	Outer	10.0	0.0008328774	0.0
1591	InstituteG	study	1401	5	20	71.84841628959278	83.79411764705878	0.000623	[ 200 1000]	Exclude-b0	3.0	Philips	Ingenia	Inner	20.0	0.000600765	0.0
1592	InstituteG	study	1401	6	20	50.780542986425345	95.95701357466059	0.000645	[ 200 1000]	Exclude-b0	3.0	Philips	Ingenia	Outer	20.0	0.0005993215	0.0
1593	InstituteG	study	1401	7	20	71.63122171945703	108.98868778280541	0.000423	[ 200 1000]	Exclude-b0	3.0	Philips	Ingenia	Inner	30.0	0.0004016804	0.0
1594	InstituteG	study	1401	8	20	73.368778280543	134.40045248868776	0.000459	[ 200 1000]	Exclude-b0	3.0	Philips	Ingenia	Outer	30.0	0.00040203618	0.0
1595	InstituteG	study	1401	9	20	94.43665158371043	120.71719457013572	0.000267	[ 200 1000]	Exclude-b0	3.0	Philips	Ingenia	Inner	40.0	0.0002389374	0.0
1596	InstituteG	study	1401	10	20	118.54524886877832	134.40045248868776	0.000273	[ 200 1000]	Exclude-b0	3.0	Philips	Ingenia	Outer	40.0	0.0002441648	0.0
1597	InstituteG	study	1401	11	20	116.37330316742086	108.55429864253392	0.000139	[ 200 1000]	Exclude-b0	3.0	Philips	Ingenia	Inner	50.0	0.0001293253	0.0
1598	InstituteG	study	1401	12	20	139.83031674208144	96.17420814479635	0.000122	[ 200 1000]	Exclude-b0	3.0	Philips	Ingenia	Outer	50.0	0.000124718	0.0
1599	InstituteG	study	1501	0	20	93.13348416289595	96.17420814479635	0.001115	[ 200 1000]	Exclude-b0	3.0	Philips	Ingenia	Centre	0.0	0.0011092794	0.0
1600	InstituteG	study	1501	1	20	116.5904977375566	84.01131221719453	0.001124	[ 200 1000]	Exclude-b0	3.0	Philips	Ingenia	Inner	0.0	0.001104485	0.0
1601	InstituteG	study	1501	2	20	117.24208144796384	58.81674208144793	0.001164	[ 200 1000]	Exclude-b0	3.0	Philips	Ingenia	Outer	0.0	0.0011174768	0.0
1602	InstituteG	study	1501	3	20	95.30542986425341	71.19683257918548	0.000847	[ 200 1000]	Exclude-b0	3.0	Philips	Ingenia	Inner	10.0	0.0008398517	0.0
1603	InstituteG	study	1501	4	20	73.80316742081449	59.03393665158367	0.000848	[ 200 1000]	Exclude-b0	3.0	Philips	Ingenia	Outer	10.0	0.0008328774	0.0
1604	InstituteG	study	1501	5	20	72.50000000000001	82.49095022624431	0.000624	[ 200 1000]	Exclude-b0	3.0	Philips	Ingenia	Inner	20.0	0.000600765	0.0
1605	InstituteG	study	1501	6	20	49.91176470588236	97.47737556561083	0.000642	[ 200 1000]	Exclude-b0	3.0	Philips	Ingenia	Outer	20.0	0.0005993215	0.0
1606	InstituteG	study	1501	7	20	70.32805429864256	108.98868778280541	0.000422	[ 200 1000]	Exclude-b0	3.0	Philips	Ingenia	Inner	30.0	0.0004016804	0.0
1607	InstituteG	study	1501	8	20	73.368778280543	136.35520361990947	0.000465	[ 200 1000]	Exclude-b0	3.0	Philips	Ingenia	Outer	30.0	0.00040203618	0.0
1608	InstituteG	study	1501	9	20	93.78506787330319	122.45475113122168	0.000265	[ 200 1000]	Exclude-b0	3.0	Philips	Ingenia	Inner	40.0	0.0002389374	0.0
1609	InstituteG	study	1501	10	20	118.32805429864257	134.18325791855202	0.000276	[ 200 1000]	Exclude-b0	3.0	Philips	Ingenia	Outer	40.0	0.0002441648	0.0
1610	InstituteG	study	1501	11	20	116.37330316742086	110.07466063348414	0.000141	[ 200 1000]	Exclude-b0	3.0	Philips	Ingenia	Inner	50.0	0.0001293253	0.0
1611	InstituteG	study	1501	12	20	139.83031674208144	96.60859728506784	0.000124	[ 200 1000]	Exclude-b0	3.0	Philips	Ingenia	Outer	50.0	0.000124718	0.0
1612	InstituteH	study	1101	0	20	94.00226244343894	98.7805429864253	0.001113	[ 200 1000]	Exclude-b0	3.0	Philips	Ingenia	Centre	0.0	0.0011092794	0.0
1613	InstituteH	study	1101	1	20	67.93891402714932	98.99773755656105	0.001109	[ 200 1000]	Exclude-b0	3.0	Philips	Ingenia	Inner	0.0	0.001104485	0.0
1614	InstituteH	study	1101	2	20	55.341628959276036	120.93438914027146	0.0011	[ 200 1000]	Exclude-b0	3.0	Philips	Ingenia	Outer	0.0	0.0011174768	0.0
1615	InstituteH	study	1101	3	20	80.97058823529413	120.28280542986423	0.000829	[ 200 1000]	Exclude-b0	3.0	Philips	Ingenia	Inner	10.0	0.0008398517	0.0
1616	InstituteH	study	1101	4	20	95.7398190045249	142.65384615384613	0.00085	[ 200 1000]	Exclude-b0	3.0	Philips	Ingenia	Outer	10.0	0.0008328774	0.0
1617	InstituteH	study	1101	5	20	108.11990950226246	121.36877828054295	0.000612	[ 200 1000]	Exclude-b0	3.0	Philips	Ingenia	Inner	20.0	0.000600765	0.0
1618	InstituteH	study	1101	6	20	133.9660633484163	121.80316742081445	0.000605	[ 200 1000]	Exclude-b0	3.0	Philips	Ingenia	Outer	20.0	0.0005993215	0.0
1619	InstituteH	study	1101	7	20	120.28280542986428	99.43212669683254	0.000396	[ 200 1000]	Exclude-b0	3.0	Philips	Ingenia	Inner	30.0	0.0004016804	0.0
1620	InstituteH	study	1101	8	20	136.789592760181	76.19230769230765	0.000402	[ 200 1000]	Exclude-b0	3.0	Philips	Ingenia	Outer	30.0	0.00040203618	0.0
1621	InstituteH	study	1101	9	20	110.07466063348417	76.4095022624434	0.000246	[ 200 1000]	Exclude-b0	3.0	Philips	Ingenia	Inner	40.0	0.0002389374	0.0
1622	InstituteH	study	1101	10	20	97.26018099547514	55.12443438914022	0.00022	[ 200 1000]	Exclude-b0	3.0	Philips	Ingenia	Outer	40.0	0.0002441648	0.0
1623	InstituteH	study	1101	11	20	83.35972850678733	76.84389140271489	0.000105	[ 200 1000]	Exclude-b0	3.0	Philips	Ingenia	Inner	50.0	0.0001293253	0.0
1624	InstituteH	study	1101	12	20	58.16515837104073	75.75791855203616	0.000103	[ 200 1000]	Exclude-b0	3.0	Philips	Ingenia	Outer	50.0	0.000124718	0.0
1625	InstituteH	study	1201	0	20	94.00226244343894	98.7805429864253	0.001115	[ 200 1000]	Exclude-b0	3.0	Philips	Ingenia	Centre	0.0	0.0011092794	0.0
1626	InstituteH	study	1201	1	20	68.59049773755659	98.56334841628956	0.001107	[ 200 1000]	Exclude-b0	3.0	Philips	Ingenia	Inner	0.0	0.001104485	0.0
1627	InstituteH	study	1201	2	20	56.86199095022626	121.15158371040721	0.001097	[ 200 1000]	Exclude-b0	3.0	Philips	Ingenia	Outer	0.0	0.0011174768	0.0
1628	InstituteH	study	1201	3	20	80.31900452488689	121.15158371040721	0.00083	[ 200 1000]	Exclude-b0	3.0	Philips	Ingenia	Inner	10.0	0.0008398517	0.0
1629	InstituteH	study	1201	4	20	95.30542986425341	143.52262443438912	0.000849	[ 200 1000]	Exclude-b0	3.0	Philips	Ingenia	Outer	10.0	0.0008328774	0.0
1630	InstituteH	study	1201	5	20	107.25113122171948	121.15158371040721	0.000606	[ 200 1000]	Exclude-b0	3.0	Philips	Ingenia	Inner	20.0	0.000600765	0.0
1631	InstituteH	study	1201	6	20	134.61764705882354	121.36877828054295	0.000604	[ 200 1000]	Exclude-b0	3.0	Philips	Ingenia	Outer	20.0	0.0005993215	0.0
1632	InstituteH	study	1201	7	20	120.50000000000003	98.7805429864253	0.0004	[ 200 1000]	Exclude-b0	3.0	Philips	Ingenia	Inner	30.0	0.0004016804	0.0
1633	InstituteH	study	1201	8	20	135.26923076923077	77.2782805429864	0.000401	[ 200 1000]	Exclude-b0	3.0	Philips	Ingenia	Outer	30.0	0.00040203618	0.0
1634	InstituteH	study	1201	9	20	108.7714932126697	77.06108597285065	0.000245	[ 200 1000]	Exclude-b0	3.0	Philips	Ingenia	Inner	40.0	0.0002389374	0.0
1635	InstituteH	study	1201	10	20	97.0429864253394	54.47285067873298	0.000219	[ 200 1000]	Exclude-b0	3.0	Philips	Ingenia	Outer	40.0	0.0002441648	0.0
1636	InstituteH	study	1201	11	20	82.7081447963801	76.4095022624434	0.000104	[ 200 1000]	Exclude-b0	3.0	Philips	Ingenia	Inner	50.0	0.0001293253	0.0
1637	InstituteH	study	1201	12	20	58.16515837104073	76.62669683257914	9.8e-05	[ 200 1000]	Exclude-b0	3.0	Philips	Ingenia	Outer	50.0	0.000124718	0.0
1638	InstituteH	study	1301	0	20	94.43665158371043	98.99773755656105	0.001117	[ 200 1000]	Exclude-b0	3.0	Philips	Ingenia	Centre	0.0	0.0011092794	0.0
1639	InstituteH	study	1301	1	20	68.37330316742081	97.69457013574657	0.001108	[ 200 1000]	Exclude-b0	3.0	Philips	Ingenia	Inner	0.0	0.001104485	0.0
1640	InstituteH	study	1301	2	20	55.993212669683274	121.15158371040721	0.00109	[ 200 1000]	Exclude-b0	3.0	Philips	Ingenia	Outer	0.0	0.0011174768	0.0
1641	InstituteH	study	1301	3	20	79.45022624434391	120.71719457013572	0.000834	[ 200 1000]	Exclude-b0	3.0	Philips	Ingenia	Inner	10.0	0.0008398517	0.0
1642	InstituteH	study	1301	4	20	94.65384615384617	142.65384615384613	0.000851	[ 200 1000]	Exclude-b0	3.0	Philips	Ingenia	Outer	10.0	0.0008328774	0.0
1643	InstituteH	study	1301	5	20	107.68552036199097	121.5859728506787	0.00061	[ 200 1000]	Exclude-b0	3.0	Philips	Ingenia	Inner	20.0	0.000600765	0.0
1644	InstituteH	study	1301	6	20	135.05203619909503	121.80316742081445	0.000604	[ 200 1000]	Exclude-b0	3.0	Philips	Ingenia	Outer	20.0	0.0005993215	0.0
1645	InstituteH	study	1301	7	20	120.50000000000003	98.7805429864253	0.000398	[ 200 1000]	Exclude-b0	3.0	Philips	Ingenia	Inner	30.0	0.0004016804	0.0
1646	InstituteH	study	1301	8	20	136.57239819004525	77.06108597285065	0.000396	[ 200 1000]	Exclude-b0	3.0	Philips	Ingenia	Outer	30.0	0.00040203618	0.0
1647	InstituteH	study	1301	9	20	109.42307692307693	77.49547511312214	0.000246	[ 200 1000]	Exclude-b0	3.0	Philips	Ingenia	Inner	40.0	0.0002389374	0.0
1648	InstituteH	study	1301	10	20	97.47737556561088	55.12443438914022	0.00022	[ 200 1000]	Exclude-b0	3.0	Philips	Ingenia	Outer	40.0	0.0002441648	0.0
1649	InstituteH	study	1301	11	20	82.05656108597286	77.06108597285065	0.000106	[ 200 1000]	Exclude-b0	3.0	Philips	Ingenia	Inner	50.0	0.0001293253	0.0
1650	InstituteH	study	1301	12	20	57.73076923076924	76.4095022624434	9.6e-05	[ 200 1000]	Exclude-b0	3.0	Philips	Ingenia	Outer	50.0	0.000124718	0.0
1651	InstituteH	study	1401	0	20	93.78506787330319	99.2149321266968	0.001124	[ 200 1000]	Exclude-b0	3.0	Philips	Ingenia	Centre	0.0	0.0011092794	0.0
1652	InstituteH	study	1401	1	20	68.59049773755659	98.7805429864253	0.001107	[ 200 1000]	Exclude-b0	3.0	Philips	Ingenia	Inner	0.0	0.001104485	0.0
1653	InstituteH	study	1401	2	20	55.55882352941178	120.93438914027146	0.001083	[ 200 1000]	Exclude-b0	3.0	Philips	Ingenia	Outer	0.0	0.0011174768	0.0
1654	InstituteH	study	1401	3	20	81.62217194570137	120.93438914027146	0.000834	[ 200 1000]	Exclude-b0	3.0	Philips	Ingenia	Inner	10.0	0.0008398517	0.0
1655	InstituteH	study	1401	4	20	95.30542986425341	142.65384615384613	0.00085	[ 200 1000]	Exclude-b0	3.0	Philips	Ingenia	Outer	10.0	0.0008328774	0.0
1656	InstituteH	study	1401	5	20	107.03393665158373	120.93438914027146	0.000609	[ 200 1000]	Exclude-b0	3.0	Philips	Ingenia	Inner	20.0	0.000600765	0.0
1657	InstituteH	study	1401	6	20	135.920814479638	122.02036199095019	0.000607	[ 200 1000]	Exclude-b0	3.0	Philips	Ingenia	Outer	20.0	0.0005993215	0.0
1658	InstituteH	study	1401	7	20	121.15158371040727	98.99773755656105	0.000398	[ 200 1000]	Exclude-b0	3.0	Philips	Ingenia	Inner	30.0	0.0004016804	0.0
1659	InstituteH	study	1401	8	20	136.13800904977376	77.71266968325789	0.000394	[ 200 1000]	Exclude-b0	3.0	Philips	Ingenia	Outer	30.0	0.00040203618	0.0
1660	InstituteH	study	1401	9	20	108.7714932126697	76.62669683257914	0.000243	[ 200 1000]	Exclude-b0	3.0	Philips	Ingenia	Inner	40.0	0.0002389374	0.0
1661	InstituteH	study	1401	10	20	98.12895927601812	54.69004524886873	0.000217	[ 200 1000]	Exclude-b0	3.0	Philips	Ingenia	Outer	40.0	0.0002441648	0.0
1662	InstituteH	study	1401	11	20	83.57692307692308	76.84389140271489	0.000105	[ 200 1000]	Exclude-b0	3.0	Philips	Ingenia	Inner	50.0	0.0001293253	0.0
1663	InstituteH	study	1401	12	20	58.38235294117648	76.19230769230765	9.6e-05	[ 200 1000]	Exclude-b0	3.0	Philips	Ingenia	Outer	50.0	0.000124718	0.0
1664	InstituteI	study	1001	0	20	117.37782805429859	119.82126696832577	0.001099	[ 200 1000]	Exclude-b0	3.0	Philips	Ingenia	Centre	0.0	0.0011092794	0.0
1665	InstituteI	study	1001	1	20	149.14253393665157	113.84841628959273	0.001102	[ 200 1000]	Exclude-b0	3.0	Philips	Ingenia	Inner	0.0	0.001104485	0.0
1666	InstituteI	study	1001	2	20	173.57692307692307	137.73981900452486	0.001127	[ 200 1000]	Exclude-b0	3.0	Philips	Ingenia	Outer	0.0	0.0011174768	0.0
1667	InstituteI	study	1001	3	20	138.5542986425339	143.71266968325787	0.000835	[ 200 1000]	Exclude-b0	3.0	Philips	Ingenia	Inner	10.0	0.0008398517	0.0
1668	InstituteI	study	1001	4	20	128.5090497737556	174.66289592760177	0.000854	[ 200 1000]	Exclude-b0	3.0	Philips	Ingenia	Outer	10.0	0.0008328774	0.0
1669	InstituteI	study	1001	5	20	108.14705882352936	149.14253393665155	0.000606	[ 200 1000]	Exclude-b0	3.0	Philips	Ingenia	Inner	20.0	0.000600765	0.0
1670	InstituteI	study	1001	6	20	77.73981900452486	156.74434389140268	0.000625	[ 200 1000]	Exclude-b0	3.0	Philips	Ingenia	Outer	20.0	0.0005993215	0.0
1671	InstituteI	study	1001	7	20	85.341628959276	126.06561085972848	0.00039	[ 200 1000]	Exclude-b0	3.0	Philips	Ingenia	Inner	30.0	0.0004016804	0.0
1672	InstituteI	study	1001	8	20	66.60859728506784	102.71719457013572	0.000391	[ 200 1000]	Exclude-b0	3.0	Philips	Ingenia	Outer	30.0	0.00040203618	0.0
1673	InstituteI	study	1001	9	20	95.65837104072395	95.11538461538458	0.000213	[ 200 1000]	Exclude-b0	3.0	Philips	Ingenia	Inner	40.0	0.0002389374	0.0
1674	InstituteI	study	1001	10	20	107.60407239819003	66.33710407239818	0.000208	[ 200 1000]	Exclude-b0	3.0	Philips	Ingenia	Outer	40.0	0.0002441648	0.0
1675	InstituteI	study	1001	11	20	127.15158371040721	90.22850678733028	8.1e-05	[ 200 1000]	Exclude-b0	3.0	Philips	Ingenia	Inner	50.0	0.0001293253	0.0
1676	InstituteI	study	1001	12	20	160.00226244343887	81.26923076923075	0.000114	[ 200 1000]	Exclude-b0	3.0	Philips	Ingenia	Outer	50.0	0.000124718	0.0
1677	InstituteI	study	1101	0	20	116.02036199095019	120.63574660633482	0.0011	[ 200 1000]	Exclude-b0	3.0	Philips	Ingenia	Centre	0.0	0.0011092794	0.0
1678	InstituteI	study	1101	1	20	149.95701357466058	113.57692307692304	0.001104	[ 200 1000]	Exclude-b0	3.0	Philips	Ingenia	Inner	0.0	0.001104485	0.0
1679	InstituteI	study	1101	2	20	174.1199095022624	137.73981900452486	0.001126	[ 200 1000]	Exclude-b0	3.0	Philips	Ingenia	Outer	0.0	0.0011174768	0.0
1680	InstituteI	study	1101	3	20	139.36877828054295	143.4411764705882	0.000836	[ 200 1000]	Exclude-b0	3.0	Philips	Ingenia	Inner	10.0	0.0008398517	0.0
1681	InstituteI	study	1101	4	20	129.59502262443434	175.47737556561083	0.00085	[ 200 1000]	Exclude-b0	3.0	Philips	Ingenia	Outer	10.0	0.0008328774	0.0
1682	InstituteI	study	1101	5	20	108.41855203619909	150.77149321266964	0.000605	[ 200 1000]	Exclude-b0	3.0	Philips	Ingenia	Inner	20.0	0.000600765	0.0
1683	InstituteI	study	1101	6	20	77.73981900452486	155.38687782805425	0.00062	[ 200 1000]	Exclude-b0	3.0	Philips	Ingenia	Outer	20.0	0.0005993215	0.0
1684	InstituteI	study	1101	7	20	86.15610859728505	126.60859728506784	0.000389	[ 200 1000]	Exclude-b0	3.0	Philips	Ingenia	Inner	30.0	0.0004016804	0.0
1685	InstituteI	study	1101	8	20	64.97963800904975	101.08823529411762	0.000391	[ 200 1000]	Exclude-b0	3.0	Philips	Ingenia	Outer	30.0	0.00040203618	0.0
1686	InstituteI	study	1101	9	20	95.65837104072395	95.65837104072395	0.000219	[ 200 1000]	Exclude-b0	3.0	Philips	Ingenia	Inner	40.0	0.0002389374	0.0
1687	InstituteI	study	1101	10	20	105.9751131221719	64.70814479638005	0.000209	[ 200 1000]	Exclude-b0	3.0	Philips	Ingenia	Outer	40.0	0.0002441648	0.0
1688	InstituteI	study	1101	11	20	127.96606334841627	89.68552036199094	8.5e-05	[ 200 1000]	Exclude-b0	3.0	Philips	Ingenia	Inner	50.0	0.0001293253	0.0
1689	InstituteI	study	1101	12	20	159.45927601809953	82.89819004524884	0.000105	[ 200 1000]	Exclude-b0	3.0	Philips	Ingenia	Outer	50.0	0.000124718	0.0
1690	InstituteI	study	1201	0	20	116.56334841628959	120.36425339366514	0.001107	[ 200 1000]	Exclude-b0	3.0	Philips	Ingenia	Centre	0.0	0.0011092794	0.0
1691	InstituteI	study	1201	1	20	149.14253393665157	114.3914027149321	0.00111	[ 200 1000]	Exclude-b0	3.0	Philips	Ingenia	Inner	0.0	0.001104485	0.0
1692	InstituteI	study	1201	2	20	172.762443438914	138.28280542986423	0.001122	[ 200 1000]	Exclude-b0	3.0	Philips	Ingenia	Outer	0.0	0.0011174768	0.0
1693	InstituteI	study	1201	3	20	138.01131221719456	144.25565610859726	0.000832	[ 200 1000]	Exclude-b0	3.0	Philips	Ingenia	Inner	10.0	0.0008398517	0.0
1694	InstituteI	study	1201	4	20	128.78054298642533	174.1199095022624	0.000846	[ 200 1000]	Exclude-b0	3.0	Philips	Ingenia	Outer	10.0	0.0008328774	0.0
1695	InstituteI	study	1201	5	20	108.96153846153842	149.6855203619909	0.000608	[ 200 1000]	Exclude-b0	3.0	Philips	Ingenia	Inner	20.0	0.000600765	0.0
1696	InstituteI	study	1201	6	20	79.09728506787329	155.92986425339362	0.000618	[ 200 1000]	Exclude-b0	3.0	Philips	Ingenia	Outer	20.0	0.0005993215	0.0
1697	InstituteI	study	1201	7	20	85.88461538461536	124.16515837104069	0.000391	[ 200 1000]	Exclude-b0	3.0	Philips	Ingenia	Inner	30.0	0.0004016804	0.0
1698	InstituteI	study	1201	8	20	66.60859728506784	100.54524886877823	0.000389	[ 200 1000]	Exclude-b0	3.0	Philips	Ingenia	Outer	30.0	0.00040203618	0.0
1699	InstituteI	study	1201	9	20	95.38687782805428	95.65837104072395	0.000223	[ 200 1000]	Exclude-b0	3.0	Philips	Ingenia	Inner	40.0	0.0002389374	0.0
1700	InstituteI	study	1201	10	20	106.78959276018097	64.43665158371039	0.000204	[ 200 1000]	Exclude-b0	3.0	Philips	Ingenia	Outer	40.0	0.0002441648	0.0
1701	InstituteI	study	1201	11	20	126.60859728506787	86.97058823529409	7.6e-05	[ 200 1000]	Exclude-b0	3.0	Philips	Ingenia	Inner	50.0	0.0001293253	0.0
1702	InstituteI	study	1201	12	20	160.54524886877826	83.1696832579185	0.000108	[ 200 1000]	Exclude-b0	3.0	Philips	Ingenia	Outer	50.0	0.000124718	0.0
1703	InstituteI	study	1301	0	20	117.10633484162892	119.54977375565608	0.001113	[ 200 1000]	Exclude-b0	3.0	Philips	Ingenia	Centre	0.0	0.0011092794	0.0
1704	InstituteI	study	1301	1	20	149.41402714932124	114.1199095022624	0.001106	[ 200 1000]	Exclude-b0	3.0	Philips	Ingenia	Inner	0.0	0.001104485	0.0
1705	InstituteI	study	1301	2	20	173.03393665158367	136.9253393665158	0.001126	[ 200 1000]	Exclude-b0	3.0	Philips	Ingenia	Outer	0.0	0.0011174768	0.0
1706	InstituteI	study	1301	3	20	139.91176470588235	143.1696832579185	0.000835	[ 200 1000]	Exclude-b0	3.0	Philips	Ingenia	Inner	10.0	0.0008398517	0.0
1707	InstituteI	study	1301	4	20	128.23755656108594	173.84841628959273	0.000846	[ 200 1000]	Exclude-b0	3.0	Philips	Ingenia	Outer	10.0	0.0008328774	0.0
1708	InstituteI	study	1301	5	20	107.8755656108597	150.22850678733028	0.000606	[ 200 1000]	Exclude-b0	3.0	Philips	Ingenia	Inner	20.0	0.000600765	0.0
1709	InstituteI	study	1301	6	20	78.28280542986423	156.74434389140268	0.000621	[ 200 1000]	Exclude-b0	3.0	Philips	Ingenia	Outer	20.0	0.0005993215	0.0
1710	InstituteI	study	1301	7	20	86.42760180995472	125.52262443438912	0.000394	[ 200 1000]	Exclude-b0	3.0	Philips	Ingenia	Inner	30.0	0.0004016804	0.0
1711	InstituteI	study	1301	8	20	66.33710407239818	100.54524886877823	0.00039	[ 200 1000]	Exclude-b0	3.0	Philips	Ingenia	Outer	30.0	0.00040203618	0.0
1712	InstituteI	study	1301	9	20	95.38687782805428	95.65837104072395	0.000224	[ 200 1000]	Exclude-b0	3.0	Philips	Ingenia	Inner	40.0	0.0002389374	0.0
1713	InstituteI	study	1301	10	20	107.60407239819003	65.52262443438912	0.000203	[ 200 1000]	Exclude-b0	3.0	Philips	Ingenia	Outer	40.0	0.0002441648	0.0
1714	InstituteI	study	1301	11	20	126.88009049773754	89.68552036199094	8.2e-05	[ 200 1000]	Exclude-b0	3.0	Philips	Ingenia	Inner	50.0	0.0001293253	0.0
1715	InstituteI	study	1301	12	20	160.00226244343887	82.89819004524884	0.000103	[ 200 1000]	Exclude-b0	3.0	Philips	Ingenia	Outer	50.0	0.000124718	0.0
1716	InstituteJ	study	0017	0	11	74.61764705882351	83.66742081447964	0.001134	[ 200 400 800 1000]	Exclude-b0	3.0	Siemens	Skyra	Centre	0.0	0.0011092794	0.0
1717	InstituteJ	study	0017	1	11	109.36877828054295	83.3054298642534	0.00114	[ 200 400 800 1000]	Exclude-b0	3.0	Siemens	Skyra	Inner	0.0	0.001104485	0.0
1718	InstituteJ	study	0017	2	11	128.01131221719453	112.44570135746605	0.001162	[ 200 400 800 1000]	Exclude-b0	3.0	Siemens	Skyra	Outer	0.0	0.0011174768	0.0
1719	InstituteJ	study	0017	3	11	93.07918552036196	112.80769230769229	0.00086	[ 200 400 800 1000]	Exclude-b0	3.0	Siemens	Skyra	Inner	10.0	0.0008398517	0.0
1720	InstituteJ	study	0017	4	11	74.97963800904975	144.11990950226243	0.000875	[ 200 400 800 1000]	Exclude-b0	3.0	Siemens	Skyra	Outer	10.0	0.0008328774	0.0
1721	InstituteJ	study	0017	5	11	57.96606334841627	112.44570135746605	0.000626	[ 200 400 800 1000]	Exclude-b0	3.0	Siemens	Skyra	Inner	20.0	0.000600765	0.0
1722	InstituteJ	study	0017	6	11	24.300904977375552	111.72171945701356	0.00065	[ 200 400 800 1000]	Exclude-b0	3.0	Siemens	Skyra	Outer	20.0	0.0005993215	0.0
1723	InstituteJ	study	0017	7	11	41.8574660633484	82.94343891402715	0.000429	[ 200 400 800 1000]	Exclude-b0	3.0	Siemens	Skyra	Inner	30.0	0.0004016804	0.0
1724	InstituteJ	study	0017	8	11	22.128959276018094	50.364253393665166	0.000428	[ 200 400 800 1000]	Exclude-b0	3.0	Siemens	Skyra	Outer	30.0	0.00040203618	0.0
1725	InstituteJ	study	0017	9	11	57.78506787330315	54.346153846153854	0.000244	[ 200 400 800 1000]	Exclude-b0	3.0	Siemens	Skyra	Inner	40.0	0.0002389374	0.0
1726	InstituteJ	study	0017	10	11	75.70361990950224	23.395927601809973	0.000245	[ 200 400 800 1000]	Exclude-b0	3.0	Siemens	Skyra	Outer	40.0	0.0002441648	0.0
1727	InstituteJ	study	0017	11	11	92.35520361990947	53.80316742081449	0.000151	[ 200 400 800 1000]	Exclude-b0	3.0	Siemens	Skyra	Inner	50.0	0.0001293253	0.0
1728	InstituteJ	study	0017	12	11	128.73529411764704	51.993212669683274	0.000164	[ 200 400 800 1000]	Exclude-b0	3.0	Siemens	Skyra	Outer	50.0	0.000124718	0.0
1729	InstituteK	study	0022	0	15	129.51357466063354	127.48642533936655	0.001114	[ 200 1000]	Exclude-b0	3.0	Siemens	PrismaFit	Centre	0.0	0.0011092794	0.0
1730	InstituteK	study	0022	1	15	156.73529411764707	121.69457013574666	0.001115	[ 200 1000]	Exclude-b0	3.0	Siemens	PrismaFit	Inner	0.0	0.001104485	0.0
1731	InstituteK	study	0022	2	15	173.5316742081448	141.38687782805434	0.001115	[ 200 1000]	Exclude-b0	3.0	Siemens	PrismaFit	Outer	0.0	0.0011174768	0.0
1732	InstituteK	study	0022	3	15	146.59954751131227	147.46832579185525	0.000838	[ 200 1000]	Exclude-b0	3.0	Siemens	PrismaFit	Inner	10.0	0.0008398517	0.0
1733	InstituteK	study	0022	4	15	138.20135746606337	174.6900452488688	0.000842	[ 200 1000]	Exclude-b0	3.0	Siemens	PrismaFit	Outer	10.0	0.0008328774	0.0
1734	InstituteK	study	0022	5	15	121.11538461538464	153.26018099547517	0.000607	[ 200 1000]	Exclude-b0	3.0	Siemens	PrismaFit	Inner	20.0	0.000600765	0.0
1735	InstituteK	study	0022	6	15	92.15610859728508	157.89366515837108	0.000605	[ 200 1000]	Exclude-b0	3.0	Siemens	PrismaFit	Outer	20.0	0.0005993215	0.0
1736	InstituteK	study	0022	7	15	104.3190045248869	131.8303167420815	0.000407	[ 200 1000]	Exclude-b0	3.0	Siemens	PrismaFit	Inner	30.0	0.0004016804	0.0
1737	InstituteK	study	0022	8	15	85.49547511312218	110.69004524886881	0.000403	[ 200 1000]	Exclude-b0	3.0	Siemens	PrismaFit	Outer	30.0	0.00040203618	0.0
1738	InstituteK	study	0022	9	15	113.29638009049773	104.8981900452489	0.000248	[ 200 1000]	Exclude-b0	3.0	Siemens	PrismaFit	Inner	40.0	0.0002389374	0.0
1739	InstituteK	study	0022	10	15	119.08823529411768	81.1515837104073	0.000247	[ 200 1000]	Exclude-b0	3.0	Siemens	PrismaFit	Outer	40.0	0.0002441648	0.0
1740	InstituteK	study	0022	11	15	137.62217194570138	102.00226244343895	0.000136	[ 200 1000]	Exclude-b0	3.0	Siemens	PrismaFit	Inner	50.0	0.0001293253	0.0
1741	InstituteK	study	0022	12	15	162.816742081448	95.92081447963804	0.000134	[ 200 1000]	Exclude-b0	3.0	Siemens	PrismaFit	Outer	50.0	0.000124718	0.0
1742	InstituteK	study	0026	0	15	130.09276018099553	127.19683257918555	0.001114	[ 200 1000]	Exclude-b0	3.0	Siemens	PrismaFit	Centre	0.0	0.0011092794	0.0
1743	InstituteK	study	0026	1	15	155.8665158371041	121.69457013574666	0.001114	[ 200 1000]	Exclude-b0	3.0	Siemens	PrismaFit	Inner	0.0	0.001104485	0.0
1744	InstituteK	study	0026	2	15	174.4004524886878	141.96606334841633	0.001117	[ 200 1000]	Exclude-b0	3.0	Siemens	PrismaFit	Outer	0.0	0.0011174768	0.0
1745	InstituteK	study	0026	3	15	147.46832579185525	148.04751131221724	0.000839	[ 200 1000]	Exclude-b0	3.0	Siemens	PrismaFit	Inner	10.0	0.0008398517	0.0
1746	InstituteK	study	0026	4	15	137.62217194570138	174.6900452488688	0.000843	[ 200 1000]	Exclude-b0	3.0	Siemens	PrismaFit	Outer	10.0	0.0008328774	0.0
1747	InstituteK	study	0026	5	15	120.53619909502265	153.54977375565616	0.000607	[ 200 1000]	Exclude-b0	3.0	Siemens	PrismaFit	Inner	20.0	0.000600765	0.0
1748	InstituteK	study	0026	6	15	92.15610859728508	159.05203619909506	0.000605	[ 200 1000]	Exclude-b0	3.0	Siemens	PrismaFit	Outer	20.0	0.0005993215	0.0
1749	InstituteK	study	0026	7	15	100.84389140271497	132.40950226244348	0.000406	[ 200 1000]	Exclude-b0	3.0	Siemens	PrismaFit	Inner	30.0	0.0004016804	0.0
1750	InstituteK	study	0026	8	15	84.04751131221721	111.2692307692308	0.000401	[ 200 1000]	Exclude-b0	3.0	Siemens	PrismaFit	Outer	30.0	0.00040203618	0.0
1751	InstituteK	study	0026	9	15	110.40045248868779	107.21493212669688	0.000246	[ 200 1000]	Exclude-b0	3.0	Siemens	PrismaFit	Inner	40.0	0.0002389374	0.0
1752	InstituteK	study	0026	10	15	118.79864253393669	80.28280542986428	0.000246	[ 200 1000]	Exclude-b0	3.0	Siemens	PrismaFit	Outer	40.0	0.0002441648	0.0
1753	InstituteK	study	0026	11	15	136.7533936651584	101.13348416289597	0.000134	[ 200 1000]	Exclude-b0	3.0	Siemens	PrismaFit	Inner	50.0	0.0001293253	0.0
1754	InstituteK	study	0026	12	15	162.23755656108602	94.47285067873307	0.000133	[ 200 1000]	Exclude-b0	3.0	Siemens	PrismaFit	Outer	50.0	0.000124718	0.0
1755	InstituteK	study	0030	0	15	130.38235294117652	127.77601809954754	0.001113	[ 200 1000]	Exclude-b0	3.0	Siemens	PrismaFit	Centre	0.0	0.0011092794	0.0
1756	InstituteK	study	0030	1	15	155.2873303167421	121.40497737556564	0.001113	[ 200 1000]	Exclude-b0	3.0	Siemens	PrismaFit	Inner	0.0	0.001104485	0.0
1757	InstituteK	study	0030	2	15	173.2420814479638	141.96606334841633	0.001116	[ 200 1000]	Exclude-b0	3.0	Siemens	PrismaFit	Outer	0.0	0.0011174768	0.0
1758	InstituteK	study	0030	3	15	147.46832579185525	147.46832579185525	0.000839	[ 200 1000]	Exclude-b0	3.0	Siemens	PrismaFit	Inner	10.0	0.0008398517	0.0
1759	InstituteK	study	0030	4	15	138.49095022624437	173.82126696832583	0.000843	[ 200 1000]	Exclude-b0	3.0	Siemens	PrismaFit	Outer	10.0	0.0008328774	0.0
1760	InstituteK	study	0030	5	15	120.82579185520365	153.83936651583716	0.000606	[ 200 1000]	Exclude-b0	3.0	Siemens	PrismaFit	Inner	20.0	0.000600765	0.0
1761	InstituteK	study	0030	6	15	90.9977375565611	158.18325791855207	0.000605	[ 200 1000]	Exclude-b0	3.0	Siemens	PrismaFit	Outer	20.0	0.0005993215	0.0
1762	InstituteK	study	0030	7	15	102.29185520361995	131.8303167420815	0.000405	[ 200 1000]	Exclude-b0	3.0	Siemens	PrismaFit	Inner	30.0	0.0004016804	0.0
1763	InstituteK	study	0030	8	15	83.46832579185522	111.84841628959279	0.0004	[ 200 1000]	Exclude-b0	3.0	Siemens	PrismaFit	Outer	30.0	0.00040203618	0.0
1764	InstituteK	study	0030	9	15	111.26923076923077	106.0565610859729	0.000246	[ 200 1000]	Exclude-b0	3.0	Siemens	PrismaFit	Inner	40.0	0.0002389374	0.0
1765	InstituteK	study	0030	10	15	117.9298642533937	79.99321266968329	0.000245	[ 200 1000]	Exclude-b0	3.0	Siemens	PrismaFit	Outer	40.0	0.0002441648	0.0
1766	InstituteK	study	0030	11	15	137.0429864253394	100.26470588235298	0.000134	[ 200 1000]	Exclude-b0	3.0	Siemens	PrismaFit	Inner	50.0	0.0001293253	0.0
1767	InstituteK	study	0030	12	15	161.94796380090503	95.63122171945705	0.000134	[ 200 1000]	Exclude-b0	3.0	Siemens	PrismaFit	Outer	50.0	0.000124718	0.0
1768	InstituteK	study	0034	0	15	130.09276018099553	127.48642533936655	0.001114	[ 200 1000]	Exclude-b0	3.0	Siemens	PrismaFit	Centre	0.0	0.0011092794	0.0
1769	InstituteK	study	0034	1	15	156.15610859728508	120.82579185520365	0.001112	[ 200 1000]	Exclude-b0	3.0	Siemens	PrismaFit	Inner	0.0	0.001104485	0.0
1770	InstituteK	study	0034	2	15	174.1108597285068	141.96606334841633	0.001117	[ 200 1000]	Exclude-b0	3.0	Siemens	PrismaFit	Outer	0.0	0.0011174768	0.0
1771	InstituteK	study	0034	3	15	147.46832579185525	146.88914027149326	0.000839	[ 200 1000]	Exclude-b0	3.0	Siemens	PrismaFit	Inner	10.0	0.0008398517	0.0
1772	InstituteK	study	0034	4	15	136.7533936651584	173.82126696832583	0.000842	[ 200 1000]	Exclude-b0	3.0	Siemens	PrismaFit	Outer	10.0	0.0008328774	0.0
1773	InstituteK	study	0034	5	15	120.82579185520365	152.97058823529417	0.000607	[ 200 1000]	Exclude-b0	3.0	Siemens	PrismaFit	Inner	20.0	0.000600765	0.0
1774	InstituteK	study	0034	6	15	92.15610859728508	158.47285067873307	0.000606	[ 200 1000]	Exclude-b0	3.0	Siemens	PrismaFit	Outer	20.0	0.0005993215	0.0
1775	InstituteK	study	0034	7	15	102.58144796380094	131.8303167420815	0.000405	[ 200 1000]	Exclude-b0	3.0	Siemens	PrismaFit	Inner	30.0	0.0004016804	0.0
1776	InstituteK	study	0034	8	15	82.02036199095025	110.97963800904981	0.000401	[ 200 1000]	Exclude-b0	3.0	Siemens	PrismaFit	Outer	30.0	0.00040203618	0.0
1777	InstituteK	study	0034	9	15	112.42760180995475	106.63574660633489	0.000246	[ 200 1000]	Exclude-b0	3.0	Siemens	PrismaFit	Inner	40.0	0.0002389374	0.0
1778	InstituteK	study	0034	10	15	118.50904977375569	80.28280542986428	0.000247	[ 200 1000]	Exclude-b0	3.0	Siemens	PrismaFit	Outer	40.0	0.0002441648	0.0
1779	InstituteK	study	0034	11	15	137.91176470588238	102.00226244343895	0.000135	[ 200 1000]	Exclude-b0	3.0	Siemens	PrismaFit	Inner	50.0	0.0001293253	0.0
1780	InstituteK	study	0034	12	15	162.52714932126702	96.21040723981906	0.000134	[ 200 1000]	Exclude-b0	3.0	Siemens	PrismaFit	Outer	50.0	0.000124718	0.0
1781	InstituteL	study	0051	0	13	71.76357466063348	66.92420814479638	0.001093	[200, 1000]	Spec-bvals	3.0	Siemens	Skyra	Centre	0.0	0.0011092794	0.0
1782	InstituteL	study	0051	1	13	56.77714932126699	67.23642533936652	0.001106	[200, 1000]	Spec-bvals	3.0	Siemens	Skyra	Inner	0.0	0.001104485	0.0
1783	InstituteL	study	0051	2	13	49.28393665158373	79.25678733031674	0.001121	[200, 1000]	Spec-bvals	3.0	Siemens	Skyra	Outer	0.0	0.0011174768	0.0
1784	InstituteL	study	0051	3	13	63.333710407239835	80.81787330316742	0.000878	[200, 1000]	Spec-bvals	3.0	Siemens	Skyra	Inner	10.0	0.0008398517	0.0
1785	InstituteL	study	0051	4	13	71.60746606334843	92.0576923076923	0.000842	[200, 1000]	Spec-bvals	3.0	Siemens	Skyra	Outer	10.0	0.0008328774	0.0
1786	InstituteL	study	0051	5	13	78.16402714932127	79.25678733031674	0.000599	[200, 1000]	Spec-bvals	3.0	Siemens	Skyra	Inner	20.0	0.000600765	0.0
1787	InstituteL	study	0051	6	13	94.24321266968326	79.10067873303167	0.00061	[200, 1000]	Spec-bvals	3.0	Siemens	Skyra	Outer	20.0	0.0005993215	0.0
1788	InstituteL	study	0051	7	13	87.53054298642537	65.83144796380091	0.000399	[200, 1000]	Spec-bvals	3.0	Siemens	Skyra	Inner	30.0	0.0004016804	0.0
1789	InstituteL	study	0051	8	13	93.46266968325793	53.186651583710415	0.000405	[200, 1000]	Spec-bvals	3.0	Siemens	Skyra	Outer	30.0	0.00040203618	0.0
1790	InstituteL	study	0051	9	13	79.41289592760182	53.81108597285068	0.000249	[200, 1000]	Spec-bvals	3.0	Siemens	Skyra	Inner	40.0	0.0002389374	0.0
1791	InstituteL	study	0051	10	13	71.29524886877829	39.76131221719457	0.000257	[200, 1000]	Spec-bvals	3.0	Siemens	Skyra	Outer	40.0	0.0002441648	0.0
1792	InstituteL	study	0051	11	13	63.95814479638011	53.34276018099547	0.000126	[200, 1000]	Spec-bvals	3.0	Siemens	Skyra	Inner	50.0	0.0001293253	0.0
1793	InstituteL	study	0051	12	13	49.28393665158373	52.25	0.000126	[200, 1000]	Spec-bvals	3.0	Siemens	Skyra	Outer	50.0	0.000124718	0.0
1794	InstituteL	study	0055	0	13	71.29524886877829	67.39253393665159	0.001099	[200, 1000]	Spec-bvals	3.0	Siemens	Skyra	Centre	0.0	0.0011092794	0.0
1795	InstituteL	study	0055	1	13	57.0893665158371	67.39253393665159	0.001107	[200, 1000]	Spec-bvals	3.0	Siemens	Skyra	Inner	0.0	0.001104485	0.0
1796	InstituteL	study	0055	2	13	48.97171945701359	78.9445701357466	0.001125	[200, 1000]	Spec-bvals	3.0	Siemens	Skyra	Outer	0.0	0.0011174768	0.0
1797	InstituteL	study	0055	3	13	64.27036199095022	80.97398190045247	0.000878	[200, 1000]	Spec-bvals	3.0	Siemens	Skyra	Inner	10.0	0.0008398517	0.0
1798	InstituteL	study	0055	4	13	71.29524886877829	92.52601809954753	0.000843	[200, 1000]	Spec-bvals	3.0	Siemens	Skyra	Outer	10.0	0.0008328774	0.0
1799	InstituteL	study	0055	5	13	78.9445701357466	79.72511312217193	0.000601	[200, 1000]	Spec-bvals	3.0	Siemens	Skyra	Inner	20.0	0.000600765	0.0
1800	InstituteL	study	0055	6	13	93.93099547511312	79.10067873303167	0.000612	[200, 1000]	Spec-bvals	3.0	Siemens	Skyra	Outer	20.0	0.0005993215	0.0
1801	InstituteL	study	0055	7	13	86.12556561085972	67.54864253393666	0.0004	[200, 1000]	Spec-bvals	3.0	Siemens	Skyra	Inner	30.0	0.0004016804	0.0
1802	InstituteL	study	0055	8	13	94.24321266968326	53.186651583710415	0.000402	[200, 1000]	Spec-bvals	3.0	Siemens	Skyra	Outer	30.0	0.00040203618	0.0
1803	InstituteL	study	0055	9	13	78.78846153846155	54.74773755656109	0.000251	[200, 1000]	Spec-bvals	3.0	Siemens	Skyra	Inner	40.0	0.0002389374	0.0
1804	InstituteL	study	0055	10	13	71.13914027149323	40.38574660633484	0.000255	[200, 1000]	Spec-bvals	3.0	Siemens	Skyra	Outer	40.0	0.0002441648	0.0
1805	InstituteL	study	0055	11	13	64.27036199095022	53.49886877828054	0.000127	[200, 1000]	Spec-bvals	3.0	Siemens	Skyra	Inner	50.0	0.0001293253	0.0
1806	InstituteL	study	0055	12	13	49.12782805429865	52.874434389140276	0.000129	[200, 1000]	Spec-bvals	3.0	Siemens	Skyra	Outer	50.0	0.000124718	0.0
1807	InstituteL	study	0057	0	13	71.91968325791856	67.54864253393666	0.001104	[200, 1000]	Spec-bvals	3.0	Siemens	Skyra	Centre	0.0	0.0011092794	0.0
1808	InstituteL	study	0057	1	13	57.0893665158371	67.08031674208145	0.001112	[200, 1000]	Spec-bvals	3.0	Siemens	Skyra	Inner	0.0	0.001104485	0.0
1809	InstituteL	study	0057	2	13	49.28393665158373	79.10067873303167	0.001125	[200, 1000]	Spec-bvals	3.0	Siemens	Skyra	Outer	0.0	0.0011174768	0.0
1810	InstituteL	study	0057	3	13	64.27036199095022	80.50565610859728	0.000882	[200, 1000]	Spec-bvals	3.0	Siemens	Skyra	Inner	10.0	0.0008398517	0.0
1811	InstituteL	study	0057	4	13	72.07579185520363	92.68212669683258	0.000848	[200, 1000]	Spec-bvals	3.0	Siemens	Skyra	Outer	10.0	0.0008328774	0.0
1812	InstituteL	study	0057	5	13	78.4762443438914	79.72511312217193	0.000604	[200, 1000]	Spec-bvals	3.0	Siemens	Skyra	Inner	20.0	0.000600765	0.0
1813	InstituteL	study	0057	6	13	93.61877828054298	79.25678733031674	0.000615	[200, 1000]	Spec-bvals	3.0	Siemens	Skyra	Outer	20.0	0.0005993215	0.0
1814	InstituteL	study	0057	7	13	86.59389140271495	67.54864253393666	0.000405	[200, 1000]	Spec-bvals	3.0	Siemens	Skyra	Inner	30.0	0.0004016804	0.0
1815	InstituteL	study	0057	8	13	93.77488687782807	53.65497737556561	0.00041	[200, 1000]	Spec-bvals	3.0	Siemens	Skyra	Outer	30.0	0.00040203618	0.0
1816	InstituteL	study	0057	9	13	79.25678733031674	54.74773755656109	0.000255	[200, 1000]	Spec-bvals	3.0	Siemens	Skyra	Inner	40.0	0.0002389374	0.0
1817	InstituteL	study	0057	10	13	71.76357466063348	40.22963800904978	0.000257	[200, 1000]	Spec-bvals	3.0	Siemens	Skyra	Outer	40.0	0.0002441648	0.0
1818	InstituteL	study	0057	11	13	63.95814479638011	54.123303167420815	0.000132	[200, 1000]	Spec-bvals	3.0	Siemens	Skyra	Inner	50.0	0.0001293253	0.0
1819	InstituteL	study	0057	12	13	49.75226244343892	52.71832579185521	0.00013	[200, 1000]	Spec-bvals	3.0	Siemens	Skyra	Outer	50.0	0.000124718	0.0
1820	InstituteL	study	0059	0	13	71.91968325791856	68.01696832579185	0.001107	[200, 1000]	Spec-bvals	3.0	Siemens	Skyra	Centre	0.0	0.0011092794	0.0
1821	InstituteL	study	0059	1	13	56.15271493212671	67.23642533936652	0.001118	[200, 1000]	Spec-bvals	3.0	Siemens	Skyra	Inner	0.0	0.001104485	0.0
1822	InstituteL	study	0059	2	13	49.12782805429865	79.41289592760181	0.001128	[200, 1000]	Spec-bvals	3.0	Siemens	Skyra	Outer	0.0	0.0011174768	0.0
1823	InstituteL	study	0059	3	13	64.27036199095022	81.13009049773756	0.000876	[200, 1000]	Spec-bvals	3.0	Siemens	Skyra	Inner	10.0	0.0008398517	0.0
1824	InstituteL	study	0059	4	13	71.91968325791856	94.08710407239819	0.000854	[200, 1000]	Spec-bvals	3.0	Siemens	Skyra	Outer	10.0	0.0008328774	0.0
1825	InstituteL	study	0059	5	13	78.78846153846155	79.41289592760181	0.000606	[200, 1000]	Spec-bvals	3.0	Siemens	Skyra	Inner	20.0	0.000600765	0.0
1826	InstituteL	study	0059	6	13	95.33597285067873	79.88122171945702	0.000616	[200, 1000]	Spec-bvals	3.0	Siemens	Skyra	Outer	20.0	0.0005993215	0.0
1827	InstituteL	study	0059	7	13	86.75	67.54864253393666	0.000409	[200, 1000]	Spec-bvals	3.0	Siemens	Skyra	Inner	30.0	0.0004016804	0.0
1828	InstituteL	study	0059	8	13	94.39932126696834	53.81108597285068	0.000409	[200, 1000]	Spec-bvals	3.0	Siemens	Skyra	Outer	30.0	0.00040203618	0.0
1829	InstituteL	study	0059	9	13	78.9445701357466	54.74773755656109	0.000256	[200, 1000]	Spec-bvals	3.0	Siemens	Skyra	Inner	40.0	0.0002389374	0.0
1830	InstituteL	study	0059	10	13	71.29524886877829	39.6052036199095	0.000258	[200, 1000]	Spec-bvals	3.0	Siemens	Skyra	Outer	40.0	0.0002441648	0.0
1831	InstituteL	study	0059	11	13	63.95814479638011	53.967194570135746	0.000132	[200, 1000]	Spec-bvals	3.0	Siemens	Skyra	Inner	50.0	0.0001293253	0.0
1832	InstituteL	study	0059	12	13	49.59615384615387	52.874434389140276	0.00013	[200, 1000]	Spec-bvals	3.0	Siemens	Skyra	Outer	50.0	0.000124718	0.0
1833	InstituteM	study	0039	0	15	65.15158371040727	66.02036199095025	0.001129	[ 200 1000]	Exclude-b0	3.0	Siemens	Verio	Centre	0.0	0.0011092794	0.0
1834	InstituteM	study	0039	1	15	79.48642533936652	57.911764705882376	0.001101	[ 200 1000]	Exclude-b0	3.0	Siemens	Verio	Inner	0.0	0.001104485	0.0
1835	InstituteM	study	0039	2	15	80.06561085972851	40.53619909502265	0.001108	[ 200 1000]	Exclude-b0	3.0	Siemens	Verio	Outer	0.0	0.0011174768	0.0
1836	InstituteM	study	0039	3	15	65.58597285067876	50.0927601809955	0.000832	[ 200 1000]	Exclude-b0	3.0	Siemens	Verio	Inner	10.0	0.0008398517	0.0
1837	InstituteM	study	0039	4	15	51.68552036199097	42.27375565610862	0.000823	[ 200 1000]	Exclude-b0	3.0	Siemens	Verio	Outer	10.0	0.0008328774	0.0
1838	InstituteM	study	0039	5	15	50.816742081447984	59.21493212669685	0.000575	[ 200 1000]	Exclude-b0	3.0	Siemens	Verio	Inner	20.0	0.000600765	0.0
1839	InstituteM	study	0039	6	15	35.90271493212671	65.00678733031677	0.00062	[ 200 1000]	Exclude-b0	3.0	Siemens	Verio	Outer	20.0	0.0005993215	0.0
1840	InstituteM	study	0039	7	15	49.947963800905	74.70814479638011	0.000401	[ 200 1000]	Exclude-b0	3.0	Siemens	Verio	Inner	30.0	0.0004016804	0.0
1841	InstituteM	study	0039	8	15	49.07918552036199	91.07013574660635	0.000407	[ 200 1000]	Exclude-b0	3.0	Siemens	Verio	Outer	30.0	0.00040203618	0.0
1842	InstituteM	study	0039	9	15	63.99321266968326	82.237556561086	0.000252	[ 200 1000]	Exclude-b0	3.0	Siemens	Verio	Inner	40.0	0.0002389374	0.0
1843	InstituteM	study	0039	10	15	78.32805429864254	90.49095022624437	0.00025	[ 200 1000]	Exclude-b0	3.0	Siemens	Verio	Outer	40.0	0.0002441648	0.0
1844	InstituteM	study	0039	11	15	78.03846153846155	74.85294117647061	0.000129	[ 200 1000]	Exclude-b0	3.0	Siemens	Verio	Inner	50.0	0.0001293253	0.0
1845	InstituteM	study	0039	12	15	93.38687782805431	65.87556561085975	0.00013	[ 200 1000]	Exclude-b0	3.0	Siemens	Verio	Outer	50.0	0.000124718	0.0
1846	InstituteM	study	0041	0	15	64.71719457013575	66.16515837104075	0.001122	[ 200 1000]	Exclude-b0	3.0	Siemens	Verio	Centre	0.0	0.0011092794	0.0
1847	InstituteM	study	0041	1	15	79.77601809954751	58.20135746606337	0.001102	[ 200 1000]	Exclude-b0	3.0	Siemens	Verio	Inner	0.0	0.001104485	0.0
1848	InstituteM	study	0041	2	15	80.64479638009053	41.26018099547514	0.001113	[ 200 1000]	Exclude-b0	3.0	Siemens	Verio	Outer	0.0	0.0011174768	0.0
1849	InstituteM	study	0041	3	15	65.44117647058826	49.36877828054301	0.000832	[ 200 1000]	Exclude-b0	3.0	Siemens	Verio	Inner	10.0	0.0008398517	0.0
1850	InstituteM	study	0041	4	15	51.10633484162898	42.27375565610862	0.000822	[ 200 1000]	Exclude-b0	3.0	Siemens	Verio	Outer	10.0	0.0008328774	0.0
1851	InstituteM	study	0041	5	15	50.237556561085995	59.21493212669685	0.000575	[ 200 1000]	Exclude-b0	3.0	Siemens	Verio	Inner	20.0	0.000600765	0.0
1852	InstituteM	study	0041	6	15	35.613122171945705	64.57239819004526	0.00062	[ 200 1000]	Exclude-b0	3.0	Siemens	Verio	Outer	20.0	0.0005993215	0.0
1853	InstituteM	study	0041	7	15	50.38235294117649	73.54977375565613	0.0004	[ 200 1000]	Exclude-b0	3.0	Siemens	Verio	Inner	30.0	0.0004016804	0.0
1854	InstituteM	study	0041	8	15	49.36877828054301	89.47737556561088	0.000407	[ 200 1000]	Exclude-b0	3.0	Siemens	Verio	Outer	30.0	0.00040203618	0.0
1855	InstituteM	study	0041	9	15	63.84841628959276	82.237556561086	0.000248	[ 200 1000]	Exclude-b0	3.0	Siemens	Verio	Inner	40.0	0.0002389374	0.0
1856	InstituteM	study	0041	10	15	78.76244343891403	90.20135746606337	0.00025	[ 200 1000]	Exclude-b0	3.0	Siemens	Verio	Outer	40.0	0.0002441648	0.0
1857	InstituteM	study	0041	11	15	79.05203619909503	74.85294117647061	0.000135	[ 200 1000]	Exclude-b0	3.0	Siemens	Verio	Inner	50.0	0.0001293253	0.0
1858	InstituteM	study	0041	12	15	93.8212669683258	66.30995475113124	0.000128	[ 200 1000]	Exclude-b0	3.0	Siemens	Verio	Outer	50.0	0.000124718	0.0
1859	InstituteM	study	0043	0	15	64.57239819004525	66.16515837104075	0.001123	[ 200 1000]	Exclude-b0	3.0	Siemens	Verio	Centre	0.0	0.0011092794	0.0
1860	InstituteM	study	0043	1	15	80.06561085972851	58.056561085972874	0.001099	[ 200 1000]	Exclude-b0	3.0	Siemens	Verio	Inner	0.0	0.001104485	0.0
1861	InstituteM	study	0043	2	15	80.210407239819	40.53619909502265	0.001108	[ 200 1000]	Exclude-b0	3.0	Siemens	Verio	Outer	0.0	0.0011174768	0.0
1862	InstituteM	study	0043	3	15	65.44117647058826	49.658371040724006	0.000831	[ 200 1000]	Exclude-b0	3.0	Siemens	Verio	Inner	10.0	0.0008398517	0.0
1863	InstituteM	study	0043	4	15	51.68552036199097	42.27375565610862	0.000823	[ 200 1000]	Exclude-b0	3.0	Siemens	Verio	Outer	10.0	0.0008328774	0.0
1864	InstituteM	study	0043	5	15	51.251131221719476	59.64932126696834	0.000575	[ 200 1000]	Exclude-b0	3.0	Siemens	Verio	Inner	20.0	0.000600765	0.0
1865	InstituteM	study	0043	6	15	35.90271493212671	65.15158371040727	0.00062	[ 200 1000]	Exclude-b0	3.0	Siemens	Verio	Outer	20.0	0.0005993215	0.0
1866	InstituteM	study	0043	7	15	49.8031674208145	73.69457013574663	0.000399	[ 200 1000]	Exclude-b0	3.0	Siemens	Verio	Inner	30.0	0.0004016804	0.0
1867	InstituteM	study	0043	8	15	49.51357466063351	90.20135746606337	0.000406	[ 200 1000]	Exclude-b0	3.0	Siemens	Verio	Outer	30.0	0.00040203618	0.0
1868	InstituteM	study	0043	9	15	64.71719457013575	82.0927601809955	0.000247	[ 200 1000]	Exclude-b0	3.0	Siemens	Verio	Inner	40.0	0.0002389374	0.0
1869	InstituteM	study	0043	10	15	78.03846153846155	90.63574660633486	0.000246	[ 200 1000]	Exclude-b0	3.0	Siemens	Verio	Outer	40.0	0.0002441648	0.0
1870	InstituteM	study	0043	11	15	78.61764705882354	74.9977375565611	0.000129	[ 200 1000]	Exclude-b0	3.0	Siemens	Verio	Inner	50.0	0.0001293253	0.0
1871	InstituteM	study	0043	12	15	93.6764705882353	66.16515837104075	0.000127	[ 200 1000]	Exclude-b0	3.0	Siemens	Verio	Outer	50.0	0.000124718	0.0
1872	InstituteM	study	0045	0	15	65.00678733031677	66.59954751131224	0.001124	[ 200 1000]	Exclude-b0	3.0	Siemens	Verio	Centre	0.0	0.0011092794	0.0
1873	InstituteM	study	0045	1	15	79.92081447963801	57.911764705882376	0.0011	[ 200 1000]	Exclude-b0	3.0	Siemens	Verio	Inner	0.0	0.001104485	0.0
1874	InstituteM	study	0045	2	15	80.3552036199095	41.404977375565636	0.001113	[ 200 1000]	Exclude-b0	3.0	Siemens	Verio	Outer	0.0	0.0011174768	0.0
1875	InstituteM	study	0045	3	15	66.02036199095025	49.8031674208145	0.000832	[ 200 1000]	Exclude-b0	3.0	Siemens	Verio	Inner	10.0	0.0008398517	0.0
1876	InstituteM	study	0045	4	15	51.830316742081465	42.563348416289614	0.000822	[ 200 1000]	Exclude-b0	3.0	Siemens	Verio	Outer	10.0	0.0008328774	0.0
1877	InstituteM	study	0045	5	15	51.10633484162898	58.78054298642536	0.000576	[ 200 1000]	Exclude-b0	3.0	Siemens	Verio	Inner	20.0	0.000600765	0.0
1878	InstituteM	study	0045	6	15	36.04751131221721	64.28280542986427	0.000619	[ 200 1000]	Exclude-b0	3.0	Siemens	Verio	Outer	20.0	0.0005993215	0.0
1879	InstituteM	study	0045	7	15	50.0927601809955	73.11538461538464	0.000399	[ 200 1000]	Exclude-b0	3.0	Siemens	Verio	Inner	30.0	0.0004016804	0.0
1880	InstituteM	study	0045	8	15	49.51357466063351	89.91176470588238	0.000405	[ 200 1000]	Exclude-b0	3.0	Siemens	Verio	Outer	30.0	0.00040203618	0.0
1881	InstituteM	study	0045	9	15	64.13800904977376	82.0927601809955	0.000248	[ 200 1000]	Exclude-b0	3.0	Siemens	Verio	Inner	40.0	0.0002389374	0.0
1882	InstituteM	study	0045	10	15	78.18325791855204	90.92533936651586	0.000247	[ 200 1000]	Exclude-b0	3.0	Siemens	Verio	Outer	40.0	0.0002441648	0.0
1883	InstituteM	study	0045	11	15	78.61764705882354	74.70814479638011	0.000128	[ 200 1000]	Exclude-b0	3.0	Siemens	Verio	Inner	50.0	0.0001293253	0.0
1884	InstituteM	study	0045	12	15	94.1108597285068	65.73076923076925	0.000128	[ 200 1000]	Exclude-b0	3.0	Siemens	Verio	Outer	50.0	0.000124718	0.0
