# Supplementary material for: Open-source quality assurance for multi-parametric MRI: a diffusion analysis update for the magnetic resonance biomarker assessment software (MR-BIAS)
Source: MAGMA. 2025 Apr 26;38(4):639–51. doi: 10.1007/s10334-025-01252-4 (PMC12443916; doi:10.1007/s10334-025-01252-4)
Supplement: Supplementary file 10 — Supplementary file10 (CSV 180 kb) [file 10334_2025_1252_MOESM10_ESM.csv]

	Institute	Protocol	SeriesNumber	ROI	SliceDx	CentroidX	CentroidY	ADC	BvalsInFit	FitLabel	Field	Manufacturer	Make	Location	PvpConcentration	ADC_0deg	ADC_0deg_uncertainty
0	InstituteA	benchmark	0301	0	11.0	136.0	120.0	0.0011401865281962837	[0. 0.0005 0.0009 0.002 ]	All-bvals	1.5	Philips	Ingenia	Centre	0.0	0.0011092794	0.0
1	InstituteA	benchmark	0301	1	11.0	119.0	84.0	0.0011434637043284796	[0. 0.0005 0.0009 0.002 ]	All-bvals	1.5	Philips	Ingenia	Inner	0.0	0.001104485	0.0
2	InstituteA	benchmark	0301	11	11.0	157.0	86.0	0.0001334554372050558	[0. 0.0005 0.0009 0.002 ]	All-bvals	1.5	Philips	Ingenia	Inner	50.0	0.0001293253	0.0
3	InstituteA	benchmark	0301	9	11.0	174.0	120.0	0.0002614958987094301	[0. 0.0005 0.0009 0.002 ]	All-bvals	1.5	Philips	Ingenia	Inner	40.0	0.0002389374	0.0
4	InstituteA	benchmark	0301	7	11.0	155.0	155.0	0.00042746567660355034	[0. 0.0005 0.0009 0.002 ]	All-bvals	1.5	Philips	Ingenia	Inner	30.0	0.0004016804	0.0
5	InstituteA	benchmark	0301	5	11.0	114.0	153.0	0.000611214318693488	[0. 0.0005 0.0009 0.002 ]	All-bvals	1.5	Philips	Ingenia	Inner	20.0	0.000600765	0.0
6	InstituteA	benchmark	0301	3	11.0	97.0	117.0	0.0008354373658379629	[0. 0.0005 0.0009 0.002 ]	All-bvals	1.5	Philips	Ingenia	Inner	10.0	0.0008398517	0.0
7	InstituteA	benchmark	0301	12	11.0	140.0	49.0	0.0001417405758547834	[0. 0.0005 0.0009 0.002 ]	All-bvals	1.5	Philips	Ingenia	Outer	50.0	0.000124718	0.0
8	InstituteA	benchmark	0301	10	11.0	199.0	89.0	0.0002479166377044452	[0. 0.0005 0.0009 0.002 ]	All-bvals	1.5	Philips	Ingenia	Outer	40.0	0.0002441648	0.0
9	InstituteA	benchmark	0301	8	11.0	194.0	156.0	0.00044221655441585486	[0. 0.0005 0.0009 0.002 ]	All-bvals	1.5	Philips	Ingenia	Outer	30.0	0.00040203618	0.0
10	InstituteA	benchmark	0301	6	11.0	132.0	189.0	0.0007025526406058464	[0. 0.0005 0.0009 0.002 ]	All-bvals	1.5	Philips	Ingenia	Outer	20.0	0.0005993215	0.0
11	InstituteA	benchmark	0301	4	11.0	75.0	149.0	0.0008523945083610963	[0. 0.0005 0.0009 0.002 ]	All-bvals	1.5	Philips	Ingenia	Outer	10.0	0.0008328774	0.0
12	InstituteA	benchmark	0301	2	11.0	80.0	82.0	0.0011425229677785088	[0. 0.0005 0.0009 0.002 ]	All-bvals	1.5	Philips	Ingenia	Outer	0.0	0.0011174768	0.0
13	InstituteA	benchmark	0401	0	11.0	136.0	120.0	0.0011187774397835328	[0. 0.0005 0.0009 0.002 ]	All-bvals	1.5	Philips	Ingenia	Centre	0.0	0.0011092794	0.0
14	InstituteA	benchmark	0401	1	11.0	119.0	84.0	0.0011334381999573836	[0. 0.0005 0.0009 0.002 ]	All-bvals	1.5	Philips	Ingenia	Inner	0.0	0.001104485	0.0
15	InstituteA	benchmark	0401	11	11.0	157.0	86.0	0.000140211677476245	[0. 0.0005 0.0009 0.002 ]	All-bvals	1.5	Philips	Ingenia	Inner	50.0	0.0001293253	0.0
16	InstituteA	benchmark	0401	9	11.0	174.0	120.0	0.00024712385423455123	[0. 0.0005 0.0009 0.002 ]	All-bvals	1.5	Philips	Ingenia	Inner	40.0	0.0002389374	0.0
17	InstituteA	benchmark	0401	7	11.0	155.0	155.0	0.0004233402722304285	[0. 0.0005 0.0009 0.002 ]	All-bvals	1.5	Philips	Ingenia	Inner	30.0	0.0004016804	0.0
18	InstituteA	benchmark	0401	5	11.0	114.0	153.0	0.0006194395580744347	[0. 0.0005 0.0009 0.002 ]	All-bvals	1.5	Philips	Ingenia	Inner	20.0	0.000600765	0.0
19	InstituteA	benchmark	0401	3	11.0	97.0	117.0	0.0008539005904817176	[0. 0.0005 0.0009 0.002 ]	All-bvals	1.5	Philips	Ingenia	Inner	10.0	0.0008398517	0.0
20	InstituteA	benchmark	0401	12	11.0	140.0	49.0	0.00013857102804627522	[0. 0.0005 0.0009 0.002 ]	All-bvals	1.5	Philips	Ingenia	Outer	50.0	0.000124718	0.0
21	InstituteA	benchmark	0401	10	11.0	199.0	89.0	0.00024997061799401167	[0. 0.0005 0.0009 0.002 ]	All-bvals	1.5	Philips	Ingenia	Outer	40.0	0.0002441648	0.0
22	InstituteA	benchmark	0401	8	11.0	194.0	156.0	0.00043851512878396423	[0. 0.0005 0.0009 0.002 ]	All-bvals	1.5	Philips	Ingenia	Outer	30.0	0.00040203618	0.0
23	InstituteA	benchmark	0401	6	11.0	132.0	189.0	0.0007066256802270069	[0. 0.0005 0.0009 0.002 ]	All-bvals	1.5	Philips	Ingenia	Outer	20.0	0.0005993215	0.0
24	InstituteA	benchmark	0401	4	11.0	75.0	149.0	0.0008539275963980428	[0. 0.0005 0.0009 0.002 ]	All-bvals	1.5	Philips	Ingenia	Outer	10.0	0.0008328774	0.0
25	InstituteA	benchmark	0401	2	11.0	80.0	82.0	0.0011050793955237313	[0. 0.0005 0.0009 0.002 ]	All-bvals	1.5	Philips	Ingenia	Outer	0.0	0.0011174768	0.0
26	InstituteA	benchmark	0501	0	11.0	136.0	120.0	0.0011032779870496525	[0. 0.0005 0.0009 0.002 ]	All-bvals	1.5	Philips	Ingenia	Centre	0.0	0.0011092794	0.0
27	InstituteA	benchmark	0501	1	11.0	119.0	84.0	0.001128988157432695	[0. 0.0005 0.0009 0.002 ]	All-bvals	1.5	Philips	Ingenia	Inner	0.0	0.001104485	0.0
28	InstituteA	benchmark	0501	11	11.0	157.0	86.0	0.00015099744594735537	[0. 0.0005 0.0009 0.002 ]	All-bvals	1.5	Philips	Ingenia	Inner	50.0	0.0001293253	0.0
29	InstituteA	benchmark	0501	9	11.0	174.0	120.0	0.0002492803931006167	[0. 0.0005 0.0009 0.002 ]	All-bvals	1.5	Philips	Ingenia	Inner	40.0	0.0002389374	0.0
30	InstituteA	benchmark	0501	7	11.0	155.0	155.0	0.00043222520920393917	[0. 0.0005 0.0009 0.002 ]	All-bvals	1.5	Philips	Ingenia	Inner	30.0	0.0004016804	0.0
31	InstituteA	benchmark	0501	5	11.0	114.0	153.0	0.0006254509560319341	[0. 0.0005 0.0009 0.002 ]	All-bvals	1.5	Philips	Ingenia	Inner	20.0	0.000600765	0.0
32	InstituteA	benchmark	0501	3	11.0	97.0	117.0	0.0008675642333832867	[0. 0.0005 0.0009 0.002 ]	All-bvals	1.5	Philips	Ingenia	Inner	10.0	0.0008398517	0.0
33	InstituteA	benchmark	0501	12	11.0	140.0	49.0	0.00014234994849419072	[0. 0.0005 0.0009 0.002 ]	All-bvals	1.5	Philips	Ingenia	Outer	50.0	0.000124718	0.0
34	InstituteA	benchmark	0501	10	11.0	199.0	89.0	0.0002390948319429085	[0. 0.0005 0.0009 0.002 ]	All-bvals	1.5	Philips	Ingenia	Outer	40.0	0.0002441648	0.0
35	InstituteA	benchmark	0501	8	11.0	194.0	156.0	0.000434453333461998	[0. 0.0005 0.0009 0.002 ]	All-bvals	1.5	Philips	Ingenia	Outer	30.0	0.00040203618	0.0
36	InstituteA	benchmark	0501	6	11.0	132.0	189.0	0.0007152132232686174	[0. 0.0005 0.0009 0.002 ]	All-bvals	1.5	Philips	Ingenia	Outer	20.0	0.0005993215	0.0
37	InstituteA	benchmark	0501	4	11.0	75.0	149.0	0.0008636673559797028	[0. 0.0005 0.0009 0.002 ]	All-bvals	1.5	Philips	Ingenia	Outer	10.0	0.0008328774	0.0
38	InstituteA	benchmark	0501	2	11.0	80.0	82.0	0.001124447083361197	[0. 0.0005 0.0009 0.002 ]	All-bvals	1.5	Philips	Ingenia	Outer	0.0	0.0011174768	0.0
39	InstituteA	benchmark	0601	0	11.0	136.0	120.0	0.001116091414256338	[0. 0.0005 0.0009 0.002 ]	All-bvals	1.5	Philips	Ingenia	Centre	0.0	0.0011092794	0.0
40	InstituteA	benchmark	0601	1	11.0	119.0	84.0	0.001125696790179151	[0. 0.0005 0.0009 0.002 ]	All-bvals	1.5	Philips	Ingenia	Inner	0.0	0.001104485	0.0
41	InstituteA	benchmark	0601	11	11.0	157.0	86.0	0.00013809559819735916	[0. 0.0005 0.0009 0.002 ]	All-bvals	1.5	Philips	Ingenia	Inner	50.0	0.0001293253	0.0
42	InstituteA	benchmark	0601	9	11.0	174.0	120.0	0.000258634206986352	[0. 0.0005 0.0009 0.002 ]	All-bvals	1.5	Philips	Ingenia	Inner	40.0	0.0002389374	0.0
43	InstituteA	benchmark	0601	7	11.0	155.0	155.0	0.0004313480113511543	[0. 0.0005 0.0009 0.002 ]	All-bvals	1.5	Philips	Ingenia	Inner	30.0	0.0004016804	0.0
44	InstituteA	benchmark	0601	5	11.0	114.0	153.0	0.0006134697761647674	[0. 0.0005 0.0009 0.002 ]	All-bvals	1.5	Philips	Ingenia	Inner	20.0	0.000600765	0.0
45	InstituteA	benchmark	0601	3	11.0	97.0	117.0	0.0008500992479331586	[0. 0.0005 0.0009 0.002 ]	All-bvals	1.5	Philips	Ingenia	Inner	10.0	0.0008398517	0.0
46	InstituteA	benchmark	0601	12	11.0	140.0	49.0	0.0001507392352687767	[0. 0.0005 0.0009 0.002 ]	All-bvals	1.5	Philips	Ingenia	Outer	50.0	0.000124718	0.0
47	InstituteA	benchmark	0601	10	11.0	199.0	89.0	0.00024866870171453626	[0. 0.0005 0.0009 0.002 ]	All-bvals	1.5	Philips	Ingenia	Outer	40.0	0.0002441648	0.0
48	InstituteA	benchmark	0601	8	11.0	194.0	156.0	0.00044156397570986556	[0. 0.0005 0.0009 0.002 ]	All-bvals	1.5	Philips	Ingenia	Outer	30.0	0.00040203618	0.0
49	InstituteA	benchmark	0601	6	11.0	132.0	189.0	0.0007073628525197826	[0. 0.0005 0.0009 0.002 ]	All-bvals	1.5	Philips	Ingenia	Outer	20.0	0.0005993215	0.0
50	InstituteA	benchmark	0601	4	11.0	75.0	149.0	0.0008649039341608057	[0. 0.0005 0.0009 0.002 ]	All-bvals	1.5	Philips	Ingenia	Outer	10.0	0.0008328774	0.0
51	InstituteA	benchmark	0601	2	11.0	80.0	82.0	0.0011333333041245528	[0. 0.0005 0.0009 0.002 ]	All-bvals	1.5	Philips	Ingenia	Outer	0.0	0.0011174768	0.0
52	InstituteB	benchmark	0401	0	16.0	126.0	123.0	0.0010988502110030928	[0. 0.0005 0.0009 0.002 ]	All-bvals	1.5	Philips	Ingenia	Centre	0.0	0.0011092794	0.0
53	InstituteB	benchmark	0401	1	16.0	165.0	113.0	0.0010936155362464958	[0. 0.0005 0.0009 0.002 ]	All-bvals	1.5	Philips	Ingenia	Inner	0.0	0.001104485	0.0
54	InstituteB	benchmark	0401	11	16.0	136.0	83.0	0.00014069280769120207	[0. 0.0005 0.0009 0.002 ]	All-bvals	1.5	Philips	Ingenia	Inner	50.0	0.0001293253	0.0
55	InstituteB	benchmark	0401	9	16.0	98.0	93.0	0.0002336125967495629	[0. 0.0005 0.0009 0.002 ]	All-bvals	1.5	Philips	Ingenia	Inner	40.0	0.0002389374	0.0
56	InstituteB	benchmark	0401	7	16.0	89.0	133.0	0.00040034077319728154	[0. 0.0005 0.0009 0.002 ]	All-bvals	1.5	Philips	Ingenia	Inner	30.0	0.0004016804	0.0
57	InstituteB	benchmark	0401	5	16.0	117.0	162.0	0.0005957170844389857	[0. 0.0005 0.0009 0.002 ]	All-bvals	1.5	Philips	Ingenia	Inner	20.0	0.000600765	0.0
58	InstituteB	benchmark	0401	3	16.0	155.0	151.0	0.0008144570968588656	[0. 0.0005 0.0009 0.002 ]	All-bvals	1.5	Philips	Ingenia	Inner	10.0	0.0008398517	0.0
59	InstituteB	benchmark	0401	12	16.0	178.0	71.0	0.00011935911488170572	[0. 0.0005 0.0009 0.002 ]	All-bvals	1.5	Philips	Ingenia	Outer	50.0	0.000124718	0.0
60	InstituteB	benchmark	0401	10	16.0	110.0	58.0	0.0002448568853487128	[0. 0.0005 0.0009 0.002 ]	All-bvals	1.5	Philips	Ingenia	Outer	40.0	0.0002441648	0.0
61	InstituteB	benchmark	0401	8	16.0	61.0	105.0	0.00040532153065882156	[0. 0.0005 0.0009 0.002 ]	All-bvals	1.5	Philips	Ingenia	Outer	30.0	0.00040203618	0.0
62	InstituteB	benchmark	0401	6	16.0	79.0	172.0	0.000605712755308592	[0. 0.0005 0.0009 0.002 ]	All-bvals	1.5	Philips	Ingenia	Outer	20.0	0.0005993215	0.0
63	InstituteB	benchmark	0401	4	16.0	149.0	189.0	0.0008293394674280316	[0. 0.0005 0.0009 0.002 ]	All-bvals	1.5	Philips	Ingenia	Outer	10.0	0.0008328774	0.0
64	InstituteB	benchmark	0401	2	16.0	195.0	141.0	0.001076273806230867	[0. 0.0005 0.0009 0.002 ]	All-bvals	1.5	Philips	Ingenia	Outer	0.0	0.0011174768	0.0
65	InstituteB	benchmark	0501	0	16.0	126.0	123.0	0.0010902949950828478	[0. 0.0005 0.0009 0.002 ]	All-bvals	1.5	Philips	Ingenia	Centre	0.0	0.0011092794	0.0
66	InstituteB	benchmark	0501	1	16.0	165.0	113.0	0.001101751493561272	[0. 0.0005 0.0009 0.002 ]	All-bvals	1.5	Philips	Ingenia	Inner	0.0	0.001104485	0.0
67	InstituteB	benchmark	0501	11	16.0	136.0	83.0	0.0001367455198811044	[0. 0.0005 0.0009 0.002 ]	All-bvals	1.5	Philips	Ingenia	Inner	50.0	0.0001293253	0.0
68	InstituteB	benchmark	0501	9	16.0	98.0	93.0	0.0002347350397356424	[0. 0.0005 0.0009 0.002 ]	All-bvals	1.5	Philips	Ingenia	Inner	40.0	0.0002389374	0.0
69	InstituteB	benchmark	0501	7	16.0	89.0	133.0	0.0004024686837869874	[0. 0.0005 0.0009 0.002 ]	All-bvals	1.5	Philips	Ingenia	Inner	30.0	0.0004016804	0.0
70	InstituteB	benchmark	0501	5	16.0	117.0	162.0	0.0005950034781912809	[0. 0.0005 0.0009 0.002 ]	All-bvals	1.5	Philips	Ingenia	Inner	20.0	0.000600765	0.0
71	InstituteB	benchmark	0501	3	16.0	155.0	151.0	0.0008229825707883699	[0. 0.0005 0.0009 0.002 ]	All-bvals	1.5	Philips	Ingenia	Inner	10.0	0.0008398517	0.0
72	InstituteB	benchmark	0501	12	16.0	178.0	71.0	0.00012045904820427119	[0. 0.0005 0.0009 0.002 ]	All-bvals	1.5	Philips	Ingenia	Outer	50.0	0.000124718	0.0
73	InstituteB	benchmark	0501	10	16.0	110.0	58.0	0.00025083691353767205	[0. 0.0005 0.0009 0.002 ]	All-bvals	1.5	Philips	Ingenia	Outer	40.0	0.0002441648	0.0
74	InstituteB	benchmark	0501	8	16.0	61.0	105.0	0.00040669485612943035	[0. 0.0005 0.0009 0.002 ]	All-bvals	1.5	Philips	Ingenia	Outer	30.0	0.00040203618	0.0
75	InstituteB	benchmark	0501	6	16.0	79.0	172.0	0.0006098034045846552	[0. 0.0005 0.0009 0.002 ]	All-bvals	1.5	Philips	Ingenia	Outer	20.0	0.0005993215	0.0
76	InstituteB	benchmark	0501	4	16.0	149.0	189.0	0.0008380282069748883	[0. 0.0005 0.0009 0.002 ]	All-bvals	1.5	Philips	Ingenia	Outer	10.0	0.0008328774	0.0
77	InstituteB	benchmark	0501	2	16.0	195.0	141.0	0.0011283774763959223	[0. 0.0005 0.0009 0.002 ]	All-bvals	1.5	Philips	Ingenia	Outer	0.0	0.0011174768	0.0
78	InstituteB	benchmark	0601	0	16.0	126.0	123.0	0.0011017248095785976	[0. 0.0005 0.0009 0.002 ]	All-bvals	1.5	Philips	Ingenia	Centre	0.0	0.0011092794	0.0
79	InstituteB	benchmark	0601	1	16.0	165.0	113.0	0.0010722988912591682	[0. 0.0005 0.0009 0.002 ]	All-bvals	1.5	Philips	Ingenia	Inner	0.0	0.001104485	0.0
80	InstituteB	benchmark	0601	11	16.0	136.0	83.0	0.0001254796418427869	[0. 0.0005 0.0009 0.002 ]	All-bvals	1.5	Philips	Ingenia	Inner	50.0	0.0001293253	0.0
81	InstituteB	benchmark	0601	9	16.0	98.0	93.0	0.00024292635545299088	[0. 0.0005 0.0009 0.002 ]	All-bvals	1.5	Philips	Ingenia	Inner	40.0	0.0002389374	0.0
82	InstituteB	benchmark	0601	7	16.0	89.0	133.0	0.00040058430061284294	[0. 0.0005 0.0009 0.002 ]	All-bvals	1.5	Philips	Ingenia	Inner	30.0	0.0004016804	0.0
83	InstituteB	benchmark	0601	5	16.0	117.0	162.0	0.000599872003586285	[0. 0.0005 0.0009 0.002 ]	All-bvals	1.5	Philips	Ingenia	Inner	20.0	0.000600765	0.0
84	InstituteB	benchmark	0601	3	16.0	155.0	151.0	0.0008206899037466188	[0. 0.0005 0.0009 0.002 ]	All-bvals	1.5	Philips	Ingenia	Inner	10.0	0.0008398517	0.0
85	InstituteB	benchmark	0601	12	16.0	178.0	71.0	9.910408744204322e-05	[0. 0.0005 0.0009 0.002 ]	All-bvals	1.5	Philips	Ingenia	Outer	50.0	0.000124718	0.0
86	InstituteB	benchmark	0601	10	16.0	110.0	58.0	0.00025104619214779685	[0. 0.0005 0.0009 0.002 ]	All-bvals	1.5	Philips	Ingenia	Outer	40.0	0.0002441648	0.0
87	InstituteB	benchmark	0601	8	16.0	61.0	105.0	0.00041368729215709093	[0. 0.0005 0.0009 0.002 ]	All-bvals	1.5	Philips	Ingenia	Outer	30.0	0.00040203618	0.0
88	InstituteB	benchmark	0601	6	16.0	79.0	172.0	0.0005924389723328881	[0. 0.0005 0.0009 0.002 ]	All-bvals	1.5	Philips	Ingenia	Outer	20.0	0.0005993215	0.0
89	InstituteB	benchmark	0601	4	16.0	149.0	189.0	0.0008432546930562441	[0. 0.0005 0.0009 0.002 ]	All-bvals	1.5	Philips	Ingenia	Outer	10.0	0.0008328774	0.0
90	InstituteB	benchmark	0601	2	16.0	195.0	141.0	0.0010756121359178908	[0. 0.0005 0.0009 0.002 ]	All-bvals	1.5	Philips	Ingenia	Outer	0.0	0.0011174768	0.0
91	InstituteB	benchmark	0701	0	16.0	126.0	123.0	0.0010821067279848933	[0. 0.0005 0.0009 0.002 ]	All-bvals	1.5	Philips	Ingenia	Centre	0.0	0.0011092794	0.0
92	InstituteB	benchmark	0701	1	16.0	165.0	113.0	0.0010912791349936737	[0. 0.0005 0.0009 0.002 ]	All-bvals	1.5	Philips	Ingenia	Inner	0.0	0.001104485	0.0
93	InstituteB	benchmark	0701	11	16.0	136.0	83.0	0.0001369533154121939	[0. 0.0005 0.0009 0.002 ]	All-bvals	1.5	Philips	Ingenia	Inner	50.0	0.0001293253	0.0
94	InstituteB	benchmark	0701	9	16.0	98.0	93.0	0.00023777358578561643	[0. 0.0005 0.0009 0.002 ]	All-bvals	1.5	Philips	Ingenia	Inner	40.0	0.0002389374	0.0
95	InstituteB	benchmark	0701	7	16.0	89.0	133.0	0.000398377793525617	[0. 0.0005 0.0009 0.002 ]	All-bvals	1.5	Philips	Ingenia	Inner	30.0	0.0004016804	0.0
96	InstituteB	benchmark	0701	5	16.0	117.0	162.0	0.0005961942328141704	[0. 0.0005 0.0009 0.002 ]	All-bvals	1.5	Philips	Ingenia	Inner	20.0	0.000600765	0.0
97	InstituteB	benchmark	0701	3	16.0	155.0	151.0	0.0008183864428427533	[0. 0.0005 0.0009 0.002 ]	All-bvals	1.5	Philips	Ingenia	Inner	10.0	0.0008398517	0.0
98	InstituteB	benchmark	0701	12	16.0	178.0	71.0	0.00010944742283465956	[0. 0.0005 0.0009 0.002 ]	All-bvals	1.5	Philips	Ingenia	Outer	50.0	0.000124718	0.0
99	InstituteB	benchmark	0701	10	16.0	110.0	58.0	0.0002485248732635193	[0. 0.0005 0.0009 0.002 ]	All-bvals	1.5	Philips	Ingenia	Outer	40.0	0.0002441648	0.0
100	InstituteB	benchmark	0701	8	16.0	61.0	105.0	0.00041036412769049395	[0. 0.0005 0.0009 0.002 ]	All-bvals	1.5	Philips	Ingenia	Outer	30.0	0.00040203618	0.0
101	InstituteB	benchmark	0701	6	16.0	79.0	172.0	0.0006002175926525244	[0. 0.0005 0.0009 0.002 ]	All-bvals	1.5	Philips	Ingenia	Outer	20.0	0.0005993215	0.0
102	InstituteB	benchmark	0701	4	16.0	149.0	189.0	0.0008297568237845667	[0. 0.0005 0.0009 0.002 ]	All-bvals	1.5	Philips	Ingenia	Outer	10.0	0.0008328774	0.0
103	InstituteB	benchmark	0701	2	16.0	195.0	141.0	0.0011104566486784795	[0. 0.0005 0.0009 0.002 ]	All-bvals	1.5	Philips	Ingenia	Outer	0.0	0.0011174768	0.0
104	InstituteC	benchmark	2201	0	13.0	123.0	125.0	0.001107850217720239	[0. 0.0005 0.0009 0.002 ]	All-bvals	1.5	Philips	Ingenia	Centre	0.0	0.0011092794	0.0
105	InstituteC	benchmark	2201	1	13.0	88.0	145.0	0.0010911326920587418	[0. 0.0005 0.0009 0.002 ]	All-bvals	1.5	Philips	Ingenia	Inner	0.0	0.001104485	0.0
106	InstituteC	benchmark	2201	11	13.0	124.0	164.0	0.0001052007505294152	[0. 0.0005 0.0009 0.002 ]	All-bvals	1.5	Philips	Ingenia	Inner	50.0	0.0001293253	0.0
107	InstituteC	benchmark	2201	9	13.0	159.0	150.0	0.00022954538894249973	[0. 0.0005 0.0009 0.002 ]	All-bvals	1.5	Philips	Ingenia	Inner	40.0	0.0002389374	0.0
108	InstituteC	benchmark	2201	7	13.0	157.0	106.0	0.0004030062603823456	[0. 0.0005 0.0009 0.002 ]	All-bvals	1.5	Philips	Ingenia	Inner	30.0	0.0004016804	0.0
109	InstituteC	benchmark	2201	5	13.0	124.0	84.0	0.0006190336610841602	[0. 0.0005 0.0009 0.002 ]	All-bvals	1.5	Philips	Ingenia	Inner	20.0	0.000600765	0.0
110	InstituteC	benchmark	2201	3	13.0	88.0	105.0	0.0008687153925227419	[0. 0.0005 0.0009 0.002 ]	All-bvals	1.5	Philips	Ingenia	Inner	10.0	0.0008398517	0.0
111	InstituteC	benchmark	2201	12	13.0	87.0	190.0	0.00012958916898670418	[0. 0.0005 0.0009 0.002 ]	All-bvals	1.5	Philips	Ingenia	Outer	50.0	0.000124718	0.0
112	InstituteC	benchmark	2201	10	13.0	156.0	189.0	0.000249902590300872	[0. 0.0005 0.0009 0.002 ]	All-bvals	1.5	Philips	Ingenia	Outer	40.0	0.0002441648	0.0
113	InstituteC	benchmark	2201	8	13.0	193.0	132.0	0.0004188106712270789	[0. 0.0005 0.0009 0.002 ]	All-bvals	1.5	Philips	Ingenia	Outer	30.0	0.00040203618	0.0
114	InstituteC	benchmark	2201	6	13.0	160.0	68.0	0.0006280516590229067	[0. 0.0005 0.0009 0.002 ]	All-bvals	1.5	Philips	Ingenia	Outer	20.0	0.0005993215	0.0
115	InstituteC	benchmark	2201	4	13.0	87.0	67.0	0.0008739366219559333	[0. 0.0005 0.0009 0.002 ]	All-bvals	1.5	Philips	Ingenia	Outer	10.0	0.0008328774	0.0
116	InstituteC	benchmark	2201	2	13.0	53.0	126.0	0.0011327590679341651	[0. 0.0005 0.0009 0.002 ]	All-bvals	1.5	Philips	Ingenia	Outer	0.0	0.0011174768	0.0
117	InstituteC	benchmark	2301	0	13.0	123.0	125.0	0.001112383302249088	[0. 0.0005 0.0009 0.002 ]	All-bvals	1.5	Philips	Ingenia	Centre	0.0	0.0011092794	0.0
118	InstituteC	benchmark	2301	1	13.0	88.0	145.0	0.00109400809027722	[0. 0.0005 0.0009 0.002 ]	All-bvals	1.5	Philips	Ingenia	Inner	0.0	0.001104485	0.0
119	InstituteC	benchmark	2301	11	13.0	124.0	164.0	0.00011726641065883479	[0. 0.0005 0.0009 0.002 ]	All-bvals	1.5	Philips	Ingenia	Inner	50.0	0.0001293253	0.0
120	InstituteC	benchmark	2301	9	13.0	159.0	150.0	0.0002440839961624824	[0. 0.0005 0.0009 0.002 ]	All-bvals	1.5	Philips	Ingenia	Inner	40.0	0.0002389374	0.0
121	InstituteC	benchmark	2301	7	13.0	157.0	106.0	0.0004058790399712744	[0. 0.0005 0.0009 0.002 ]	All-bvals	1.5	Philips	Ingenia	Inner	30.0	0.0004016804	0.0
122	InstituteC	benchmark	2301	5	13.0	124.0	84.0	0.0006180607529756569	[0. 0.0005 0.0009 0.002 ]	All-bvals	1.5	Philips	Ingenia	Inner	20.0	0.000600765	0.0
123	InstituteC	benchmark	2301	3	13.0	88.0	105.0	0.0008673325030826009	[0. 0.0005 0.0009 0.002 ]	All-bvals	1.5	Philips	Ingenia	Inner	10.0	0.0008398517	0.0
124	InstituteC	benchmark	2301	12	13.0	87.0	190.0	0.00012837792003640833	[0. 0.0005 0.0009 0.002 ]	All-bvals	1.5	Philips	Ingenia	Outer	50.0	0.000124718	0.0
125	InstituteC	benchmark	2301	10	13.0	156.0	189.0	0.00024042090692099607	[0. 0.0005 0.0009 0.002 ]	All-bvals	1.5	Philips	Ingenia	Outer	40.0	0.0002441648	0.0
126	InstituteC	benchmark	2301	8	13.0	193.0	132.0	0.00040550714980619045	[0. 0.0005 0.0009 0.002 ]	All-bvals	1.5	Philips	Ingenia	Outer	30.0	0.00040203618	0.0
127	InstituteC	benchmark	2301	6	13.0	160.0	68.0	0.0006252753577435315	[0. 0.0005 0.0009 0.002 ]	All-bvals	1.5	Philips	Ingenia	Outer	20.0	0.0005993215	0.0
128	InstituteC	benchmark	2301	4	13.0	87.0	67.0	0.0008802230592255125	[0. 0.0005 0.0009 0.002 ]	All-bvals	1.5	Philips	Ingenia	Outer	10.0	0.0008328774	0.0
129	InstituteC	benchmark	2301	2	13.0	53.0	126.0	0.0011514997391016408	[0. 0.0005 0.0009 0.002 ]	All-bvals	1.5	Philips	Ingenia	Outer	0.0	0.0011174768	0.0
130	InstituteC	benchmark	2401	0	13.0	123.0	125.0	0.0011186051343409456	[0. 0.0005 0.0009 0.002 ]	All-bvals	1.5	Philips	Ingenia	Centre	0.0	0.0011092794	0.0
131	InstituteC	benchmark	2401	1	13.0	88.0	145.0	0.0010973268716632076	[0. 0.0005 0.0009 0.002 ]	All-bvals	1.5	Philips	Ingenia	Inner	0.0	0.001104485	0.0
132	InstituteC	benchmark	2401	11	13.0	124.0	164.0	0.00011906619156123487	[0. 0.0005 0.0009 0.002 ]	All-bvals	1.5	Philips	Ingenia	Inner	50.0	0.0001293253	0.0
133	InstituteC	benchmark	2401	9	13.0	159.0	150.0	0.00023815969313711893	[0. 0.0005 0.0009 0.002 ]	All-bvals	1.5	Philips	Ingenia	Inner	40.0	0.0002389374	0.0
134	InstituteC	benchmark	2401	7	13.0	157.0	106.0	0.00040668064594090295	[0. 0.0005 0.0009 0.002 ]	All-bvals	1.5	Philips	Ingenia	Inner	30.0	0.0004016804	0.0
135	InstituteC	benchmark	2401	5	13.0	124.0	84.0	0.0006175989385420408	[0. 0.0005 0.0009 0.002 ]	All-bvals	1.5	Philips	Ingenia	Inner	20.0	0.000600765	0.0
136	InstituteC	benchmark	2401	3	13.0	88.0	105.0	0.0008760792061162068	[0. 0.0005 0.0009 0.002 ]	All-bvals	1.5	Philips	Ingenia	Inner	10.0	0.0008398517	0.0
137	InstituteC	benchmark	2401	12	13.0	87.0	190.0	0.0001393792197277301	[0. 0.0005 0.0009 0.002 ]	All-bvals	1.5	Philips	Ingenia	Outer	50.0	0.000124718	0.0
138	InstituteC	benchmark	2401	10	13.0	156.0	189.0	0.00025300695380054333	[0. 0.0005 0.0009 0.002 ]	All-bvals	1.5	Philips	Ingenia	Outer	40.0	0.0002441648	0.0
139	InstituteC	benchmark	2401	8	13.0	193.0	132.0	0.000406657024051699	[0. 0.0005 0.0009 0.002 ]	All-bvals	1.5	Philips	Ingenia	Outer	30.0	0.00040203618	0.0
140	InstituteC	benchmark	2401	6	13.0	160.0	68.0	0.0006244955329873645	[0. 0.0005 0.0009 0.002 ]	All-bvals	1.5	Philips	Ingenia	Outer	20.0	0.0005993215	0.0
141	InstituteC	benchmark	2401	4	13.0	87.0	67.0	0.0008732695764743682	[0. 0.0005 0.0009 0.002 ]	All-bvals	1.5	Philips	Ingenia	Outer	10.0	0.0008328774	0.0
142	InstituteC	benchmark	2401	2	13.0	53.0	126.0	0.001151576044344854	[0. 0.0005 0.0009 0.002 ]	All-bvals	1.5	Philips	Ingenia	Outer	0.0	0.0011174768	0.0
143	InstituteC	benchmark	2501	0	13.0	123.0	125.0	0.001103434986939149	[0. 0.0005 0.0009 0.002 ]	All-bvals	1.5	Philips	Ingenia	Centre	0.0	0.0011092794	0.0
144	InstituteC	benchmark	2501	1	13.0	88.0	145.0	0.0010911582935659806	[0. 0.0005 0.0009 0.002 ]	All-bvals	1.5	Philips	Ingenia	Inner	0.0	0.001104485	0.0
145	InstituteC	benchmark	2501	11	13.0	124.0	164.0	0.00012328168958062637	[0. 0.0005 0.0009 0.002 ]	All-bvals	1.5	Philips	Ingenia	Inner	50.0	0.0001293253	0.0
146	InstituteC	benchmark	2501	9	13.0	159.0	150.0	0.00024663710902660666	[0. 0.0005 0.0009 0.002 ]	All-bvals	1.5	Philips	Ingenia	Inner	40.0	0.0002389374	0.0
147	InstituteC	benchmark	2501	7	13.0	157.0	106.0	0.00040927525608955257	[0. 0.0005 0.0009 0.002 ]	All-bvals	1.5	Philips	Ingenia	Inner	30.0	0.0004016804	0.0
148	InstituteC	benchmark	2501	5	13.0	124.0	84.0	0.0006181293914617664	[0. 0.0005 0.0009 0.002 ]	All-bvals	1.5	Philips	Ingenia	Inner	20.0	0.000600765	0.0
149	InstituteC	benchmark	2501	3	13.0	88.0	105.0	0.0008546683014693288	[0. 0.0005 0.0009 0.002 ]	All-bvals	1.5	Philips	Ingenia	Inner	10.0	0.0008398517	0.0
150	InstituteC	benchmark	2501	12	13.0	87.0	190.0	0.0001511977481291523	[0. 0.0005 0.0009 0.002 ]	All-bvals	1.5	Philips	Ingenia	Outer	50.0	0.000124718	0.0
151	InstituteC	benchmark	2501	10	13.0	156.0	189.0	0.00025001766716440445	[0. 0.0005 0.0009 0.002 ]	All-bvals	1.5	Philips	Ingenia	Outer	40.0	0.0002441648	0.0
152	InstituteC	benchmark	2501	8	13.0	193.0	132.0	0.0004171278846140713	[0. 0.0005 0.0009 0.002 ]	All-bvals	1.5	Philips	Ingenia	Outer	30.0	0.00040203618	0.0
153	InstituteC	benchmark	2501	6	13.0	160.0	68.0	0.0006249304748727646	[0. 0.0005 0.0009 0.002 ]	All-bvals	1.5	Philips	Ingenia	Outer	20.0	0.0005993215	0.0
154	InstituteC	benchmark	2501	4	13.0	87.0	67.0	0.0008690736666403595	[0. 0.0005 0.0009 0.002 ]	All-bvals	1.5	Philips	Ingenia	Outer	10.0	0.0008328774	0.0
155	InstituteC	benchmark	2501	2	13.0	53.0	126.0	0.0011387881578931	[0. 0.0005 0.0009 0.002 ]	All-bvals	1.5	Philips	Ingenia	Outer	0.0	0.0011174768	0.0
156	InstituteD	benchmark	0288	0	10.0	63.0	64.0	0.0011034906910361263	[0. 0.0005 0.0009 0.002 ]	All-bvals	1.5	Siemens	Aera	Centre	0.0	0.0011092794	0.0
157	InstituteD	benchmark	0288	1	10.0	56.0	81.0	0.0011087502754157472	[0. 0.0005 0.0009 0.002 ]	All-bvals	1.5	Siemens	Aera	Inner	0.0	0.001104485	0.0
158	InstituteD	benchmark	0288	11	10.0	46.0	65.0	0.00011740117648030241	[0. 0.0005 0.0009 0.002 ]	All-bvals	1.5	Siemens	Aera	Inner	50.0	0.0001293253	0.0
159	InstituteD	benchmark	0288	9	10.0	54.0	49.0	0.0002502322505246454	[0. 0.0005 0.0009 0.002 ]	All-bvals	1.5	Siemens	Aera	Inner	40.0	0.0002389374	0.0
160	InstituteD	benchmark	0288	7	10.0	71.0	47.0	0.0004076229615958447	[0. 0.0005 0.0009 0.002 ]	All-bvals	1.5	Siemens	Aera	Inner	30.0	0.0004016804	0.0
161	InstituteD	benchmark	0288	5	10.0	81.0	62.0	0.0006121700476688159	[0. 0.0005 0.0009 0.002 ]	All-bvals	1.5	Siemens	Aera	Inner	20.0	0.000600765	0.0
162	InstituteD	benchmark	0288	3	10.0	74.0	78.0	0.0008481644863400597	[0. 0.0005 0.0009 0.002 ]	All-bvals	1.5	Siemens	Aera	Inner	10.0	0.0008398517	0.0
163	InstituteD	benchmark	0288	12	10.0	40.0	82.0	0.0001281628055856611	[0. 0.0005 0.0009 0.002 ]	All-bvals	1.5	Siemens	Aera	Outer	50.0	0.000124718	0.0
164	InstituteD	benchmark	0288	10	10.0	34.0	50.0	0.000247398245407095	[0. 0.0005 0.0009 0.002 ]	All-bvals	1.5	Siemens	Aera	Outer	40.0	0.0002441648	0.0
165	InstituteD	benchmark	0288	8	10.0	62.0	32.0	0.00041138421174245613	[0. 0.0005 0.0009 0.002 ]	All-bvals	1.5	Siemens	Aera	Outer	30.0	0.00040203618	0.0
166	InstituteD	benchmark	0288	6	10.0	90.0	43.0	0.0006203477259747195	[0. 0.0005 0.0009 0.002 ]	All-bvals	1.5	Siemens	Aera	Outer	20.0	0.0005993215	0.0
167	InstituteD	benchmark	0288	4	10.0	93.0	75.0	0.0008501477893659472	[0. 0.0005 0.0009 0.002 ]	All-bvals	1.5	Siemens	Aera	Outer	10.0	0.0008328774	0.0
168	InstituteD	benchmark	0288	2	10.0	67.0	95.0	0.001132932366545998	[0. 0.0005 0.0009 0.002 ]	All-bvals	1.5	Siemens	Aera	Outer	0.0	0.0011174768	0.0
169	InstituteD	benchmark	0292	0	11.0	63.0	65.0	0.0010917783074737937	[0. 0.0005 0.0009 0.002 ]	All-bvals	1.5	Siemens	Aera	Centre	0.0	0.0011092794	0.0
170	InstituteD	benchmark	0292	1	11.0	56.0	81.0	0.0011076101384005375	[0. 0.0005 0.0009 0.002 ]	All-bvals	1.5	Siemens	Aera	Inner	0.0	0.001104485	0.0
171	InstituteD	benchmark	0292	11	11.0	46.0	65.0	0.00011885887671978745	[0. 0.0005 0.0009 0.002 ]	All-bvals	1.5	Siemens	Aera	Inner	50.0	0.0001293253	0.0
172	InstituteD	benchmark	0292	9	11.0	54.0	49.0	0.0002502920344850233	[0. 0.0005 0.0009 0.002 ]	All-bvals	1.5	Siemens	Aera	Inner	40.0	0.0002389374	0.0
173	InstituteD	benchmark	0292	7	11.0	71.0	48.0	0.00040389120499831533	[0. 0.0005 0.0009 0.002 ]	All-bvals	1.5	Siemens	Aera	Inner	30.0	0.0004016804	0.0
174	InstituteD	benchmark	0292	5	11.0	81.0	62.0	0.0006139523644151539	[0. 0.0005 0.0009 0.002 ]	All-bvals	1.5	Siemens	Aera	Inner	20.0	0.000600765	0.0
175	InstituteD	benchmark	0292	3	11.0	74.0	78.0	0.0008354959714976986	[0. 0.0005 0.0009 0.002 ]	All-bvals	1.5	Siemens	Aera	Inner	10.0	0.0008398517	0.0
176	InstituteD	benchmark	0292	12	11.0	40.0	82.0	0.00012891636376372988	[0. 0.0005 0.0009 0.002 ]	All-bvals	1.5	Siemens	Aera	Outer	50.0	0.000124718	0.0
177	InstituteD	benchmark	0292	10	11.0	34.0	50.0	0.00024747976502558796	[0. 0.0005 0.0009 0.002 ]	All-bvals	1.5	Siemens	Aera	Outer	40.0	0.0002441648	0.0
178	InstituteD	benchmark	0292	8	11.0	62.0	32.0	0.0004097207947378972	[0. 0.0005 0.0009 0.002 ]	All-bvals	1.5	Siemens	Aera	Outer	30.0	0.00040203618	0.0
179	InstituteD	benchmark	0292	6	11.0	90.0	44.0	0.0006189589987390272	[0. 0.0005 0.0009 0.002 ]	All-bvals	1.5	Siemens	Aera	Outer	20.0	0.0005993215	0.0
180	InstituteD	benchmark	0292	4	11.0	93.0	75.0	0.0008535716935876038	[0. 0.0005 0.0009 0.002 ]	All-bvals	1.5	Siemens	Aera	Outer	10.0	0.0008328774	0.0
181	InstituteD	benchmark	0292	2	11.0	67.0	95.0	0.001115914056219707	[0. 0.0005 0.0009 0.002 ]	All-bvals	1.5	Siemens	Aera	Outer	0.0	0.0011174768	0.0
182	InstituteD	benchmark	0296	0	11.0	63.0	65.0	0.001095407610860254	[0. 0.0005 0.0009 0.002 ]	All-bvals	1.5	Siemens	Aera	Centre	0.0	0.0011092794	0.0
183	InstituteD	benchmark	0296	1	11.0	56.0	81.0	0.0011063756690562363	[0. 0.0005 0.0009 0.002 ]	All-bvals	1.5	Siemens	Aera	Inner	0.0	0.001104485	0.0
184	InstituteD	benchmark	0296	11	11.0	46.0	65.0	0.00011736412488357676	[0. 0.0005 0.0009 0.002 ]	All-bvals	1.5	Siemens	Aera	Inner	50.0	0.0001293253	0.0
185	InstituteD	benchmark	0296	9	11.0	54.0	49.0	0.0002491541348511202	[0. 0.0005 0.0009 0.002 ]	All-bvals	1.5	Siemens	Aera	Inner	40.0	0.0002389374	0.0
186	InstituteD	benchmark	0296	7	11.0	71.0	49.0	0.0004090323528122481	[0. 0.0005 0.0009 0.002 ]	All-bvals	1.5	Siemens	Aera	Inner	30.0	0.0004016804	0.0
187	InstituteD	benchmark	0296	5	11.0	81.0	62.0	0.0006089117694459799	[0. 0.0005 0.0009 0.002 ]	All-bvals	1.5	Siemens	Aera	Inner	20.0	0.000600765	0.0
188	InstituteD	benchmark	0296	3	11.0	74.0	78.0	0.0008434853083577142	[0. 0.0005 0.0009 0.002 ]	All-bvals	1.5	Siemens	Aera	Inner	10.0	0.0008398517	0.0
189	InstituteD	benchmark	0296	12	11.0	40.0	82.0	0.00012391593586564854	[0. 0.0005 0.0009 0.002 ]	All-bvals	1.5	Siemens	Aera	Outer	50.0	0.000124718	0.0
190	InstituteD	benchmark	0296	10	11.0	34.0	50.0	0.0002469154098698195	[0. 0.0005 0.0009 0.002 ]	All-bvals	1.5	Siemens	Aera	Outer	40.0	0.0002441648	0.0
191	InstituteD	benchmark	0296	8	11.0	61.0	32.0	0.0004128448832054326	[0. 0.0005 0.0009 0.002 ]	All-bvals	1.5	Siemens	Aera	Outer	30.0	0.00040203618	0.0
192	InstituteD	benchmark	0296	6	11.0	90.0	44.0	0.0006204401229881437	[0. 0.0005 0.0009 0.002 ]	All-bvals	1.5	Siemens	Aera	Outer	20.0	0.0005993215	0.0
193	InstituteD	benchmark	0296	4	11.0	93.0	75.0	0.000855599785251031	[0. 0.0005 0.0009 0.002 ]	All-bvals	1.5	Siemens	Aera	Outer	10.0	0.0008328774	0.0
194	InstituteD	benchmark	0296	2	11.0	67.0	95.0	0.0011167128760933914	[0. 0.0005 0.0009 0.002 ]	All-bvals	1.5	Siemens	Aera	Outer	0.0	0.0011174768	0.0
195	InstituteD	benchmark	0300	0	11.0	63.0	65.0	0.001090838090347691	[0. 0.0005 0.0009 0.002 ]	All-bvals	1.5	Siemens	Aera	Centre	0.0	0.0011092794	0.0
196	InstituteD	benchmark	0300	1	11.0	56.0	81.0	0.0010997723443857404	[0. 0.0005 0.0009 0.002 ]	All-bvals	1.5	Siemens	Aera	Inner	0.0	0.001104485	0.0
197	InstituteD	benchmark	0300	11	11.0	46.0	65.0	0.00011823627632713923	[0. 0.0005 0.0009 0.002 ]	All-bvals	1.5	Siemens	Aera	Inner	50.0	0.0001293253	0.0
198	InstituteD	benchmark	0300	9	11.0	54.0	49.0	0.0002485451121302371	[0. 0.0005 0.0009 0.002 ]	All-bvals	1.5	Siemens	Aera	Inner	40.0	0.0002389374	0.0
199	InstituteD	benchmark	0300	7	11.0	71.0	48.0	0.0004093663925564247	[0. 0.0005 0.0009 0.002 ]	All-bvals	1.5	Siemens	Aera	Inner	30.0	0.0004016804	0.0
200	InstituteD	benchmark	0300	5	11.0	81.0	62.0	0.0006155058011158289	[0. 0.0005 0.0009 0.002 ]	All-bvals	1.5	Siemens	Aera	Inner	20.0	0.000600765	0.0
201	InstituteD	benchmark	0300	3	11.0	74.0	78.0	0.0008405731510152771	[0. 0.0005 0.0009 0.002 ]	All-bvals	1.5	Siemens	Aera	Inner	10.0	0.0008398517	0.0
202	InstituteD	benchmark	0300	12	11.0	40.0	82.0	0.00012339371436627825	[0. 0.0005 0.0009 0.002 ]	All-bvals	1.5	Siemens	Aera	Outer	50.0	0.000124718	0.0
203	InstituteD	benchmark	0300	10	11.0	34.0	50.0	0.0002486260862417702	[0. 0.0005 0.0009 0.002 ]	All-bvals	1.5	Siemens	Aera	Outer	40.0	0.0002441648	0.0
204	InstituteD	benchmark	0300	8	11.0	62.0	32.0	0.0004109934369076468	[0. 0.0005 0.0009 0.002 ]	All-bvals	1.5	Siemens	Aera	Outer	30.0	0.00040203618	0.0
205	InstituteD	benchmark	0300	6	11.0	90.0	44.0	0.0006192047680690524	[0. 0.0005 0.0009 0.002 ]	All-bvals	1.5	Siemens	Aera	Outer	20.0	0.0005993215	0.0
206	InstituteD	benchmark	0300	4	11.0	93.0	76.0	0.0008589690177612306	[0. 0.0005 0.0009 0.002 ]	All-bvals	1.5	Siemens	Aera	Outer	10.0	0.0008328774	0.0
207	InstituteD	benchmark	0300	2	11.0	67.0	95.0	0.0011186259582797531	[0. 0.0005 0.0009 0.002 ]	All-bvals	1.5	Siemens	Aera	Outer	0.0	0.0011174768	0.0
208	InstituteE	benchmark	0007	0	11.0	130.0	126.0	0.0011249484525181915	[0. 0.0005 0.0009 0.002 ]	All-bvals	1.5	GE	Optima	Centre	0.0	0.0011092794	0.0
209	InstituteE	benchmark	0007	1	11.0	128.0	86.0	0.001126949051963163	[0. 0.0005 0.0009 0.002 ]	All-bvals	1.5	GE	Optima	Inner	0.0	0.001104485	0.0
210	InstituteE	benchmark	0007	11	11.0	160.0	105.0	0.00012007645600464983	[0. 0.0005 0.0009 0.002 ]	All-bvals	1.5	GE	Optima	Inner	50.0	0.0001293253	0.0
211	InstituteE	benchmark	0007	9	11.0	164.0	143.0	0.00025096039650563854	[0. 0.0005 0.0009 0.002 ]	All-bvals	1.5	GE	Optima	Inner	40.0	0.0002389374	0.0
212	InstituteE	benchmark	0007	7	11.0	131.0	166.0	0.0004074112410134221	[0. 0.0005 0.0009 0.002 ]	All-bvals	1.5	GE	Optima	Inner	30.0	0.0004016804	0.0
213	InstituteE	benchmark	0007	5	11.0	96.0	148.0	0.000606233904643476	[0. 0.0005 0.0009 0.002 ]	All-bvals	1.5	GE	Optima	Inner	20.0	0.000600765	0.0
214	InstituteE	benchmark	0007	3	11.0	94.0	108.0	0.0008659488190993996	[0. 0.0005 0.0009 0.002 ]	All-bvals	1.5	GE	Optima	Inner	10.0	0.0008398517	0.0
215	InstituteE	benchmark	0007	12	11.0	160.0	65.0	0.0001211516161171791	[0. 0.0005 0.0009 0.002 ]	All-bvals	1.5	GE	Optima	Outer	50.0	0.000124718	0.0
216	InstituteE	benchmark	0007	10	11.0	198.0	123.0	0.00025708785890200526	[0. 0.0005 0.0009 0.002 ]	All-bvals	1.5	GE	Optima	Outer	40.0	0.0002441648	0.0
217	InstituteE	benchmark	0007	8	11.0	164.0	185.0	0.00042303410620115066	[0. 0.0005 0.0009 0.002 ]	All-bvals	1.5	GE	Optima	Outer	30.0	0.00040203618	0.0
218	InstituteE	benchmark	0007	6	11.0	97.0	191.0	0.0006264577193833676	[0. 0.0005 0.0009 0.002 ]	All-bvals	1.5	GE	Optima	Outer	20.0	0.0005993215	0.0
219	InstituteE	benchmark	0007	4	11.0	59.0	130.0	0.0008573550274055579	[0. 0.0005 0.0009 0.002 ]	All-bvals	1.5	GE	Optima	Outer	10.0	0.0008328774	0.0
220	InstituteE	benchmark	0007	2	11.0	92.0	70.0	0.0011427652423784936	[0. 0.0005 0.0009 0.002 ]	All-bvals	1.5	GE	Optima	Outer	0.0	0.0011174768	0.0
221	InstituteE	benchmark	0008	0	11.0	130.0	126.0	0.0011275269539425168	[0. 0.0005 0.0009 0.002 ]	All-bvals	1.5	GE	Optima	Centre	0.0	0.0011092794	0.0
222	InstituteE	benchmark	0008	1	11.0	128.0	86.0	0.0011254114644281613	[0. 0.0005 0.0009 0.002 ]	All-bvals	1.5	GE	Optima	Inner	0.0	0.001104485	0.0
223	InstituteE	benchmark	0008	11	11.0	160.0	105.0	0.00012654284165997798	[0. 0.0005 0.0009 0.002 ]	All-bvals	1.5	GE	Optima	Inner	50.0	0.0001293253	0.0
224	InstituteE	benchmark	0008	9	11.0	164.0	143.0	0.0002493738563155769	[0. 0.0005 0.0009 0.002 ]	All-bvals	1.5	GE	Optima	Inner	40.0	0.0002389374	0.0
225	InstituteE	benchmark	0008	7	11.0	131.0	166.0	0.00041805656844259316	[0. 0.0005 0.0009 0.002 ]	All-bvals	1.5	GE	Optima	Inner	30.0	0.0004016804	0.0
226	InstituteE	benchmark	0008	5	11.0	96.0	148.0	0.0006070605253302204	[0. 0.0005 0.0009 0.002 ]	All-bvals	1.5	GE	Optima	Inner	20.0	0.000600765	0.0
227	InstituteE	benchmark	0008	3	11.0	94.0	108.0	0.0008477038263089709	[0. 0.0005 0.0009 0.002 ]	All-bvals	1.5	GE	Optima	Inner	10.0	0.0008398517	0.0
228	InstituteE	benchmark	0008	12	11.0	160.0	65.0	0.00012236688904055184	[0. 0.0005 0.0009 0.002 ]	All-bvals	1.5	GE	Optima	Outer	50.0	0.000124718	0.0
229	InstituteE	benchmark	0008	10	11.0	198.0	123.0	0.0002637212062977005	[0. 0.0005 0.0009 0.002 ]	All-bvals	1.5	GE	Optima	Outer	40.0	0.0002441648	0.0
230	InstituteE	benchmark	0008	8	11.0	164.0	185.0	0.0004228984872550556	[0. 0.0005 0.0009 0.002 ]	All-bvals	1.5	GE	Optima	Outer	30.0	0.00040203618	0.0
231	InstituteE	benchmark	0008	6	11.0	97.0	191.0	0.000628403556709156	[0. 0.0005 0.0009 0.002 ]	All-bvals	1.5	GE	Optima	Outer	20.0	0.0005993215	0.0
232	InstituteE	benchmark	0008	4	11.0	59.0	130.0	0.0008624424248061553	[0. 0.0005 0.0009 0.002 ]	All-bvals	1.5	GE	Optima	Outer	10.0	0.0008328774	0.0
233	InstituteE	benchmark	0008	2	11.0	92.0	70.0	0.0011478635821728384	[0. 0.0005 0.0009 0.002 ]	All-bvals	1.5	GE	Optima	Outer	0.0	0.0011174768	0.0
234	InstituteE	benchmark	0009	0	11.0	130.0	126.0	0.0011100322778994835	[0. 0.0005 0.0009 0.002 ]	All-bvals	1.5	GE	Optima	Centre	0.0	0.0011092794	0.0
235	InstituteE	benchmark	0009	1	11.0	128.0	86.0	0.0011285650633927147	[0. 0.0005 0.0009 0.002 ]	All-bvals	1.5	GE	Optima	Inner	0.0	0.001104485	0.0
236	InstituteE	benchmark	0009	11	11.0	160.0	105.0	0.00014186081067098168	[0. 0.0005 0.0009 0.002 ]	All-bvals	1.5	GE	Optima	Inner	50.0	0.0001293253	0.0
237	InstituteE	benchmark	0009	9	11.0	164.0	143.0	0.0002531403689337388	[0. 0.0005 0.0009 0.002 ]	All-bvals	1.5	GE	Optima	Inner	40.0	0.0002389374	0.0
238	InstituteE	benchmark	0009	7	11.0	131.0	166.0	0.00040566217850373853	[0. 0.0005 0.0009 0.002 ]	All-bvals	1.5	GE	Optima	Inner	30.0	0.0004016804	0.0
239	InstituteE	benchmark	0009	5	11.0	96.0	148.0	0.0006003412279218099	[0. 0.0005 0.0009 0.002 ]	All-bvals	1.5	GE	Optima	Inner	20.0	0.000600765	0.0
240	InstituteE	benchmark	0009	3	11.0	94.0	108.0	0.0008673012442958908	[0. 0.0005 0.0009 0.002 ]	All-bvals	1.5	GE	Optima	Inner	10.0	0.0008398517	0.0
241	InstituteE	benchmark	0009	12	11.0	160.0	65.0	0.00012527143157295035	[0. 0.0005 0.0009 0.002 ]	All-bvals	1.5	GE	Optima	Outer	50.0	0.000124718	0.0
242	InstituteE	benchmark	0009	10	11.0	198.0	123.0	0.000261903636129654	[0. 0.0005 0.0009 0.002 ]	All-bvals	1.5	GE	Optima	Outer	40.0	0.0002441648	0.0
243	InstituteE	benchmark	0009	8	11.0	164.0	185.0	0.00042138062482281323	[0. 0.0005 0.0009 0.002 ]	All-bvals	1.5	GE	Optima	Outer	30.0	0.00040203618	0.0
244	InstituteE	benchmark	0009	6	11.0	97.0	191.0	0.0006299812963937222	[0. 0.0005 0.0009 0.002 ]	All-bvals	1.5	GE	Optima	Outer	20.0	0.0005993215	0.0
245	InstituteE	benchmark	0009	4	11.0	59.0	130.0	0.0008510543357320383	[0. 0.0005 0.0009 0.002 ]	All-bvals	1.5	GE	Optima	Outer	10.0	0.0008328774	0.0
246	InstituteE	benchmark	0009	2	11.0	92.0	70.0	0.0011387894405465876	[0. 0.0005 0.0009 0.002 ]	All-bvals	1.5	GE	Optima	Outer	0.0	0.0011174768	0.0
247	InstituteE	benchmark	0010	0	11.0	130.0	126.0	0.001110861316248641	[0. 0.0005 0.0009 0.002 ]	All-bvals	1.5	GE	Optima	Centre	0.0	0.0011092794	0.0
248	InstituteE	benchmark	0010	1	11.0	128.0	86.0	0.001130855508351407	[0. 0.0005 0.0009 0.002 ]	All-bvals	1.5	GE	Optima	Inner	0.0	0.001104485	0.0
249	InstituteE	benchmark	0010	11	11.0	160.0	105.0	0.0001291834773366473	[0. 0.0005 0.0009 0.002 ]	All-bvals	1.5	GE	Optima	Inner	50.0	0.0001293253	0.0
250	InstituteE	benchmark	0010	9	11.0	164.0	143.0	0.00025130839217187196	[0. 0.0005 0.0009 0.002 ]	All-bvals	1.5	GE	Optima	Inner	40.0	0.0002389374	0.0
251	InstituteE	benchmark	0010	7	11.0	131.0	166.0	0.0004043437006360751	[0. 0.0005 0.0009 0.002 ]	All-bvals	1.5	GE	Optima	Inner	30.0	0.0004016804	0.0
252	InstituteE	benchmark	0010	5	11.0	96.0	148.0	0.0006009742314856298	[0. 0.0005 0.0009 0.002 ]	All-bvals	1.5	GE	Optima	Inner	20.0	0.000600765	0.0
253	InstituteE	benchmark	0010	3	11.0	94.0	108.0	0.0008541233801530518	[0. 0.0005 0.0009 0.002 ]	All-bvals	1.5	GE	Optima	Inner	10.0	0.0008398517	0.0
254	InstituteE	benchmark	0010	12	11.0	160.0	65.0	0.0001262315442168234	[0. 0.0005 0.0009 0.002 ]	All-bvals	1.5	GE	Optima	Outer	50.0	0.000124718	0.0
255	InstituteE	benchmark	0010	10	11.0	198.0	123.0	0.0002702632490278501	[0. 0.0005 0.0009 0.002 ]	All-bvals	1.5	GE	Optima	Outer	40.0	0.0002441648	0.0
256	InstituteE	benchmark	0010	8	11.0	164.0	185.0	0.00042047247309537697	[0. 0.0005 0.0009 0.002 ]	All-bvals	1.5	GE	Optima	Outer	30.0	0.00040203618	0.0
257	InstituteE	benchmark	0010	6	11.0	97.0	191.0	0.000625829136325779	[0. 0.0005 0.0009 0.002 ]	All-bvals	1.5	GE	Optima	Outer	20.0	0.0005993215	0.0
258	InstituteE	benchmark	0010	4	11.0	59.0	130.0	0.00084620248995983	[0. 0.0005 0.0009 0.002 ]	All-bvals	1.5	GE	Optima	Outer	10.0	0.0008328774	0.0
259	InstituteE	benchmark	0010	2	11.0	92.0	70.0	0.001142118952566423	[0. 0.0005 0.0009 0.002 ]	All-bvals	1.5	GE	Optima	Outer	0.0	0.0011174768	0.0
260	InstituteG	benchmark	0801	0	11.0	124.0	125.0	0.0010812758149796949	[0. 0.0005 0.0009 0.002 ]	All-bvals	3.0	Philips	Ingenia	Centre	0.0	0.0011092794	0.0
261	InstituteG	benchmark	0801	1	11.0	160.0	106.0	0.0010969357297396923	[0. 0.0005 0.0009 0.002 ]	All-bvals	3.0	Philips	Ingenia	Inner	0.0	0.001104485	0.0
262	InstituteG	benchmark	0801	11	11.0	160.0	148.0	0.00011173940914556055	[0. 0.0005 0.0009 0.002 ]	All-bvals	3.0	Philips	Ingenia	Inner	50.0	0.0001293253	0.0
263	InstituteG	benchmark	0801	9	11.0	123.0	168.0	0.0002474092776670976	[0. 0.0005 0.0009 0.002 ]	All-bvals	3.0	Philips	Ingenia	Inner	40.0	0.0002389374	0.0
264	InstituteG	benchmark	0801	7	11.0	91.0	145.0	0.0004041163902843489	[0. 0.0005 0.0009 0.002 ]	All-bvals	3.0	Philips	Ingenia	Inner	30.0	0.0004016804	0.0
265	InstituteG	benchmark	0801	5	11.0	91.0	105.0	0.0006033980809209812	[0. 0.0005 0.0009 0.002 ]	All-bvals	3.0	Philips	Ingenia	Inner	20.0	0.000600765	0.0
266	InstituteG	benchmark	0801	3	11.0	126.0	85.0	0.0008401066165865308	[0. 0.0005 0.0009 0.002 ]	All-bvals	3.0	Philips	Ingenia	Inner	10.0	0.0008398517	0.0
267	InstituteG	benchmark	0801	12	11.0	194.0	126.0	0.0001363101921827953	[0. 0.0005 0.0009 0.002 ]	All-bvals	3.0	Philips	Ingenia	Outer	50.0	0.000124718	0.0
268	InstituteG	benchmark	0801	10	11.0	163.0	183.0	0.0002479134132884251	[0. 0.0005 0.0009 0.002 ]	All-bvals	3.0	Philips	Ingenia	Outer	40.0	0.0002441648	0.0
269	InstituteG	benchmark	0801	8	11.0	92.0	185.0	0.0004194246312241111	[0. 0.0005 0.0009 0.002 ]	All-bvals	3.0	Philips	Ingenia	Outer	30.0	0.00040203618	0.0
270	InstituteG	benchmark	0801	6	11.0	57.0	127.0	0.0006272092675656245	[0. 0.0005 0.0009 0.002 ]	All-bvals	3.0	Philips	Ingenia	Outer	20.0	0.0005993215	0.0
271	InstituteG	benchmark	0801	4	11.0	93.0	65.0	0.0008588469625137132	[0. 0.0005 0.0009 0.002 ]	All-bvals	3.0	Philips	Ingenia	Outer	10.0	0.0008328774	0.0
272	InstituteG	benchmark	0801	2	11.0	164.0	65.0	0.0011231912876342078	[0. 0.0005 0.0009 0.002 ]	All-bvals	3.0	Philips	Ingenia	Outer	0.0	0.0011174768	0.0
273	InstituteG	benchmark	0901	0	11.0	124.0	125.0	0.001087695054692575	[0. 0.0005 0.0009 0.002 ]	All-bvals	3.0	Philips	Ingenia	Centre	0.0	0.0011092794	0.0
274	InstituteG	benchmark	0901	1	11.0	160.0	106.0	0.00110198009489008	[0. 0.0005 0.0009 0.002 ]	All-bvals	3.0	Philips	Ingenia	Inner	0.0	0.001104485	0.0
275	InstituteG	benchmark	0901	11	11.0	160.0	148.0	0.00011278598997367073	[0. 0.0005 0.0009 0.002 ]	All-bvals	3.0	Philips	Ingenia	Inner	50.0	0.0001293253	0.0
276	InstituteG	benchmark	0901	9	11.0	123.0	168.0	0.0002490068493846109	[0. 0.0005 0.0009 0.002 ]	All-bvals	3.0	Philips	Ingenia	Inner	40.0	0.0002389374	0.0
277	InstituteG	benchmark	0901	7	11.0	91.0	145.0	0.00040647364706980905	[0. 0.0005 0.0009 0.002 ]	All-bvals	3.0	Philips	Ingenia	Inner	30.0	0.0004016804	0.0
278	InstituteG	benchmark	0901	5	11.0	91.0	105.0	0.0006024712004452716	[0. 0.0005 0.0009 0.002 ]	All-bvals	3.0	Philips	Ingenia	Inner	20.0	0.000600765	0.0
279	InstituteG	benchmark	0901	3	11.0	126.0	85.0	0.0008411116362824336	[0. 0.0005 0.0009 0.002 ]	All-bvals	3.0	Philips	Ingenia	Inner	10.0	0.0008398517	0.0
280	InstituteG	benchmark	0901	12	11.0	194.0	126.0	0.00013460526081338553	[0. 0.0005 0.0009 0.002 ]	All-bvals	3.0	Philips	Ingenia	Outer	50.0	0.000124718	0.0
281	InstituteG	benchmark	0901	10	11.0	163.0	183.0	0.000251506626450734	[0. 0.0005 0.0009 0.002 ]	All-bvals	3.0	Philips	Ingenia	Outer	40.0	0.0002441648	0.0
282	InstituteG	benchmark	0901	8	11.0	92.0	185.0	0.00042636243125408345	[0. 0.0005 0.0009 0.002 ]	All-bvals	3.0	Philips	Ingenia	Outer	30.0	0.00040203618	0.0
283	InstituteG	benchmark	0901	6	11.0	57.0	127.0	0.0006231507698367683	[0. 0.0005 0.0009 0.002 ]	All-bvals	3.0	Philips	Ingenia	Outer	20.0	0.0005993215	0.0
284	InstituteG	benchmark	0901	4	11.0	93.0	65.0	0.0008593412027273895	[0. 0.0005 0.0009 0.002 ]	All-bvals	3.0	Philips	Ingenia	Outer	10.0	0.0008328774	0.0
285	InstituteG	benchmark	0901	2	11.0	164.0	65.0	0.0011299990621892906	[0. 0.0005 0.0009 0.002 ]	All-bvals	3.0	Philips	Ingenia	Outer	0.0	0.0011174768	0.0
286	InstituteG	benchmark	1001	0	11.0	124.0	125.0	0.0010812097235090015	[0. 0.0005 0.0009 0.002 ]	All-bvals	3.0	Philips	Ingenia	Centre	0.0	0.0011092794	0.0
287	InstituteG	benchmark	1001	1	11.0	160.0	106.0	0.0010985207651275457	[0. 0.0005 0.0009 0.002 ]	All-bvals	3.0	Philips	Ingenia	Inner	0.0	0.001104485	0.0
288	InstituteG	benchmark	1001	11	11.0	160.0	148.0	0.00010909467309962788	[0. 0.0005 0.0009 0.002 ]	All-bvals	3.0	Philips	Ingenia	Inner	50.0	0.0001293253	0.0
289	InstituteG	benchmark	1001	9	11.0	123.0	168.0	0.00024992681777027037	[0. 0.0005 0.0009 0.002 ]	All-bvals	3.0	Philips	Ingenia	Inner	40.0	0.0002389374	0.0
290	InstituteG	benchmark	1001	7	11.0	91.0	145.0	0.0003988922963995142	[0. 0.0005 0.0009 0.002 ]	All-bvals	3.0	Philips	Ingenia	Inner	30.0	0.0004016804	0.0
291	InstituteG	benchmark	1001	5	11.0	91.0	105.0	0.0006030574100164479	[0. 0.0005 0.0009 0.002 ]	All-bvals	3.0	Philips	Ingenia	Inner	20.0	0.000600765	0.0
292	InstituteG	benchmark	1001	3	11.0	126.0	85.0	0.0008396936135915371	[0. 0.0005 0.0009 0.002 ]	All-bvals	3.0	Philips	Ingenia	Inner	10.0	0.0008398517	0.0
293	InstituteG	benchmark	1001	12	11.0	194.0	126.0	0.00012919823833559181	[0. 0.0005 0.0009 0.002 ]	All-bvals	3.0	Philips	Ingenia	Outer	50.0	0.000124718	0.0
294	InstituteG	benchmark	1001	10	11.0	163.0	183.0	0.0002520761235034852	[0. 0.0005 0.0009 0.002 ]	All-bvals	3.0	Philips	Ingenia	Outer	40.0	0.0002441648	0.0
295	InstituteG	benchmark	1001	8	11.0	92.0	185.0	0.00042504211290729575	[0. 0.0005 0.0009 0.002 ]	All-bvals	3.0	Philips	Ingenia	Outer	30.0	0.00040203618	0.0
296	InstituteG	benchmark	1001	6	11.0	57.0	127.0	0.0006255146494800076	[0. 0.0005 0.0009 0.002 ]	All-bvals	3.0	Philips	Ingenia	Outer	20.0	0.0005993215	0.0
297	InstituteG	benchmark	1001	4	11.0	93.0	65.0	0.0008560677154484394	[0. 0.0005 0.0009 0.002 ]	All-bvals	3.0	Philips	Ingenia	Outer	10.0	0.0008328774	0.0
298	InstituteG	benchmark	1001	2	11.0	164.0	65.0	0.0011242551969284525	[0. 0.0005 0.0009 0.002 ]	All-bvals	3.0	Philips	Ingenia	Outer	0.0	0.0011174768	0.0
299	InstituteG	benchmark	1101	0	11.0	124.0	125.0	0.0010761174754141821	[0. 0.0005 0.0009 0.002 ]	All-bvals	3.0	Philips	Ingenia	Centre	0.0	0.0011092794	0.0
300	InstituteG	benchmark	1101	1	11.0	160.0	106.0	0.0010986747678953456	[0. 0.0005 0.0009 0.002 ]	All-bvals	3.0	Philips	Ingenia	Inner	0.0	0.001104485	0.0
301	InstituteG	benchmark	1101	11	11.0	160.0	148.0	0.00011320596222323364	[0. 0.0005 0.0009 0.002 ]	All-bvals	3.0	Philips	Ingenia	Inner	50.0	0.0001293253	0.0
302	InstituteG	benchmark	1101	9	11.0	123.0	168.0	0.0002495448208659398	[0. 0.0005 0.0009 0.002 ]	All-bvals	3.0	Philips	Ingenia	Inner	40.0	0.0002389374	0.0
303	InstituteG	benchmark	1101	7	11.0	91.0	145.0	0.00040281406508431005	[0. 0.0005 0.0009 0.002 ]	All-bvals	3.0	Philips	Ingenia	Inner	30.0	0.0004016804	0.0
304	InstituteG	benchmark	1101	5	11.0	91.0	105.0	0.000604425139714706	[0. 0.0005 0.0009 0.002 ]	All-bvals	3.0	Philips	Ingenia	Inner	20.0	0.000600765	0.0
305	InstituteG	benchmark	1101	3	11.0	126.0	85.0	0.0008447440738409424	[0. 0.0005 0.0009 0.002 ]	All-bvals	3.0	Philips	Ingenia	Inner	10.0	0.0008398517	0.0
306	InstituteG	benchmark	1101	12	11.0	194.0	126.0	0.00013463108413094697	[0. 0.0005 0.0009 0.002 ]	All-bvals	3.0	Philips	Ingenia	Outer	50.0	0.000124718	0.0
307	InstituteG	benchmark	1101	10	11.0	163.0	183.0	0.0002542985348130158	[0. 0.0005 0.0009 0.002 ]	All-bvals	3.0	Philips	Ingenia	Outer	40.0	0.0002441648	0.0
308	InstituteG	benchmark	1101	8	11.0	92.0	185.0	0.0004266272552580518	[0. 0.0005 0.0009 0.002 ]	All-bvals	3.0	Philips	Ingenia	Outer	30.0	0.00040203618	0.0
309	InstituteG	benchmark	1101	6	11.0	57.0	127.0	0.0006263691935377958	[0. 0.0005 0.0009 0.002 ]	All-bvals	3.0	Philips	Ingenia	Outer	20.0	0.0005993215	0.0
310	InstituteG	benchmark	1101	4	11.0	93.0	65.0	0.0008532561158927755	[0. 0.0005 0.0009 0.002 ]	All-bvals	3.0	Philips	Ingenia	Outer	10.0	0.0008328774	0.0
311	InstituteG	benchmark	1101	2	11.0	164.0	65.0	0.0011296514253287626	[0. 0.0005 0.0009 0.002 ]	All-bvals	3.0	Philips	Ingenia	Outer	0.0	0.0011174768	0.0
312	InstituteH	benchmark	0701	0	11.0	126.0	133.0	0.0011009096897566658	[0. 0.0005 0.0009 0.002 ]	All-bvals	3.0	Philips	Ingenia	Centre	0.0	0.0011092794	0.0
313	InstituteH	benchmark	0701	1	11.0	87.0	132.0	0.0011106004842160908	[0. 0.0005 0.0009 0.002 ]	All-bvals	3.0	Philips	Ingenia	Inner	0.0	0.001104485	0.0
314	InstituteH	benchmark	0701	11	11.0	106.0	96.0	0.00012966527063604304	[0. 0.0005 0.0009 0.002 ]	All-bvals	3.0	Philips	Ingenia	Inner	50.0	0.0001293253	0.0
315	InstituteH	benchmark	0701	9	11.0	150.0	94.0	0.00024394875584457211	[0. 0.0005 0.0009 0.002 ]	All-bvals	3.0	Philips	Ingenia	Inner	40.0	0.0002389374	0.0
316	InstituteH	benchmark	0701	7	11.0	166.0	134.0	0.0004053863380036609	[0. 0.0005 0.0009 0.002 ]	All-bvals	3.0	Philips	Ingenia	Inner	30.0	0.0004016804	0.0
317	InstituteH	benchmark	0701	5	11.0	146.0	168.0	0.0006018781758570593	[0. 0.0005 0.0009 0.002 ]	All-bvals	3.0	Philips	Ingenia	Inner	20.0	0.000600765	0.0
318	InstituteH	benchmark	0701	3	11.0	106.0	167.0	0.0008318572601287066	[0. 0.0005 0.0009 0.002 ]	All-bvals	3.0	Philips	Ingenia	Inner	10.0	0.0008398517	0.0
319	InstituteH	benchmark	0701	12	11.0	70.0	95.0	0.00013614609944883637	[0. 0.0005 0.0009 0.002 ]	All-bvals	3.0	Philips	Ingenia	Outer	50.0	0.000124718	0.0
320	InstituteH	benchmark	0701	10	11.0	131.0	66.0	0.0002451164051973401	[0. 0.0005 0.0009 0.002 ]	All-bvals	3.0	Philips	Ingenia	Outer	40.0	0.0002441648	0.0
321	InstituteH	benchmark	0701	8	11.0	190.0	96.0	0.0004222697972157399	[0. 0.0005 0.0009 0.002 ]	All-bvals	3.0	Philips	Ingenia	Outer	30.0	0.00040203618	0.0
322	InstituteH	benchmark	0701	6	11.0	186.0	167.0	0.0006094195106333419	[0. 0.0005 0.0009 0.002 ]	All-bvals	3.0	Philips	Ingenia	Outer	20.0	0.0005993215	0.0
323	InstituteH	benchmark	0701	4	11.0	130.0	201.0	0.0008497967784037911	[0. 0.0005 0.0009 0.002 ]	All-bvals	3.0	Philips	Ingenia	Outer	10.0	0.0008328774	0.0
324	InstituteH	benchmark	0701	2	11.0	69.0	166.0	0.001122411886070232	[0. 0.0005 0.0009 0.002 ]	All-bvals	3.0	Philips	Ingenia	Outer	0.0	0.0011174768	0.0
325	InstituteH	benchmark	0801	0	11.0	126.0	133.0	0.0011027051682928652	[0. 0.0005 0.0009 0.002 ]	All-bvals	3.0	Philips	Ingenia	Centre	0.0	0.0011092794	0.0
326	InstituteH	benchmark	0801	1	11.0	87.0	132.0	0.0011085402930964931	[0. 0.0005 0.0009 0.002 ]	All-bvals	3.0	Philips	Ingenia	Inner	0.0	0.001104485	0.0
327	InstituteH	benchmark	0801	11	11.0	106.0	96.0	0.0001299977432472447	[0. 0.0005 0.0009 0.002 ]	All-bvals	3.0	Philips	Ingenia	Inner	50.0	0.0001293253	0.0
328	InstituteH	benchmark	0801	9	11.0	150.0	94.0	0.0002449472468865819	[0. 0.0005 0.0009 0.002 ]	All-bvals	3.0	Philips	Ingenia	Inner	40.0	0.0002389374	0.0
329	InstituteH	benchmark	0801	7	11.0	166.0	134.0	0.00040226529845027725	[0. 0.0005 0.0009 0.002 ]	All-bvals	3.0	Philips	Ingenia	Inner	30.0	0.0004016804	0.0
330	InstituteH	benchmark	0801	5	11.0	146.0	168.0	0.0006018630969923835	[0. 0.0005 0.0009 0.002 ]	All-bvals	3.0	Philips	Ingenia	Inner	20.0	0.000600765	0.0
331	InstituteH	benchmark	0801	3	11.0	106.0	167.0	0.0008320555913406965	[0. 0.0005 0.0009 0.002 ]	All-bvals	3.0	Philips	Ingenia	Inner	10.0	0.0008398517	0.0
332	InstituteH	benchmark	0801	12	11.0	70.0	95.0	0.00013455121147795226	[0. 0.0005 0.0009 0.002 ]	All-bvals	3.0	Philips	Ingenia	Outer	50.0	0.000124718	0.0
333	InstituteH	benchmark	0801	10	11.0	131.0	66.0	0.00024521920585054264	[0. 0.0005 0.0009 0.002 ]	All-bvals	3.0	Philips	Ingenia	Outer	40.0	0.0002441648	0.0
334	InstituteH	benchmark	0801	8	11.0	190.0	96.0	0.0004235894935031043	[0. 0.0005 0.0009 0.002 ]	All-bvals	3.0	Philips	Ingenia	Outer	30.0	0.00040203618	0.0
335	InstituteH	benchmark	0801	6	11.0	186.0	167.0	0.0006112083823016049	[0. 0.0005 0.0009 0.002 ]	All-bvals	3.0	Philips	Ingenia	Outer	20.0	0.0005993215	0.0
336	InstituteH	benchmark	0801	4	11.0	130.0	201.0	0.0008477591821772112	[0. 0.0005 0.0009 0.002 ]	All-bvals	3.0	Philips	Ingenia	Outer	10.0	0.0008328774	0.0
337	InstituteH	benchmark	0801	2	11.0	69.0	166.0	0.0011253035788443442	[0. 0.0005 0.0009 0.002 ]	All-bvals	3.0	Philips	Ingenia	Outer	0.0	0.0011174768	0.0
338	InstituteH	benchmark	0901	0	11.0	126.0	133.0	0.0010946175024337133	[0. 0.0005 0.0009 0.002 ]	All-bvals	3.0	Philips	Ingenia	Centre	0.0	0.0011092794	0.0
339	InstituteH	benchmark	0901	1	11.0	87.0	132.0	0.001109062548844196	[0. 0.0005 0.0009 0.002 ]	All-bvals	3.0	Philips	Ingenia	Inner	0.0	0.001104485	0.0
340	InstituteH	benchmark	0901	11	11.0	106.0	96.0	0.00013185285071152107	[0. 0.0005 0.0009 0.002 ]	All-bvals	3.0	Philips	Ingenia	Inner	50.0	0.0001293253	0.0
341	InstituteH	benchmark	0901	9	11.0	150.0	94.0	0.0002426723386476776	[0. 0.0005 0.0009 0.002 ]	All-bvals	3.0	Philips	Ingenia	Inner	40.0	0.0002389374	0.0
342	InstituteH	benchmark	0901	7	11.0	166.0	134.0	0.000406145399642279	[0. 0.0005 0.0009 0.002 ]	All-bvals	3.0	Philips	Ingenia	Inner	30.0	0.0004016804	0.0
343	InstituteH	benchmark	0901	5	11.0	146.0	168.0	0.0006003388541139549	[0. 0.0005 0.0009 0.002 ]	All-bvals	3.0	Philips	Ingenia	Inner	20.0	0.000600765	0.0
344	InstituteH	benchmark	0901	3	11.0	106.0	167.0	0.0008333371515941137	[0. 0.0005 0.0009 0.002 ]	All-bvals	3.0	Philips	Ingenia	Inner	10.0	0.0008398517	0.0
345	InstituteH	benchmark	0901	12	11.0	70.0	95.0	0.00013713863307768552	[0. 0.0005 0.0009 0.002 ]	All-bvals	3.0	Philips	Ingenia	Outer	50.0	0.000124718	0.0
346	InstituteH	benchmark	0901	10	11.0	131.0	66.0	0.0002455373905838144	[0. 0.0005 0.0009 0.002 ]	All-bvals	3.0	Philips	Ingenia	Outer	40.0	0.0002441648	0.0
347	InstituteH	benchmark	0901	8	11.0	190.0	96.0	0.0004204051093947513	[0. 0.0005 0.0009 0.002 ]	All-bvals	3.0	Philips	Ingenia	Outer	30.0	0.00040203618	0.0
348	InstituteH	benchmark	0901	6	11.0	186.0	167.0	0.0006086043870788133	[0. 0.0005 0.0009 0.002 ]	All-bvals	3.0	Philips	Ingenia	Outer	20.0	0.0005993215	0.0
349	InstituteH	benchmark	0901	4	11.0	130.0	201.0	0.0008480976588868623	[0. 0.0005 0.0009 0.002 ]	All-bvals	3.0	Philips	Ingenia	Outer	10.0	0.0008328774	0.0
350	InstituteH	benchmark	0901	2	11.0	69.0	166.0	0.0011325035854060164	[0. 0.0005 0.0009 0.002 ]	All-bvals	3.0	Philips	Ingenia	Outer	0.0	0.0011174768	0.0
351	InstituteH	benchmark	1001	0	11.0	126.0	133.0	0.0010975789588681167	[0. 0.0005 0.0009 0.002 ]	All-bvals	3.0	Philips	Ingenia	Centre	0.0	0.0011092794	0.0
352	InstituteH	benchmark	1001	1	11.0	87.0	132.0	0.0011094836706932686	[0. 0.0005 0.0009 0.002 ]	All-bvals	3.0	Philips	Ingenia	Inner	0.0	0.001104485	0.0
353	InstituteH	benchmark	1001	11	11.0	106.0	96.0	0.00012984340916230008	[0. 0.0005 0.0009 0.002 ]	All-bvals	3.0	Philips	Ingenia	Inner	50.0	0.0001293253	0.0
354	InstituteH	benchmark	1001	9	11.0	150.0	94.0	0.00024339861910933924	[0. 0.0005 0.0009 0.002 ]	All-bvals	3.0	Philips	Ingenia	Inner	40.0	0.0002389374	0.0
355	InstituteH	benchmark	1001	7	11.0	166.0	134.0	0.00040641602595555535	[0. 0.0005 0.0009 0.002 ]	All-bvals	3.0	Philips	Ingenia	Inner	30.0	0.0004016804	0.0
356	InstituteH	benchmark	1001	5	11.0	146.0	168.0	0.0006028352989238709	[0. 0.0005 0.0009 0.002 ]	All-bvals	3.0	Philips	Ingenia	Inner	20.0	0.000600765	0.0
357	InstituteH	benchmark	1001	3	11.0	106.0	167.0	0.0008323194711813939	[0. 0.0005 0.0009 0.002 ]	All-bvals	3.0	Philips	Ingenia	Inner	10.0	0.0008398517	0.0
358	InstituteH	benchmark	1001	12	11.0	70.0	95.0	0.00013519137306357949	[0. 0.0005 0.0009 0.002 ]	All-bvals	3.0	Philips	Ingenia	Outer	50.0	0.000124718	0.0
359	InstituteH	benchmark	1001	10	11.0	131.0	66.0	0.0002441729711843869	[0. 0.0005 0.0009 0.002 ]	All-bvals	3.0	Philips	Ingenia	Outer	40.0	0.0002441648	0.0
360	InstituteH	benchmark	1001	8	11.0	190.0	96.0	0.0004226304789027856	[0. 0.0005 0.0009 0.002 ]	All-bvals	3.0	Philips	Ingenia	Outer	30.0	0.00040203618	0.0
361	InstituteH	benchmark	1001	6	11.0	186.0	167.0	0.0006101088239842501	[0. 0.0005 0.0009 0.002 ]	All-bvals	3.0	Philips	Ingenia	Outer	20.0	0.0005993215	0.0
362	InstituteH	benchmark	1001	4	11.0	130.0	201.0	0.0008487534524229595	[0. 0.0005 0.0009 0.002 ]	All-bvals	3.0	Philips	Ingenia	Outer	10.0	0.0008328774	0.0
363	InstituteH	benchmark	1001	2	11.0	69.0	166.0	0.0011218513055437952	[0. 0.0005 0.0009 0.002 ]	All-bvals	3.0	Philips	Ingenia	Outer	0.0	0.0011174768	0.0
364	InstituteI	benchmark	0601	0	14.0	126.0	127.0	0.0010865125250085175	[0. 0.0005 0.0009 0.002 ]	All-bvals	3.0	Philips	Ingenia	Centre	0.0	0.0011092794	0.0
365	InstituteI	benchmark	0601	1	14.0	165.0	121.0	0.001108618576300591	[0. 0.0005 0.0009 0.002 ]	All-bvals	3.0	Philips	Ingenia	Inner	0.0	0.001104485	0.0
366	InstituteI	benchmark	0601	11	14.0	139.0	87.0	0.0001555903690496165	[0. 0.0005 0.0009 0.002 ]	All-bvals	3.0	Philips	Ingenia	Inner	50.0	0.0001293253	0.0
367	InstituteI	benchmark	0601	9	14.0	101.0	95.0	0.00024095360791628862	[0. 0.0005 0.0009 0.002 ]	All-bvals	3.0	Philips	Ingenia	Inner	40.0	0.0002389374	0.0
368	InstituteI	benchmark	0601	7	14.0	89.0	137.0	0.000404291519247594	[0. 0.0005 0.0009 0.002 ]	All-bvals	3.0	Philips	Ingenia	Inner	30.0	0.0004016804	0.0
369	InstituteI	benchmark	0601	5	14.0	114.0	167.0	0.0006028183646976941	[0. 0.0005 0.0009 0.002 ]	All-bvals	3.0	Philips	Ingenia	Inner	20.0	0.000600765	0.0
370	InstituteI	benchmark	0601	3	14.0	153.0	159.0	0.0008360465564815288	[0. 0.0005 0.0009 0.002 ]	All-bvals	3.0	Philips	Ingenia	Inner	10.0	0.0008398517	0.0
371	InstituteI	benchmark	0601	12	14.0	178.0	82.0	0.0001559675187856732	[0. 0.0005 0.0009 0.002 ]	All-bvals	3.0	Philips	Ingenia	Outer	50.0	0.000124718	0.0
372	InstituteI	benchmark	0601	10	14.0	113.0	63.0	0.0002575832800010087	[0. 0.0005 0.0009 0.002 ]	All-bvals	3.0	Philips	Ingenia	Outer	40.0	0.0002441648	0.0
373	InstituteI	benchmark	0601	8	14.0	64.0	107.0	0.0004038377613886824	[0. 0.0005 0.0009 0.002 ]	All-bvals	3.0	Philips	Ingenia	Outer	30.0	0.00040203618	0.0
374	InstituteI	benchmark	0601	6	14.0	75.0	173.0	0.0006004397651315375	[0. 0.0005 0.0009 0.002 ]	All-bvals	3.0	Philips	Ingenia	Outer	20.0	0.0005993215	0.0
375	InstituteI	benchmark	0601	4	14.0	142.0	198.0	0.0008421509639100261	[0. 0.0005 0.0009 0.002 ]	All-bvals	3.0	Philips	Ingenia	Outer	10.0	0.0008328774	0.0
376	InstituteI	benchmark	0601	2	14.0	191.0	153.0	0.0011079424552877626	[0. 0.0005 0.0009 0.002 ]	All-bvals	3.0	Philips	Ingenia	Outer	0.0	0.0011174768	0.0
377	InstituteI	benchmark	0701	0	14.0	126.0	127.0	0.0010850393020782828	[0. 0.0005 0.0009 0.002 ]	All-bvals	3.0	Philips	Ingenia	Centre	0.0	0.0011092794	0.0
378	InstituteI	benchmark	0701	1	14.0	165.0	121.0	0.0011067071092869991	[0. 0.0005 0.0009 0.002 ]	All-bvals	3.0	Philips	Ingenia	Inner	0.0	0.001104485	0.0
379	InstituteI	benchmark	0701	11	14.0	139.0	87.0	0.0001564366051380595	[0. 0.0005 0.0009 0.002 ]	All-bvals	3.0	Philips	Ingenia	Inner	50.0	0.0001293253	0.0
380	InstituteI	benchmark	0701	9	14.0	101.0	95.0	0.00023951950969958443	[0. 0.0005 0.0009 0.002 ]	All-bvals	3.0	Philips	Ingenia	Inner	40.0	0.0002389374	0.0
381	InstituteI	benchmark	0701	7	14.0	89.0	137.0	0.0004056203351171311	[0. 0.0005 0.0009 0.002 ]	All-bvals	3.0	Philips	Ingenia	Inner	30.0	0.0004016804	0.0
382	InstituteI	benchmark	0701	5	14.0	114.0	167.0	0.0006006970139054668	[0. 0.0005 0.0009 0.002 ]	All-bvals	3.0	Philips	Ingenia	Inner	20.0	0.000600765	0.0
383	InstituteI	benchmark	0701	3	14.0	153.0	159.0	0.000833526755493325	[0. 0.0005 0.0009 0.002 ]	All-bvals	3.0	Philips	Ingenia	Inner	10.0	0.0008398517	0.0
384	InstituteI	benchmark	0701	12	14.0	178.0	82.0	0.00015426574242156452	[0. 0.0005 0.0009 0.002 ]	All-bvals	3.0	Philips	Ingenia	Outer	50.0	0.000124718	0.0
385	InstituteI	benchmark	0701	10	14.0	113.0	63.0	0.0002583390948289317	[0. 0.0005 0.0009 0.002 ]	All-bvals	3.0	Philips	Ingenia	Outer	40.0	0.0002441648	0.0
386	InstituteI	benchmark	0701	8	14.0	64.0	107.0	0.0004048216186231999	[0. 0.0005 0.0009 0.002 ]	All-bvals	3.0	Philips	Ingenia	Outer	30.0	0.00040203618	0.0
387	InstituteI	benchmark	0701	6	14.0	75.0	173.0	0.0006007542240418197	[0. 0.0005 0.0009 0.002 ]	All-bvals	3.0	Philips	Ingenia	Outer	20.0	0.0005993215	0.0
388	InstituteI	benchmark	0701	4	14.0	142.0	198.0	0.0008433944459234288	[0. 0.0005 0.0009 0.002 ]	All-bvals	3.0	Philips	Ingenia	Outer	10.0	0.0008328774	0.0
389	InstituteI	benchmark	0701	2	14.0	191.0	153.0	0.0011121055586238865	[0. 0.0005 0.0009 0.002 ]	All-bvals	3.0	Philips	Ingenia	Outer	0.0	0.0011174768	0.0
390	InstituteI	benchmark	0801	0	14.0	126.0	127.0	0.00109492853122708	[0. 0.0005 0.0009 0.002 ]	All-bvals	3.0	Philips	Ingenia	Centre	0.0	0.0011092794	0.0
391	InstituteI	benchmark	0801	1	14.0	165.0	121.0	0.0011077418214111875	[0. 0.0005 0.0009 0.002 ]	All-bvals	3.0	Philips	Ingenia	Inner	0.0	0.001104485	0.0
392	InstituteI	benchmark	0801	11	14.0	139.0	87.0	0.00015387794675346834	[0. 0.0005 0.0009 0.002 ]	All-bvals	3.0	Philips	Ingenia	Inner	50.0	0.0001293253	0.0
393	InstituteI	benchmark	0801	9	14.0	101.0	95.0	0.0002399150774938381	[0. 0.0005 0.0009 0.002 ]	All-bvals	3.0	Philips	Ingenia	Inner	40.0	0.0002389374	0.0
394	InstituteI	benchmark	0801	7	14.0	89.0	137.0	0.0004064433064216381	[0. 0.0005 0.0009 0.002 ]	All-bvals	3.0	Philips	Ingenia	Inner	30.0	0.0004016804	0.0
395	InstituteI	benchmark	0801	5	14.0	114.0	167.0	0.000604311098752577	[0. 0.0005 0.0009 0.002 ]	All-bvals	3.0	Philips	Ingenia	Inner	20.0	0.000600765	0.0
396	InstituteI	benchmark	0801	3	14.0	153.0	159.0	0.0008390545907264574	[0. 0.0005 0.0009 0.002 ]	All-bvals	3.0	Philips	Ingenia	Inner	10.0	0.0008398517	0.0
397	InstituteI	benchmark	0801	12	14.0	178.0	82.0	0.00015415507100841768	[0. 0.0005 0.0009 0.002 ]	All-bvals	3.0	Philips	Ingenia	Outer	50.0	0.000124718	0.0
398	InstituteI	benchmark	0801	10	14.0	113.0	63.0	0.00025801637225717676	[0. 0.0005 0.0009 0.002 ]	All-bvals	3.0	Philips	Ingenia	Outer	40.0	0.0002441648	0.0
399	InstituteI	benchmark	0801	8	14.0	64.0	107.0	0.00040368123332593184	[0. 0.0005 0.0009 0.002 ]	All-bvals	3.0	Philips	Ingenia	Outer	30.0	0.00040203618	0.0
400	InstituteI	benchmark	0801	6	14.0	75.0	173.0	0.0006004589551900299	[0. 0.0005 0.0009 0.002 ]	All-bvals	3.0	Philips	Ingenia	Outer	20.0	0.0005993215	0.0
401	InstituteI	benchmark	0801	4	14.0	142.0	198.0	0.000842128012105023	[0. 0.0005 0.0009 0.002 ]	All-bvals	3.0	Philips	Ingenia	Outer	10.0	0.0008328774	0.0
402	InstituteI	benchmark	0801	2	14.0	191.0	153.0	0.001109015956719118	[0. 0.0005 0.0009 0.002 ]	All-bvals	3.0	Philips	Ingenia	Outer	0.0	0.0011174768	0.0
403	InstituteI	benchmark	0901	0	14.0	126.0	127.0	0.0010878608014192217	[0. 0.0005 0.0009 0.002 ]	All-bvals	3.0	Philips	Ingenia	Centre	0.0	0.0011092794	0.0
404	InstituteI	benchmark	0901	1	14.0	165.0	121.0	0.0011072936246786476	[0. 0.0005 0.0009 0.002 ]	All-bvals	3.0	Philips	Ingenia	Inner	0.0	0.001104485	0.0
405	InstituteI	benchmark	0901	11	14.0	139.0	87.0	0.00015614888038636485	[0. 0.0005 0.0009 0.002 ]	All-bvals	3.0	Philips	Ingenia	Inner	50.0	0.0001293253	0.0
406	InstituteI	benchmark	0901	9	14.0	101.0	95.0	0.00024046162936606314	[0. 0.0005 0.0009 0.002 ]	All-bvals	3.0	Philips	Ingenia	Inner	40.0	0.0002389374	0.0
407	InstituteI	benchmark	0901	7	14.0	89.0	137.0	0.00040472062708288807	[0. 0.0005 0.0009 0.002 ]	All-bvals	3.0	Philips	Ingenia	Inner	30.0	0.0004016804	0.0
408	InstituteI	benchmark	0901	5	14.0	114.0	167.0	0.0006030512313425162	[0. 0.0005 0.0009 0.002 ]	All-bvals	3.0	Philips	Ingenia	Inner	20.0	0.000600765	0.0
409	InstituteI	benchmark	0901	3	14.0	153.0	159.0	0.0008379971366172322	[0. 0.0005 0.0009 0.002 ]	All-bvals	3.0	Philips	Ingenia	Inner	10.0	0.0008398517	0.0
410	InstituteI	benchmark	0901	12	14.0	178.0	82.0	0.00015403735808178893	[0. 0.0005 0.0009 0.002 ]	All-bvals	3.0	Philips	Ingenia	Outer	50.0	0.000124718	0.0
411	InstituteI	benchmark	0901	10	14.0	113.0	63.0	0.0002568051829195738	[0. 0.0005 0.0009 0.002 ]	All-bvals	3.0	Philips	Ingenia	Outer	40.0	0.0002441648	0.0
412	InstituteI	benchmark	0901	8	14.0	64.0	107.0	0.00040408319503153694	[0. 0.0005 0.0009 0.002 ]	All-bvals	3.0	Philips	Ingenia	Outer	30.0	0.00040203618	0.0
413	InstituteI	benchmark	0901	6	14.0	75.0	173.0	0.0006001295099238785	[0. 0.0005 0.0009 0.002 ]	All-bvals	3.0	Philips	Ingenia	Outer	20.0	0.0005993215	0.0
414	InstituteI	benchmark	0901	4	14.0	142.0	198.0	0.0008416268680501305	[0. 0.0005 0.0009 0.002 ]	All-bvals	3.0	Philips	Ingenia	Outer	10.0	0.0008328774	0.0
415	InstituteI	benchmark	0901	2	14.0	191.0	153.0	0.00110511935397417	[0. 0.0005 0.0009 0.002 ]	All-bvals	3.0	Philips	Ingenia	Outer	0.0	0.0011174768	0.0
416	InstituteJ	benchmark	0014	0	12.0	92.0	100.0	0.001136842424975259	[0. 0.0005 0.0009 0.002 ]	All-bvals	3.0	Siemens	Skyra	Centre	0.0	0.0011092794	0.0
417	InstituteJ	benchmark	0014	1	12.0	123.0	99.0	0.0011471579328638504	[0. 0.0005 0.0009 0.002 ]	All-bvals	3.0	Siemens	Skyra	Inner	0.0	0.001104485	0.0
418	InstituteJ	benchmark	0014	11	12.0	107.0	71.0	0.00015455593260883758	[0. 0.0005 0.0009 0.002 ]	All-bvals	3.0	Siemens	Skyra	Inner	50.0	0.0001293253	0.0
419	InstituteJ	benchmark	0014	9	12.0	77.0	71.0	0.000260625756879692	[0. 0.0005 0.0009 0.002 ]	All-bvals	3.0	Siemens	Skyra	Inner	40.0	0.0002389374	0.0
420	InstituteJ	benchmark	0014	7	12.0	61.0	99.0	0.0004368640994029947	[0. 0.0005 0.0009 0.002 ]	All-bvals	3.0	Siemens	Skyra	Inner	30.0	0.0004016804	0.0
421	InstituteJ	benchmark	0014	5	12.0	77.0	124.0	0.0006426996058708476	[0. 0.0005 0.0009 0.002 ]	All-bvals	3.0	Siemens	Skyra	Inner	20.0	0.000600765	0.0
422	InstituteJ	benchmark	0014	3	12.0	107.0	124.0	0.0008798163949474307	[0. 0.0005 0.0009 0.002 ]	All-bvals	3.0	Siemens	Skyra	Inner	10.0	0.0008398517	0.0
423	InstituteJ	benchmark	0014	12	12.0	137.0	69.0	0.00017722374928925706	[0. 0.0005 0.0009 0.002 ]	All-bvals	3.0	Siemens	Skyra	Outer	50.0	0.000124718	0.0
424	InstituteJ	benchmark	0014	10	12.0	92.0	46.0	0.0002526548603098889	[0. 0.0005 0.0009 0.002 ]	All-bvals	3.0	Siemens	Skyra	Outer	40.0	0.0002441648	0.0
425	InstituteJ	benchmark	0014	8	12.0	46.0	70.0	0.00041614868026014045	[0. 0.0005 0.0009 0.002 ]	All-bvals	3.0	Siemens	Skyra	Outer	30.0	0.00040203618	0.0
426	InstituteJ	benchmark	0014	6	12.0	45.0	122.0	0.000655819344423467	[0. 0.0005 0.0009 0.002 ]	All-bvals	3.0	Siemens	Skyra	Outer	20.0	0.0005993215	0.0
427	InstituteJ	benchmark	0014	4	12.0	93.0	150.0	0.0008831311012354733	[0. 0.0005 0.0009 0.002 ]	All-bvals	3.0	Siemens	Skyra	Outer	10.0	0.0008328774	0.0
428	InstituteJ	benchmark	0014	2	12.0	138.0	123.0	0.0011772089556348294	[0. 0.0005 0.0009 0.002 ]	All-bvals	3.0	Siemens	Skyra	Outer	0.0	0.0011174768	0.0
429	InstituteK	benchmark	0011	0	14.0	96.0	95.0	0.0011104472994408825	[0. 0.0005 0.0009 0.002 ]	All-bvals	3.0	Siemens	PrismaFit	Centre	0.0	0.0011092794	0.0
430	InstituteK	benchmark	0011	1	14.0	126.0	88.0	0.0011090001208353781	[0. 0.0005 0.0009 0.002 ]	All-bvals	3.0	Siemens	PrismaFit	Inner	0.0	0.001104485	0.0
431	InstituteK	benchmark	0011	11	14.0	104.0	65.0	0.0001369763078758904	[0. 0.0005 0.0009 0.002 ]	All-bvals	3.0	Siemens	PrismaFit	Inner	50.0	0.0001293253	0.0
432	InstituteK	benchmark	0011	9	14.0	76.0	70.0	0.0002554507518896457	[0. 0.0005 0.0009 0.002 ]	All-bvals	3.0	Siemens	PrismaFit	Inner	40.0	0.0002389374	0.0
433	InstituteK	benchmark	0011	7	14.0	67.0	101.0	0.00040697595104312247	[0. 0.0005 0.0009 0.002 ]	All-bvals	3.0	Siemens	PrismaFit	Inner	30.0	0.0004016804	0.0
434	InstituteK	benchmark	0011	5	14.0	87.0	123.0	0.0006029191905659696	[0. 0.0005 0.0009 0.002 ]	All-bvals	3.0	Siemens	PrismaFit	Inner	20.0	0.000600765	0.0
435	InstituteK	benchmark	0011	3	14.0	117.0	117.0	0.0008301392862870076	[0. 0.0005 0.0009 0.002 ]	All-bvals	3.0	Siemens	PrismaFit	Inner	10.0	0.0008398517	0.0
436	InstituteK	benchmark	0011	12	14.0	135.0	56.0	0.0001277730426298931	[0. 0.0005 0.0009 0.002 ]	All-bvals	3.0	Siemens	PrismaFit	Outer	50.0	0.000124718	0.0
437	InstituteK	benchmark	0011	10	14.0	87.0	42.0	0.0002456270786977687	[0. 0.0005 0.0009 0.002 ]	All-bvals	3.0	Siemens	PrismaFit	Outer	40.0	0.0002441648	0.0
438	InstituteK	benchmark	0011	8	14.0	47.0	74.0	0.0004022211140400382	[0. 0.0005 0.0009 0.002 ]	All-bvals	3.0	Siemens	PrismaFit	Outer	30.0	0.00040203618	0.0
439	InstituteK	benchmark	0011	6	14.0	55.0	128.0	0.0005995517508657243	[0. 0.0005 0.0009 0.002 ]	All-bvals	3.0	Siemens	PrismaFit	Outer	20.0	0.0005993215	0.0
440	InstituteK	benchmark	0011	4	14.0	109.0	144.0	0.0008357630941505708	[0. 0.0005 0.0009 0.002 ]	All-bvals	3.0	Siemens	PrismaFit	Outer	10.0	0.0008328774	0.0
441	InstituteK	benchmark	0011	2	14.0	147.0	111.0	0.0011075238108974434	[0. 0.0005 0.0009 0.002 ]	All-bvals	3.0	Siemens	PrismaFit	Outer	0.0	0.0011174768	0.0
442	InstituteK	benchmark	0013	0	14.0	96.0	95.0	0.0011022979864561023	[0. 0.0005 0.0009 0.002 ]	All-bvals	3.0	Siemens	PrismaFit	Centre	0.0	0.0011092794	0.0
443	InstituteK	benchmark	0013	1	14.0	126.0	88.0	0.0011102527569658576	[0. 0.0005 0.0009 0.002 ]	All-bvals	3.0	Siemens	PrismaFit	Inner	0.0	0.001104485	0.0
444	InstituteK	benchmark	0013	11	14.0	104.0	65.0	0.000139041103952982	[0. 0.0005 0.0009 0.002 ]	All-bvals	3.0	Siemens	PrismaFit	Inner	50.0	0.0001293253	0.0
445	InstituteK	benchmark	0013	9	14.0	76.0	70.0	0.00025426827984633966	[0. 0.0005 0.0009 0.002 ]	All-bvals	3.0	Siemens	PrismaFit	Inner	40.0	0.0002389374	0.0
446	InstituteK	benchmark	0013	7	14.0	67.0	101.0	0.0004054555756649357	[0. 0.0005 0.0009 0.002 ]	All-bvals	3.0	Siemens	PrismaFit	Inner	30.0	0.0004016804	0.0
447	InstituteK	benchmark	0013	5	14.0	87.0	123.0	0.0006017647714468695	[0. 0.0005 0.0009 0.002 ]	All-bvals	3.0	Siemens	PrismaFit	Inner	20.0	0.000600765	0.0
448	InstituteK	benchmark	0013	3	14.0	117.0	117.0	0.0008287369892352521	[0. 0.0005 0.0009 0.002 ]	All-bvals	3.0	Siemens	PrismaFit	Inner	10.0	0.0008398517	0.0
449	InstituteK	benchmark	0013	12	14.0	135.0	56.0	0.0001282468572077187	[0. 0.0005 0.0009 0.002 ]	All-bvals	3.0	Siemens	PrismaFit	Outer	50.0	0.000124718	0.0
450	InstituteK	benchmark	0013	10	14.0	87.0	42.0	0.0002452497248278945	[0. 0.0005 0.0009 0.002 ]	All-bvals	3.0	Siemens	PrismaFit	Outer	40.0	0.0002441648	0.0
451	InstituteK	benchmark	0013	8	14.0	47.0	74.0	0.0004050494194529944	[0. 0.0005 0.0009 0.002 ]	All-bvals	3.0	Siemens	PrismaFit	Outer	30.0	0.00040203618	0.0
452	InstituteK	benchmark	0013	6	14.0	55.0	128.0	0.0005987145029320231	[0. 0.0005 0.0009 0.002 ]	All-bvals	3.0	Siemens	PrismaFit	Outer	20.0	0.0005993215	0.0
453	InstituteK	benchmark	0013	4	14.0	109.0	144.0	0.0008332280095357428	[0. 0.0005 0.0009 0.002 ]	All-bvals	3.0	Siemens	PrismaFit	Outer	10.0	0.0008328774	0.0
454	InstituteK	benchmark	0013	2	14.0	147.0	111.0	0.0011132768364002254	[0. 0.0005 0.0009 0.002 ]	All-bvals	3.0	Siemens	PrismaFit	Outer	0.0	0.0011174768	0.0
455	InstituteK	benchmark	0015	0	14.0	96.0	95.0	0.0011064133352302519	[0. 0.0005 0.0009 0.002 ]	All-bvals	3.0	Siemens	PrismaFit	Centre	0.0	0.0011092794	0.0
456	InstituteK	benchmark	0015	1	14.0	126.0	88.0	0.001112549700097603	[0. 0.0005 0.0009 0.002 ]	All-bvals	3.0	Siemens	PrismaFit	Inner	0.0	0.001104485	0.0
457	InstituteK	benchmark	0015	11	14.0	104.0	65.0	0.00013631448009683526	[0. 0.0005 0.0009 0.002 ]	All-bvals	3.0	Siemens	PrismaFit	Inner	50.0	0.0001293253	0.0
458	InstituteK	benchmark	0015	9	14.0	76.0	70.0	0.0002530852393855459	[0. 0.0005 0.0009 0.002 ]	All-bvals	3.0	Siemens	PrismaFit	Inner	40.0	0.0002389374	0.0
459	InstituteK	benchmark	0015	7	14.0	67.0	101.0	0.0004083465942294813	[0. 0.0005 0.0009 0.002 ]	All-bvals	3.0	Siemens	PrismaFit	Inner	30.0	0.0004016804	0.0
460	InstituteK	benchmark	0015	5	14.0	87.0	123.0	0.0006020829852648498	[0. 0.0005 0.0009 0.002 ]	All-bvals	3.0	Siemens	PrismaFit	Inner	20.0	0.000600765	0.0
461	InstituteK	benchmark	0015	3	14.0	117.0	117.0	0.000828562314977464	[0. 0.0005 0.0009 0.002 ]	All-bvals	3.0	Siemens	PrismaFit	Inner	10.0	0.0008398517	0.0
462	InstituteK	benchmark	0015	12	14.0	135.0	56.0	0.0001283180529818195	[0. 0.0005 0.0009 0.002 ]	All-bvals	3.0	Siemens	PrismaFit	Outer	50.0	0.000124718	0.0
463	InstituteK	benchmark	0015	10	14.0	87.0	42.0	0.0002462493323802744	[0. 0.0005 0.0009 0.002 ]	All-bvals	3.0	Siemens	PrismaFit	Outer	40.0	0.0002441648	0.0
464	InstituteK	benchmark	0015	8	14.0	47.0	74.0	0.0004042817747277445	[0. 0.0005 0.0009 0.002 ]	All-bvals	3.0	Siemens	PrismaFit	Outer	30.0	0.00040203618	0.0
465	InstituteK	benchmark	0015	6	14.0	55.0	128.0	0.0006024987735990031	[0. 0.0005 0.0009 0.002 ]	All-bvals	3.0	Siemens	PrismaFit	Outer	20.0	0.0005993215	0.0
466	InstituteK	benchmark	0015	4	14.0	109.0	144.0	0.0008355405908395221	[0. 0.0005 0.0009 0.002 ]	All-bvals	3.0	Siemens	PrismaFit	Outer	10.0	0.0008328774	0.0
467	InstituteK	benchmark	0015	2	14.0	147.0	111.0	0.001115280922258423	[0. 0.0005 0.0009 0.002 ]	All-bvals	3.0	Siemens	PrismaFit	Outer	0.0	0.0011174768	0.0
468	InstituteK	benchmark	0017	0	14.0	96.0	95.0	0.0011138614782481245	[0. 0.0005 0.0009 0.002 ]	All-bvals	3.0	Siemens	PrismaFit	Centre	0.0	0.0011092794	0.0
469	InstituteK	benchmark	0017	1	14.0	126.0	88.0	0.001112544427290529	[0. 0.0005 0.0009 0.002 ]	All-bvals	3.0	Siemens	PrismaFit	Inner	0.0	0.001104485	0.0
470	InstituteK	benchmark	0017	11	14.0	104.0	65.0	0.00013971260921945207	[0. 0.0005 0.0009 0.002 ]	All-bvals	3.0	Siemens	PrismaFit	Inner	50.0	0.0001293253	0.0
471	InstituteK	benchmark	0017	9	14.0	76.0	70.0	0.0002525696050885748	[0. 0.0005 0.0009 0.002 ]	All-bvals	3.0	Siemens	PrismaFit	Inner	40.0	0.0002389374	0.0
472	InstituteK	benchmark	0017	7	14.0	67.0	101.0	0.00040622596539430575	[0. 0.0005 0.0009 0.002 ]	All-bvals	3.0	Siemens	PrismaFit	Inner	30.0	0.0004016804	0.0
473	InstituteK	benchmark	0017	5	14.0	87.0	123.0	0.0006035175916996395	[0. 0.0005 0.0009 0.002 ]	All-bvals	3.0	Siemens	PrismaFit	Inner	20.0	0.000600765	0.0
474	InstituteK	benchmark	0017	3	14.0	117.0	117.0	0.0008314382504324398	[0. 0.0005 0.0009 0.002 ]	All-bvals	3.0	Siemens	PrismaFit	Inner	10.0	0.0008398517	0.0
475	InstituteK	benchmark	0017	12	14.0	135.0	56.0	0.0001245027046824342	[0. 0.0005 0.0009 0.002 ]	All-bvals	3.0	Siemens	PrismaFit	Outer	50.0	0.000124718	0.0
476	InstituteK	benchmark	0017	10	14.0	87.0	42.0	0.00024644913460355344	[0. 0.0005 0.0009 0.002 ]	All-bvals	3.0	Siemens	PrismaFit	Outer	40.0	0.0002441648	0.0
477	InstituteK	benchmark	0017	8	14.0	47.0	74.0	0.0004047559874226063	[0. 0.0005 0.0009 0.002 ]	All-bvals	3.0	Siemens	PrismaFit	Outer	30.0	0.00040203618	0.0
478	InstituteK	benchmark	0017	6	14.0	55.0	128.0	0.0005988568482328461	[0. 0.0005 0.0009 0.002 ]	All-bvals	3.0	Siemens	PrismaFit	Outer	20.0	0.0005993215	0.0
479	InstituteK	benchmark	0017	4	14.0	109.0	144.0	0.0008372245299060856	[0. 0.0005 0.0009 0.002 ]	All-bvals	3.0	Siemens	PrismaFit	Outer	10.0	0.0008328774	0.0
480	InstituteK	benchmark	0017	2	14.0	147.0	111.0	0.001113429528178753	[0. 0.0005 0.0009 0.002 ]	All-bvals	3.0	Siemens	PrismaFit	Outer	0.0	0.0011174768	0.0
481	InstituteL	benchmark	0053	0	11.0	100.0	91.0	0.0010991945032614722	[0. 0.0005 0.0009 0.002 ]	All-bvals	3.0	Siemens	Skyra	Centre	0.0	0.0011092794	0.0
482	InstituteL	benchmark	0053	1	11.0	71.0	89.0	0.0011067320795180838	[0. 0.0005 0.0009 0.002 ]	All-bvals	3.0	Siemens	Skyra	Inner	0.0	0.001104485	0.0
483	InstituteL	benchmark	0053	11	11.0	84.0	66.0	0.00014002244682202703	[0. 0.0005 0.0009 0.002 ]	All-bvals	3.0	Siemens	Skyra	Inner	50.0	0.0001293253	0.0
484	InstituteL	benchmark	0053	9	11.0	117.0	63.0	0.0002540830142124363	[0. 0.0005 0.0009 0.002 ]	All-bvals	3.0	Siemens	Skyra	Inner	40.0	0.0002389374	0.0
485	InstituteL	benchmark	0053	7	11.0	132.0	91.0	0.00040980932180001553	[0. 0.0005 0.0009 0.002 ]	All-bvals	3.0	Siemens	Skyra	Inner	30.0	0.0004016804	0.0
486	InstituteL	benchmark	0053	5	11.0	116.0	117.0	0.0006049324652474278	[0. 0.0005 0.0009 0.002 ]	All-bvals	3.0	Siemens	Skyra	Inner	20.0	0.000600765	0.0
487	InstituteL	benchmark	0053	3	11.0	85.0	116.0	0.0008035276028649356	[0. 0.0005 0.0009 0.002 ]	All-bvals	3.0	Siemens	Skyra	Inner	10.0	0.0008398517	0.0
488	InstituteL	benchmark	0053	12	11.0	56.0	60.0	0.00013243841232039082	[0. 0.0005 0.0009 0.002 ]	All-bvals	3.0	Siemens	Skyra	Outer	50.0	0.000124718	0.0
489	InstituteL	benchmark	0053	10	11.0	100.0	38.0	0.0002548241270578591	[0. 0.0005 0.0009 0.002 ]	All-bvals	3.0	Siemens	Skyra	Outer	40.0	0.0002441648	0.0
490	InstituteL	benchmark	0053	8	11.0	145.0	61.0	0.00041845847578064505	[0. 0.0005 0.0009 0.002 ]	All-bvals	3.0	Siemens	Skyra	Outer	30.0	0.00040203618	0.0
491	InstituteL	benchmark	0053	6	11.0	145.0	114.0	0.0006174175314280682	[0. 0.0005 0.0009 0.002 ]	All-bvals	3.0	Siemens	Skyra	Outer	20.0	0.0005993215	0.0
492	InstituteL	benchmark	0053	4	11.0	102.0	140.0	0.0008464209838237843	[0. 0.0005 0.0009 0.002 ]	All-bvals	3.0	Siemens	Skyra	Outer	10.0	0.0008328774	0.0
493	InstituteL	benchmark	0053	2	11.0	55.0	114.0	0.0011132735154902984	[0. 0.0005 0.0009 0.002 ]	All-bvals	3.0	Siemens	Skyra	Outer	0.0	0.0011174768	0.0
494	InstituteL	benchmark	0061	0	11.0	100.0	92.0	0.001103056095053134	[0. 0.0005 0.0009 0.002 ]	All-bvals	3.0	Siemens	Skyra	Centre	0.0	0.0011092794	0.0
495	InstituteL	benchmark	0061	1	11.0	70.0	89.0	0.0011060131006924345	[0. 0.0005 0.0009 0.002 ]	All-bvals	3.0	Siemens	Skyra	Inner	0.0	0.001104485	0.0
496	InstituteL	benchmark	0061	11	11.0	84.0	65.0	0.00014892731066631925	[0. 0.0005 0.0009 0.002 ]	All-bvals	3.0	Siemens	Skyra	Inner	50.0	0.0001293253	0.0
497	InstituteL	benchmark	0061	9	11.0	116.0	64.0	0.00025466042092524375	[0. 0.0005 0.0009 0.002 ]	All-bvals	3.0	Siemens	Skyra	Inner	40.0	0.0002389374	0.0
498	InstituteL	benchmark	0061	7	11.0	132.0	91.0	0.0004131623336739001	[0. 0.0005 0.0009 0.002 ]	All-bvals	3.0	Siemens	Skyra	Inner	30.0	0.0004016804	0.0
499	InstituteL	benchmark	0061	5	11.0	115.0	117.0	0.0006051339998554206	[0. 0.0005 0.0009 0.002 ]	All-bvals	3.0	Siemens	Skyra	Inner	20.0	0.000600765	0.0
500	InstituteL	benchmark	0061	3	11.0	85.0	115.0	0.0007970522156360598	[0. 0.0005 0.0009 0.002 ]	All-bvals	3.0	Siemens	Skyra	Inner	10.0	0.0008398517	0.0
501	InstituteL	benchmark	0061	12	11.0	56.0	61.0	0.00013304184585784774	[0. 0.0005 0.0009 0.002 ]	All-bvals	3.0	Siemens	Skyra	Outer	50.0	0.000124718	0.0
502	InstituteL	benchmark	0061	10	11.0	101.0	38.0	0.0002491157425992377	[0. 0.0005 0.0009 0.002 ]	All-bvals	3.0	Siemens	Skyra	Outer	40.0	0.0002441648	0.0
503	InstituteL	benchmark	0061	8	11.0	146.0	61.0	0.00041642763561425543	[0. 0.0005 0.0009 0.002 ]	All-bvals	3.0	Siemens	Skyra	Outer	30.0	0.00040203618	0.0
504	InstituteL	benchmark	0061	6	11.0	145.0	113.0	0.0006208175279802775	[0. 0.0005 0.0009 0.002 ]	All-bvals	3.0	Siemens	Skyra	Outer	20.0	0.0005993215	0.0
505	InstituteL	benchmark	0061	4	11.0	102.0	140.0	0.0008521334911439252	[0. 0.0005 0.0009 0.002 ]	All-bvals	3.0	Siemens	Skyra	Outer	10.0	0.0008328774	0.0
506	InstituteL	benchmark	0061	2	11.0	55.0	114.0	0.001119600056974191	[0. 0.0005 0.0009 0.002 ]	All-bvals	3.0	Siemens	Skyra	Outer	0.0	0.0011174768	0.0
507	InstituteL	benchmark	0063	0	11.0	100.0	92.0	0.0011036948531116548	[0. 0.0005 0.0009 0.002 ]	All-bvals	3.0	Siemens	Skyra	Centre	0.0	0.0011092794	0.0
508	InstituteL	benchmark	0063	1	11.0	70.0	89.0	0.0011083621594417939	[0. 0.0005 0.0009 0.002 ]	All-bvals	3.0	Siemens	Skyra	Inner	0.0	0.001104485	0.0
509	InstituteL	benchmark	0063	11	11.0	84.0	65.0	0.0001484961530746435	[0. 0.0005 0.0009 0.002 ]	All-bvals	3.0	Siemens	Skyra	Inner	50.0	0.0001293253	0.0
510	InstituteL	benchmark	0063	9	11.0	116.0	64.0	0.00025540911386001344	[0. 0.0005 0.0009 0.002 ]	All-bvals	3.0	Siemens	Skyra	Inner	40.0	0.0002389374	0.0
511	InstituteL	benchmark	0063	7	11.0	132.0	91.0	0.0004143119121181008	[0. 0.0005 0.0009 0.002 ]	All-bvals	3.0	Siemens	Skyra	Inner	30.0	0.0004016804	0.0
512	InstituteL	benchmark	0063	5	11.0	115.0	117.0	0.0006065145542599137	[0. 0.0005 0.0009 0.002 ]	All-bvals	3.0	Siemens	Skyra	Inner	20.0	0.000600765	0.0
513	InstituteL	benchmark	0063	3	11.0	85.0	115.0	0.0008033868306548203	[0. 0.0005 0.0009 0.002 ]	All-bvals	3.0	Siemens	Skyra	Inner	10.0	0.0008398517	0.0
514	InstituteL	benchmark	0063	12	11.0	56.0	61.0	0.00013249201498645322	[0. 0.0005 0.0009 0.002 ]	All-bvals	3.0	Siemens	Skyra	Outer	50.0	0.000124718	0.0
515	InstituteL	benchmark	0063	10	11.0	101.0	38.0	0.0002603610423932772	[0. 0.0005 0.0009 0.002 ]	All-bvals	3.0	Siemens	Skyra	Outer	40.0	0.0002441648	0.0
516	InstituteL	benchmark	0063	8	11.0	146.0	61.0	0.0004190565196120394	[0. 0.0005 0.0009 0.002 ]	All-bvals	3.0	Siemens	Skyra	Outer	30.0	0.00040203618	0.0
517	InstituteL	benchmark	0063	6	11.0	145.0	113.0	0.0006199819527913839	[0. 0.0005 0.0009 0.002 ]	All-bvals	3.0	Siemens	Skyra	Outer	20.0	0.0005993215	0.0
518	InstituteL	benchmark	0063	4	11.0	102.0	140.0	0.0008556511270466153	[0. 0.0005 0.0009 0.002 ]	All-bvals	3.0	Siemens	Skyra	Outer	10.0	0.0008328774	0.0
519	InstituteL	benchmark	0063	2	11.0	55.0	114.0	0.0011187479516788978	[0. 0.0005 0.0009 0.002 ]	All-bvals	3.0	Siemens	Skyra	Outer	0.0	0.0011174768	0.0
520	InstituteL	benchmark	0065	0	11.0	100.0	92.0	0.0011034456105946692	[0. 0.0005 0.0009 0.002 ]	All-bvals	3.0	Siemens	Skyra	Centre	0.0	0.0011092794	0.0
521	InstituteL	benchmark	0065	1	11.0	70.0	89.0	0.001110945660470572	[0. 0.0005 0.0009 0.002 ]	All-bvals	3.0	Siemens	Skyra	Inner	0.0	0.001104485	0.0
522	InstituteL	benchmark	0065	11	11.0	84.0	65.0	0.00014202591829307154	[0. 0.0005 0.0009 0.002 ]	All-bvals	3.0	Siemens	Skyra	Inner	50.0	0.0001293253	0.0
523	InstituteL	benchmark	0065	9	11.0	116.0	64.0	0.00025200940340559493	[0. 0.0005 0.0009 0.002 ]	All-bvals	3.0	Siemens	Skyra	Inner	40.0	0.0002389374	0.0
524	InstituteL	benchmark	0065	7	11.0	132.0	91.0	0.0004130104158099976	[0. 0.0005 0.0009 0.002 ]	All-bvals	3.0	Siemens	Skyra	Inner	30.0	0.0004016804	0.0
525	InstituteL	benchmark	0065	5	11.0	115.0	117.0	0.0006054789955757764	[0. 0.0005 0.0009 0.002 ]	All-bvals	3.0	Siemens	Skyra	Inner	20.0	0.000600765	0.0
526	InstituteL	benchmark	0065	3	11.0	85.0	115.0	0.0007999529690792845	[0. 0.0005 0.0009 0.002 ]	All-bvals	3.0	Siemens	Skyra	Inner	10.0	0.0008398517	0.0
527	InstituteL	benchmark	0065	12	11.0	56.0	61.0	0.0001315135098442941	[0. 0.0005 0.0009 0.002 ]	All-bvals	3.0	Siemens	Skyra	Outer	50.0	0.000124718	0.0
528	InstituteL	benchmark	0065	10	11.0	101.0	38.0	0.0002598435553619017	[0. 0.0005 0.0009 0.002 ]	All-bvals	3.0	Siemens	Skyra	Outer	40.0	0.0002441648	0.0
529	InstituteL	benchmark	0065	8	11.0	146.0	61.0	0.0004214324862212302	[0. 0.0005 0.0009 0.002 ]	All-bvals	3.0	Siemens	Skyra	Outer	30.0	0.00040203618	0.0
530	InstituteL	benchmark	0065	6	11.0	145.0	113.0	0.0006187672515523893	[0. 0.0005 0.0009 0.002 ]	All-bvals	3.0	Siemens	Skyra	Outer	20.0	0.0005993215	0.0
531	InstituteL	benchmark	0065	4	11.0	102.0	140.0	0.0008466729818061456	[0. 0.0005 0.0009 0.002 ]	All-bvals	3.0	Siemens	Skyra	Outer	10.0	0.0008328774	0.0
532	InstituteL	benchmark	0065	2	11.0	55.0	114.0	0.001123352244820859	[0. 0.0005 0.0009 0.002 ]	All-bvals	3.0	Siemens	Skyra	Outer	0.0	0.0011174768	0.0
533	InstituteM	benchmark	0005	0	12.0	96.0	94.0	0.0011181973689316702	[0. 0.0005 0.0009 0.002 ]	All-bvals	3.0	Siemens	Verio	Centre	0.0	0.0011092794	0.0
534	InstituteM	benchmark	0005	1	12.0	123.0	80.0	0.0011157846615656797	[0. 0.0005 0.0009 0.002 ]	All-bvals	3.0	Siemens	Verio	Inner	0.0	0.001104485	0.0
535	InstituteM	benchmark	0005	11	12.0	122.0	112.0	0.0001361433607762656	[0. 0.0005 0.0009 0.002 ]	All-bvals	3.0	Siemens	Verio	Inner	50.0	0.0001293253	0.0
536	InstituteM	benchmark	0005	9	12.0	93.0	126.0	0.000259658033755744	[0. 0.0005 0.0009 0.002 ]	All-bvals	3.0	Siemens	Verio	Inner	40.0	0.0002389374	0.0
537	InstituteM	benchmark	0005	7	12.0	69.0	108.0	0.0004093102562236078	[0. 0.0005 0.0009 0.002 ]	All-bvals	3.0	Siemens	Verio	Inner	30.0	0.0004016804	0.0
538	InstituteM	benchmark	0005	5	12.0	70.0	78.0	0.0006112825849022115	[0. 0.0005 0.0009 0.002 ]	All-bvals	3.0	Siemens	Verio	Inner	20.0	0.000600765	0.0
539	InstituteM	benchmark	0005	3	12.0	97.0	64.0	0.0008525152318079887	[0. 0.0005 0.0009 0.002 ]	All-bvals	3.0	Siemens	Verio	Inner	10.0	0.0008398517	0.0
540	InstituteM	benchmark	0005	12	12.0	145.0	99.0	0.00012229933659151784	[0. 0.0005 0.0009 0.002 ]	All-bvals	3.0	Siemens	Verio	Outer	50.0	0.000124718	0.0
541	InstituteM	benchmark	0005	10	12.0	120.0	138.0	0.0002560541138795502	[0. 0.0005 0.0009 0.002 ]	All-bvals	3.0	Siemens	Verio	Outer	40.0	0.0002441648	0.0
542	InstituteM	benchmark	0005	8	12.0	66.0	139.0	0.0004245360097221834	[0. 0.0005 0.0009 0.002 ]	All-bvals	3.0	Siemens	Verio	Outer	30.0	0.00040203618	0.0
543	InstituteM	benchmark	0005	6	12.0	44.0	94.0	0.0006111070145959271	[0. 0.0005 0.0009 0.002 ]	All-bvals	3.0	Siemens	Verio	Outer	20.0	0.0005993215	0.0
544	InstituteM	benchmark	0005	4	12.0	70.0	49.0	0.0008454895049803781	[0. 0.0005 0.0009 0.002 ]	All-bvals	3.0	Siemens	Verio	Outer	10.0	0.0008328774	0.0
545	InstituteM	benchmark	0005	2	12.0	124.0	49.0	0.001108875264926956	[0. 0.0005 0.0009 0.002 ]	All-bvals	3.0	Siemens	Verio	Outer	0.0	0.0011174768	0.0
546	InstituteM	benchmark	0007	0	12.0	96.0	94.0	0.001115905701044429	[0. 0.0005 0.0009 0.002 ]	All-bvals	3.0	Siemens	Verio	Centre	0.0	0.0011092794	0.0
547	InstituteM	benchmark	0007	1	12.0	123.0	80.0	0.0011176008480002124	[0. 0.0005 0.0009 0.002 ]	All-bvals	3.0	Siemens	Verio	Inner	0.0	0.001104485	0.0
548	InstituteM	benchmark	0007	11	12.0	122.0	112.0	0.00013167522712905877	[0. 0.0005 0.0009 0.002 ]	All-bvals	3.0	Siemens	Verio	Inner	50.0	0.0001293253	0.0
549	InstituteM	benchmark	0007	9	12.0	93.0	126.0	0.00025446526117495677	[0. 0.0005 0.0009 0.002 ]	All-bvals	3.0	Siemens	Verio	Inner	40.0	0.0002389374	0.0
550	InstituteM	benchmark	0007	7	12.0	69.0	108.0	0.00040670318437792673	[0. 0.0005 0.0009 0.002 ]	All-bvals	3.0	Siemens	Verio	Inner	30.0	0.0004016804	0.0
551	InstituteM	benchmark	0007	5	12.0	70.0	78.0	0.0006125733459054659	[0. 0.0005 0.0009 0.002 ]	All-bvals	3.0	Siemens	Verio	Inner	20.0	0.000600765	0.0
552	InstituteM	benchmark	0007	3	12.0	97.0	64.0	0.0008571250019252618	[0. 0.0005 0.0009 0.002 ]	All-bvals	3.0	Siemens	Verio	Inner	10.0	0.0008398517	0.0
553	InstituteM	benchmark	0007	12	12.0	145.0	99.0	0.00012334046402063013	[0. 0.0005 0.0009 0.002 ]	All-bvals	3.0	Siemens	Verio	Outer	50.0	0.000124718	0.0
554	InstituteM	benchmark	0007	10	12.0	120.0	138.0	0.0002573103813229435	[0. 0.0005 0.0009 0.002 ]	All-bvals	3.0	Siemens	Verio	Outer	40.0	0.0002441648	0.0
555	InstituteM	benchmark	0007	8	12.0	66.0	139.0	0.0004215294984163886	[0. 0.0005 0.0009 0.002 ]	All-bvals	3.0	Siemens	Verio	Outer	30.0	0.00040203618	0.0
556	InstituteM	benchmark	0007	6	12.0	44.0	94.0	0.0006112227529284122	[0. 0.0005 0.0009 0.002 ]	All-bvals	3.0	Siemens	Verio	Outer	20.0	0.0005993215	0.0
557	InstituteM	benchmark	0007	4	12.0	70.0	49.0	0.000841685810712927	[0. 0.0005 0.0009 0.002 ]	All-bvals	3.0	Siemens	Verio	Outer	10.0	0.0008328774	0.0
558	InstituteM	benchmark	0007	2	12.0	124.0	49.0	0.0011047147199480208	[0. 0.0005 0.0009 0.002 ]	All-bvals	3.0	Siemens	Verio	Outer	0.0	0.0011174768	0.0
559	InstituteM	benchmark	0009	0	12.0	96.0	94.0	0.0011155336532978738	[0. 0.0005 0.0009 0.002 ]	All-bvals	3.0	Siemens	Verio	Centre	0.0	0.0011092794	0.0
560	InstituteM	benchmark	0009	1	12.0	123.0	80.0	0.001115550375622561	[0. 0.0005 0.0009 0.002 ]	All-bvals	3.0	Siemens	Verio	Inner	0.0	0.001104485	0.0
561	InstituteM	benchmark	0009	11	12.0	122.0	112.0	0.00013247985109779022	[0. 0.0005 0.0009 0.002 ]	All-bvals	3.0	Siemens	Verio	Inner	50.0	0.0001293253	0.0
562	InstituteM	benchmark	0009	9	12.0	93.0	126.0	0.0002496929049377989	[0. 0.0005 0.0009 0.002 ]	All-bvals	3.0	Siemens	Verio	Inner	40.0	0.0002389374	0.0
563	InstituteM	benchmark	0009	7	12.0	69.0	108.0	0.00040806883589078653	[0. 0.0005 0.0009 0.002 ]	All-bvals	3.0	Siemens	Verio	Inner	30.0	0.0004016804	0.0
564	InstituteM	benchmark	0009	5	12.0	70.0	78.0	0.0006119646264206868	[0. 0.0005 0.0009 0.002 ]	All-bvals	3.0	Siemens	Verio	Inner	20.0	0.000600765	0.0
565	InstituteM	benchmark	0009	3	12.0	97.0	64.0	0.0008548003061929494	[0. 0.0005 0.0009 0.002 ]	All-bvals	3.0	Siemens	Verio	Inner	10.0	0.0008398517	0.0
566	InstituteM	benchmark	0009	12	12.0	145.0	99.0	0.00012249846368685827	[0. 0.0005 0.0009 0.002 ]	All-bvals	3.0	Siemens	Verio	Outer	50.0	0.000124718	0.0
567	InstituteM	benchmark	0009	10	12.0	120.0	138.0	0.00025376919908445415	[0. 0.0005 0.0009 0.002 ]	All-bvals	3.0	Siemens	Verio	Outer	40.0	0.0002441648	0.0
568	InstituteM	benchmark	0009	8	12.0	66.0	139.0	0.00041983546026894196	[0. 0.0005 0.0009 0.002 ]	All-bvals	3.0	Siemens	Verio	Outer	30.0	0.00040203618	0.0
569	InstituteM	benchmark	0009	6	12.0	44.0	94.0	0.000609723454530467	[0. 0.0005 0.0009 0.002 ]	All-bvals	3.0	Siemens	Verio	Outer	20.0	0.0005993215	0.0
570	InstituteM	benchmark	0009	4	12.0	70.0	49.0	0.0008414091490780454	[0. 0.0005 0.0009 0.002 ]	All-bvals	3.0	Siemens	Verio	Outer	10.0	0.0008328774	0.0
571	InstituteM	benchmark	0009	2	12.0	124.0	49.0	0.0011015879420029255	[0. 0.0005 0.0009 0.002 ]	All-bvals	3.0	Siemens	Verio	Outer	0.0	0.0011174768	0.0
572	InstituteM	benchmark	0011	0	12.0	96.0	94.0	0.0011096785619132156	[0. 0.0005 0.0009 0.002 ]	All-bvals	3.0	Siemens	Verio	Centre	0.0	0.0011092794	0.0
573	InstituteM	benchmark	0011	1	12.0	123.0	80.0	0.0011101418552780706	[0. 0.0005 0.0009 0.002 ]	All-bvals	3.0	Siemens	Verio	Inner	0.0	0.001104485	0.0
574	InstituteM	benchmark	0011	11	12.0	122.0	112.0	0.00012692150776098492	[0. 0.0005 0.0009 0.002 ]	All-bvals	3.0	Siemens	Verio	Inner	50.0	0.0001293253	0.0
575	InstituteM	benchmark	0011	9	12.0	93.0	126.0	0.0002491987543941191	[0. 0.0005 0.0009 0.002 ]	All-bvals	3.0	Siemens	Verio	Inner	40.0	0.0002389374	0.0
576	InstituteM	benchmark	0011	7	12.0	69.0	108.0	0.0004054011934650412	[0. 0.0005 0.0009 0.002 ]	All-bvals	3.0	Siemens	Verio	Inner	30.0	0.0004016804	0.0
577	InstituteM	benchmark	0011	5	12.0	70.0	78.0	0.0006105923195403921	[0. 0.0005 0.0009 0.002 ]	All-bvals	3.0	Siemens	Verio	Inner	20.0	0.000600765	0.0
578	InstituteM	benchmark	0011	3	12.0	97.0	64.0	0.0008549607259253214	[0. 0.0005 0.0009 0.002 ]	All-bvals	3.0	Siemens	Verio	Inner	10.0	0.0008398517	0.0
579	InstituteM	benchmark	0011	12	12.0	145.0	99.0	0.00012412528095406372	[0. 0.0005 0.0009 0.002 ]	All-bvals	3.0	Siemens	Verio	Outer	50.0	0.000124718	0.0
580	InstituteM	benchmark	0011	10	12.0	120.0	138.0	0.00025178973396574727	[0. 0.0005 0.0009 0.002 ]	All-bvals	3.0	Siemens	Verio	Outer	40.0	0.0002441648	0.0
581	InstituteM	benchmark	0011	8	12.0	66.0	139.0	0.0004207367685491034	[0. 0.0005 0.0009 0.002 ]	All-bvals	3.0	Siemens	Verio	Outer	30.0	0.00040203618	0.0
582	InstituteM	benchmark	0011	6	12.0	44.0	94.0	0.0006105827623321602	[0. 0.0005 0.0009 0.002 ]	All-bvals	3.0	Siemens	Verio	Outer	20.0	0.0005993215	0.0
583	InstituteM	benchmark	0011	4	12.0	70.0	49.0	0.0008428636710818409	[0. 0.0005 0.0009 0.002 ]	All-bvals	3.0	Siemens	Verio	Outer	10.0	0.0008328774	0.0
584	InstituteM	benchmark	0011	2	12.0	124.0	49.0	0.0011096012752186894	[0. 0.0005 0.0009 0.002 ]	All-bvals	3.0	Siemens	Verio	Outer	0.0	0.0011174768	0.0
585	InstituteN	benchmark	0004	0	14.0	126.0	128.0	0.001117326795397673	[0. 0.0005 0.0009 0.002 ]	All-bvals	3.0	GE	Discovery	Centre	0.0	0.0011092794	0.0
586	InstituteN	benchmark	0004	1	14.0	126.0	169.0	0.0011140296595762808	[0. 0.0005 0.0009 0.002 ]	All-bvals	3.0	GE	Discovery	Inner	0.0	0.001104485	0.0
587	InstituteN	benchmark	0004	11	14.0	164.0	148.0	0.00016992732690717687	[0. 0.0005 0.0009 0.002 ]	All-bvals	3.0	GE	Discovery	Inner	50.0	0.0001293253	0.0
588	InstituteN	benchmark	0004	9	14.0	166.0	109.0	0.00025376011731386637	[0. 0.0005 0.0009 0.002 ]	All-bvals	3.0	GE	Discovery	Inner	40.0	0.0002389374	0.0
589	InstituteN	benchmark	0004	7	14.0	126.0	88.0	0.0004011519945420714	[0. 0.0005 0.0009 0.002 ]	All-bvals	3.0	GE	Discovery	Inner	30.0	0.0004016804	0.0
590	InstituteN	benchmark	0004	5	14.0	90.0	108.0	0.0006076831831290572	[0. 0.0005 0.0009 0.002 ]	All-bvals	3.0	GE	Discovery	Inner	20.0	0.000600765	0.0
591	InstituteN	benchmark	0004	3	14.0	91.0	150.0	0.0008329083109423061	[0. 0.0005 0.0009 0.002 ]	All-bvals	3.0	GE	Discovery	Inner	10.0	0.0008398517	0.0
592	InstituteN	benchmark	0004	12	14.0	165.0	195.0	-7.142796976653526e-06	[0. 0.0005 0.0009 0.002 ]	All-bvals	3.0	GE	Discovery	Outer	50.0	0.000124718	0.0
593	InstituteN	benchmark	0004	10	14.0	195.0	131.0	0.0002731310631225234	[0. 0.0005 0.0009 0.002 ]	All-bvals	3.0	GE	Discovery	Outer	40.0	0.0002441648	0.0
594	InstituteN	benchmark	0004	8	14.0	164.0	71.0	0.00040697377505729865	[0. 0.0005 0.0009 0.002 ]	All-bvals	3.0	GE	Discovery	Outer	30.0	0.00040203618	0.0
595	InstituteN	benchmark	0004	6	14.0	92.0	70.0	0.0006294827421746398	[0. 0.0005 0.0009 0.002 ]	All-bvals	3.0	GE	Discovery	Outer	20.0	0.0005993215	0.0
596	InstituteN	benchmark	0004	4	14.0	57.0	133.0	0.0008660005905619883	[0. 0.0005 0.0009 0.002 ]	All-bvals	3.0	GE	Discovery	Outer	10.0	0.0008328774	0.0
597	InstituteN	benchmark	0004	2	14.0	91.0	193.0	0.00108245291417966	[0. 0.0005 0.0009 0.002 ]	All-bvals	3.0	GE	Discovery	Outer	0.0	0.0011174768	0.0
598	InstituteN	benchmark	0005	0	14.0	126.0	128.0	0.001122233251758755	[0. 0.0005 0.0009 0.002 ]	All-bvals	3.0	GE	Discovery	Centre	0.0	0.0011092794	0.0
599	InstituteN	benchmark	0005	1	14.0	126.0	169.0	0.0011232827432383998	[0. 0.0005 0.0009 0.002 ]	All-bvals	3.0	GE	Discovery	Inner	0.0	0.001104485	0.0
600	InstituteN	benchmark	0005	11	14.0	164.0	148.0	0.00017267996913064606	[0. 0.0005 0.0009 0.002 ]	All-bvals	3.0	GE	Discovery	Inner	50.0	0.0001293253	0.0
601	InstituteN	benchmark	0005	9	14.0	166.0	109.0	0.0002516123073659115	[0. 0.0005 0.0009 0.002 ]	All-bvals	3.0	GE	Discovery	Inner	40.0	0.0002389374	0.0
602	InstituteN	benchmark	0005	7	14.0	126.0	88.0	0.00040277718437633885	[0. 0.0005 0.0009 0.002 ]	All-bvals	3.0	GE	Discovery	Inner	30.0	0.0004016804	0.0
603	InstituteN	benchmark	0005	5	14.0	90.0	108.0	0.0006087378425300147	[0. 0.0005 0.0009 0.002 ]	All-bvals	3.0	GE	Discovery	Inner	20.0	0.000600765	0.0
604	InstituteN	benchmark	0005	3	14.0	91.0	150.0	0.0008443202189727468	[0. 0.0005 0.0009 0.002 ]	All-bvals	3.0	GE	Discovery	Inner	10.0	0.0008398517	0.0
605	InstituteN	benchmark	0005	12	14.0	165.0	195.0	-4.477198259660074e-06	[0. 0.0005 0.0009 0.002 ]	All-bvals	3.0	GE	Discovery	Outer	50.0	0.000124718	0.0
606	InstituteN	benchmark	0005	10	14.0	195.0	131.0	0.0002710831885054818	[0. 0.0005 0.0009 0.002 ]	All-bvals	3.0	GE	Discovery	Outer	40.0	0.0002441648	0.0
607	InstituteN	benchmark	0005	8	14.0	164.0	71.0	0.00040471565722385443	[0. 0.0005 0.0009 0.002 ]	All-bvals	3.0	GE	Discovery	Outer	30.0	0.00040203618	0.0
608	InstituteN	benchmark	0005	6	14.0	92.0	70.0	0.0006299438757168352	[0. 0.0005 0.0009 0.002 ]	All-bvals	3.0	GE	Discovery	Outer	20.0	0.0005993215	0.0
609	InstituteN	benchmark	0005	4	14.0	57.0	133.0	0.0008669174520738983	[0. 0.0005 0.0009 0.002 ]	All-bvals	3.0	GE	Discovery	Outer	10.0	0.0008328774	0.0
610	InstituteN	benchmark	0005	2	14.0	91.0	193.0	0.0010868043626271352	[0. 0.0005 0.0009 0.002 ]	All-bvals	3.0	GE	Discovery	Outer	0.0	0.0011174768	0.0
611	InstituteN	benchmark	0006	0	14.0	126.0	128.0	0.0011151653880461002	[0. 0.0005 0.0009 0.002 ]	All-bvals	3.0	GE	Discovery	Centre	0.0	0.0011092794	0.0
612	InstituteN	benchmark	0006	1	14.0	126.0	169.0	0.001113283525384119	[0. 0.0005 0.0009 0.002 ]	All-bvals	3.0	GE	Discovery	Inner	0.0	0.001104485	0.0
613	InstituteN	benchmark	0006	11	14.0	164.0	148.0	0.000164582190747477	[0. 0.0005 0.0009 0.002 ]	All-bvals	3.0	GE	Discovery	Inner	50.0	0.0001293253	0.0
614	InstituteN	benchmark	0006	9	14.0	166.0	109.0	0.00025129117171785923	[0. 0.0005 0.0009 0.002 ]	All-bvals	3.0	GE	Discovery	Inner	40.0	0.0002389374	0.0
615	InstituteN	benchmark	0006	7	14.0	126.0	88.0	0.0004014712975684773	[0. 0.0005 0.0009 0.002 ]	All-bvals	3.0	GE	Discovery	Inner	30.0	0.0004016804	0.0
616	InstituteN	benchmark	0006	5	14.0	90.0	108.0	0.0006044440213870426	[0. 0.0005 0.0009 0.002 ]	All-bvals	3.0	GE	Discovery	Inner	20.0	0.000600765	0.0
617	InstituteN	benchmark	0006	3	14.0	91.0	150.0	0.0008334696309300535	[0. 0.0005 0.0009 0.002 ]	All-bvals	3.0	GE	Discovery	Inner	10.0	0.0008398517	0.0
618	InstituteN	benchmark	0006	12	14.0	165.0	195.0	-4.860179542130849e-07	[0. 0.0005 0.0009 0.002 ]	All-bvals	3.0	GE	Discovery	Outer	50.0	0.000124718	0.0
619	InstituteN	benchmark	0006	10	14.0	195.0	131.0	0.00027372734771969037	[0. 0.0005 0.0009 0.002 ]	All-bvals	3.0	GE	Discovery	Outer	40.0	0.0002441648	0.0
620	InstituteN	benchmark	0006	8	14.0	164.0	71.0	0.0004065529497230338	[0. 0.0005 0.0009 0.002 ]	All-bvals	3.0	GE	Discovery	Outer	30.0	0.00040203618	0.0
621	InstituteN	benchmark	0006	6	14.0	92.0	70.0	0.0006313304084331144	[0. 0.0005 0.0009 0.002 ]	All-bvals	3.0	GE	Discovery	Outer	20.0	0.0005993215	0.0
622	InstituteN	benchmark	0006	4	14.0	57.0	133.0	0.0008711964749913937	[0. 0.0005 0.0009 0.002 ]	All-bvals	3.0	GE	Discovery	Outer	10.0	0.0008328774	0.0
623	InstituteN	benchmark	0006	2	14.0	91.0	193.0	0.0010911991239157053	[0. 0.0005 0.0009 0.002 ]	All-bvals	3.0	GE	Discovery	Outer	0.0	0.0011174768	0.0
624	InstituteN	benchmark	0007	0	14.0	126.0	128.0	0.0011149476233305916	[0. 0.0005 0.0009 0.002 ]	All-bvals	3.0	GE	Discovery	Centre	0.0	0.0011092794	0.0
625	InstituteN	benchmark	0007	1	14.0	126.0	169.0	0.0011224853625505127	[0. 0.0005 0.0009 0.002 ]	All-bvals	3.0	GE	Discovery	Inner	0.0	0.001104485	0.0
626	InstituteN	benchmark	0007	11	14.0	164.0	148.0	0.00016723525599665503	[0. 0.0005 0.0009 0.002 ]	All-bvals	3.0	GE	Discovery	Inner	50.0	0.0001293253	0.0
627	InstituteN	benchmark	0007	9	14.0	166.0	109.0	0.00025080332819837263	[0. 0.0005 0.0009 0.002 ]	All-bvals	3.0	GE	Discovery	Inner	40.0	0.0002389374	0.0
628	InstituteN	benchmark	0007	7	14.0	126.0	88.0	0.00040154116040165447	[0. 0.0005 0.0009 0.002 ]	All-bvals	3.0	GE	Discovery	Inner	30.0	0.0004016804	0.0
629	InstituteN	benchmark	0007	5	14.0	90.0	108.0	0.0006026408558221945	[0. 0.0005 0.0009 0.002 ]	All-bvals	3.0	GE	Discovery	Inner	20.0	0.000600765	0.0
630	InstituteN	benchmark	0007	3	14.0	91.0	150.0	0.0008393008093127213	[0. 0.0005 0.0009 0.002 ]	All-bvals	3.0	GE	Discovery	Inner	10.0	0.0008398517	0.0
631	InstituteN	benchmark	0007	12	14.0	165.0	195.0	1.102611802758078e-05	[0. 0.0005 0.0009 0.002 ]	All-bvals	3.0	GE	Discovery	Outer	50.0	0.000124718	0.0
632	InstituteN	benchmark	0007	10	14.0	195.0	131.0	0.0002752917912054744	[0. 0.0005 0.0009 0.002 ]	All-bvals	3.0	GE	Discovery	Outer	40.0	0.0002441648	0.0
633	InstituteN	benchmark	0007	8	14.0	164.0	71.0	0.0004088790506859392	[0. 0.0005 0.0009 0.002 ]	All-bvals	3.0	GE	Discovery	Outer	30.0	0.00040203618	0.0
634	InstituteN	benchmark	0007	6	14.0	92.0	70.0	0.0006319535367382911	[0. 0.0005 0.0009 0.002 ]	All-bvals	3.0	GE	Discovery	Outer	20.0	0.0005993215	0.0
635	InstituteN	benchmark	0007	4	14.0	57.0	133.0	0.0008687560812164942	[0. 0.0005 0.0009 0.002 ]	All-bvals	3.0	GE	Discovery	Outer	10.0	0.0008328774	0.0
636	InstituteN	benchmark	0007	2	14.0	91.0	193.0	0.0011137558034587716	[0. 0.0005 0.0009 0.002 ]	All-bvals	3.0	GE	Discovery	Outer	0.0	0.0011174768	0.0
637	InstituteA	study	0701	0	10.0	172.0	162.0	0.0011413027723979048	[0.0002 0.001 0. 0.0006]	Spec-bvals	1.5	Philips	Ingenia	Centre	0.0	0.0011092794	0.0
638	InstituteA	study	0701	1	10.0	160.0	137.0	0.001110210523294025	[0.0002 0.001 0. 0.0006]	Spec-bvals	1.5	Philips	Ingenia	Inner	0.0	0.001104485	0.0
639	InstituteA	study	0701	11	10.0	187.0	137.0	7.776548499539905e-05	[0.0002 0.001 0. 0.0006]	Spec-bvals	1.5	Philips	Ingenia	Inner	50.0	0.0001293253	0.0
640	InstituteA	study	0701	9	10.0	200.0	163.0	0.0002533738000735809	[0.0002 0.001 0. 0.0006]	Spec-bvals	1.5	Philips	Ingenia	Inner	40.0	0.0002389374	0.0
641	InstituteA	study	0701	7	10.0	185.0	187.0	0.0004414886386350964	[0.0002 0.001 0. 0.0006]	Spec-bvals	1.5	Philips	Ingenia	Inner	30.0	0.0004016804	0.0
642	InstituteA	study	0701	5	10.0	157.0	185.0	0.0006270763270930977	[0.0002 0.001 0. 0.0006]	Spec-bvals	1.5	Philips	Ingenia	Inner	20.0	0.000600765	0.0
643	InstituteA	study	0701	3	10.0	145.0	160.0	0.0008548612260410737	[0.0002 0.001 0. 0.0006]	Spec-bvals	1.5	Philips	Ingenia	Inner	10.0	0.0008398517	0.0
644	InstituteA	study	0701	12	10.0	175.0	114.0	8.897509651313912e-05	[0.0002 0.001 0. 0.0006]	Spec-bvals	1.5	Philips	Ingenia	Outer	50.0	0.000124718	0.0
645	InstituteA	study	0701	10	10.0	216.0	141.0	0.00022703944843705518	[0.0002 0.001 0. 0.0006]	Spec-bvals	1.5	Philips	Ingenia	Outer	40.0	0.0002441648	0.0
646	InstituteA	study	0701	8	10.0	213.0	187.0	0.000439543449204598	[0.0002 0.001 0. 0.0006]	Spec-bvals	1.5	Philips	Ingenia	Outer	30.0	0.00040203618	0.0
647	InstituteA	study	0701	6	10.0	170.0	210.0	0.0006429317050271108	[0.0002 0.001 0. 0.0006]	Spec-bvals	1.5	Philips	Ingenia	Outer	20.0	0.0005993215	0.0
648	InstituteA	study	0701	4	10.0	130.0	181.0	0.0008819310844208686	[0.0002 0.001 0. 0.0006]	Spec-bvals	1.5	Philips	Ingenia	Outer	10.0	0.0008328774	0.0
649	InstituteA	study	0701	2	10.0	133.0	135.0	0.0011177275316372217	[0.0002 0.001 0. 0.0006]	Spec-bvals	1.5	Philips	Ingenia	Outer	0.0	0.0011174768	0.0
650	InstituteA	study	0801	0	10.0	172.0	162.0	0.0011304015553399408	[0.0002 0.001 0. 0.0006]	Spec-bvals	1.5	Philips	Ingenia	Centre	0.0	0.0011092794	0.0
651	InstituteA	study	0801	1	10.0	160.0	137.0	0.0011162901678977476	[0.0002 0.001 0. 0.0006]	Spec-bvals	1.5	Philips	Ingenia	Inner	0.0	0.001104485	0.0
652	InstituteA	study	0801	11	10.0	187.0	137.0	8.771501577419564e-05	[0.0002 0.001 0. 0.0006]	Spec-bvals	1.5	Philips	Ingenia	Inner	50.0	0.0001293253	0.0
653	InstituteA	study	0801	9	10.0	200.0	163.0	0.00024874961075753676	[0.0002 0.001 0. 0.0006]	Spec-bvals	1.5	Philips	Ingenia	Inner	40.0	0.0002389374	0.0
654	InstituteA	study	0801	7	10.0	185.0	187.0	0.00043404732205841375	[0.0002 0.001 0. 0.0006]	Spec-bvals	1.5	Philips	Ingenia	Inner	30.0	0.0004016804	0.0
655	InstituteA	study	0801	5	10.0	157.0	185.0	0.00063053693089648	[0.0002 0.001 0. 0.0006]	Spec-bvals	1.5	Philips	Ingenia	Inner	20.0	0.000600765	0.0
656	InstituteA	study	0801	3	10.0	145.0	160.0	0.0008548832367068658	[0.0002 0.001 0. 0.0006]	Spec-bvals	1.5	Philips	Ingenia	Inner	10.0	0.0008398517	0.0
657	InstituteA	study	0801	12	10.0	175.0	114.0	9.385578763512582e-05	[0.0002 0.001 0. 0.0006]	Spec-bvals	1.5	Philips	Ingenia	Outer	50.0	0.000124718	0.0
658	InstituteA	study	0801	10	10.0	216.0	141.0	0.00022177520963640362	[0.0002 0.001 0. 0.0006]	Spec-bvals	1.5	Philips	Ingenia	Outer	40.0	0.0002441648	0.0
659	InstituteA	study	0801	8	10.0	213.0	187.0	0.00044706020426028126	[0.0002 0.001 0. 0.0006]	Spec-bvals	1.5	Philips	Ingenia	Outer	30.0	0.00040203618	0.0
660	InstituteA	study	0801	6	10.0	170.0	210.0	0.0006452720400142506	[0.0002 0.001 0. 0.0006]	Spec-bvals	1.5	Philips	Ingenia	Outer	20.0	0.0005993215	0.0
661	InstituteA	study	0801	4	10.0	130.0	181.0	0.0008944970669130383	[0.0002 0.001 0. 0.0006]	Spec-bvals	1.5	Philips	Ingenia	Outer	10.0	0.0008328774	0.0
662	InstituteA	study	0801	2	10.0	133.0	135.0	0.0011281203052490266	[0.0002 0.001 0. 0.0006]	Spec-bvals	1.5	Philips	Ingenia	Outer	0.0	0.0011174768	0.0
663	InstituteA	study	0901	0	10.0	172.0	162.0	0.0011266294171928275	[0.0002 0.001 0. 0.0006]	Spec-bvals	1.5	Philips	Ingenia	Centre	0.0	0.0011092794	0.0
664	InstituteA	study	0901	1	10.0	160.0	137.0	0.0011200428378343478	[0.0002 0.001 0. 0.0006]	Spec-bvals	1.5	Philips	Ingenia	Inner	0.0	0.001104485	0.0
665	InstituteA	study	0901	11	10.0	187.0	137.0	9.090082441710967e-05	[0.0002 0.001 0. 0.0006]	Spec-bvals	1.5	Philips	Ingenia	Inner	50.0	0.0001293253	0.0
666	InstituteA	study	0901	9	10.0	200.0	163.0	0.0002468782548203812	[0.0002 0.001 0. 0.0006]	Spec-bvals	1.5	Philips	Ingenia	Inner	40.0	0.0002389374	0.0
667	InstituteA	study	0901	7	10.0	185.0	187.0	0.0004358357502287228	[0.0002 0.001 0. 0.0006]	Spec-bvals	1.5	Philips	Ingenia	Inner	30.0	0.0004016804	0.0
668	InstituteA	study	0901	5	10.0	157.0	185.0	0.0006300427753580882	[0.0002 0.001 0. 0.0006]	Spec-bvals	1.5	Philips	Ingenia	Inner	20.0	0.000600765	0.0
669	InstituteA	study	0901	3	10.0	145.0	160.0	0.0008594661483813834	[0.0002 0.001 0. 0.0006]	Spec-bvals	1.5	Philips	Ingenia	Inner	10.0	0.0008398517	0.0
670	InstituteA	study	0901	12	10.0	175.0	114.0	0.0001129405340232428	[0.0002 0.001 0. 0.0006]	Spec-bvals	1.5	Philips	Ingenia	Outer	50.0	0.000124718	0.0
671	InstituteA	study	0901	10	10.0	216.0	141.0	0.00023379705602014867	[0.0002 0.001 0. 0.0006]	Spec-bvals	1.5	Philips	Ingenia	Outer	40.0	0.0002441648	0.0
672	InstituteA	study	0901	8	10.0	213.0	187.0	0.0004524972486016316	[0.0002 0.001 0. 0.0006]	Spec-bvals	1.5	Philips	Ingenia	Outer	30.0	0.00040203618	0.0
673	InstituteA	study	0901	6	10.0	170.0	210.0	0.0006426163673861687	[0.0002 0.001 0. 0.0006]	Spec-bvals	1.5	Philips	Ingenia	Outer	20.0	0.0005993215	0.0
674	InstituteA	study	0901	4	10.0	130.0	181.0	0.0008884083806159998	[0.0002 0.001 0. 0.0006]	Spec-bvals	1.5	Philips	Ingenia	Outer	10.0	0.0008328774	0.0
675	InstituteA	study	0901	2	10.0	133.0	135.0	0.0011277338214222285	[0.0002 0.001 0. 0.0006]	Spec-bvals	1.5	Philips	Ingenia	Outer	0.0	0.0011174768	0.0
676	InstituteA	study	1001	0	10.0	172.0	162.0	0.0011392116298500603	[0.0002 0.001 0. 0.0006]	Spec-bvals	1.5	Philips	Ingenia	Centre	0.0	0.0011092794	0.0
677	InstituteA	study	1001	1	10.0	160.0	137.0	0.0011244101503320183	[0.0002 0.001 0. 0.0006]	Spec-bvals	1.5	Philips	Ingenia	Inner	0.0	0.001104485	0.0
678	InstituteA	study	1001	11	10.0	187.0	137.0	8.528424307715681e-05	[0.0002 0.001 0. 0.0006]	Spec-bvals	1.5	Philips	Ingenia	Inner	50.0	0.0001293253	0.0
679	InstituteA	study	1001	9	10.0	200.0	163.0	0.0002421850013155727	[0.0002 0.001 0. 0.0006]	Spec-bvals	1.5	Philips	Ingenia	Inner	40.0	0.0002389374	0.0
680	InstituteA	study	1001	7	10.0	185.0	187.0	0.00043536967870126604	[0.0002 0.001 0. 0.0006]	Spec-bvals	1.5	Philips	Ingenia	Inner	30.0	0.0004016804	0.0
681	InstituteA	study	1001	5	10.0	157.0	185.0	0.0006323304392585085	[0.0002 0.001 0. 0.0006]	Spec-bvals	1.5	Philips	Ingenia	Inner	20.0	0.000600765	0.0
682	InstituteA	study	1001	3	10.0	145.0	160.0	0.0008574407164121078	[0.0002 0.001 0. 0.0006]	Spec-bvals	1.5	Philips	Ingenia	Inner	10.0	0.0008398517	0.0
683	InstituteA	study	1001	12	10.0	175.0	114.0	0.00010872116974745148	[0.0002 0.001 0. 0.0006]	Spec-bvals	1.5	Philips	Ingenia	Outer	50.0	0.000124718	0.0
684	InstituteA	study	1001	10	10.0	216.0	141.0	0.00022784380201465345	[0.0002 0.001 0. 0.0006]	Spec-bvals	1.5	Philips	Ingenia	Outer	40.0	0.0002441648	0.0
685	InstituteA	study	1001	8	10.0	213.0	187.0	0.0004399830208403201	[0.0002 0.001 0. 0.0006]	Spec-bvals	1.5	Philips	Ingenia	Outer	30.0	0.00040203618	0.0
686	InstituteA	study	1001	6	10.0	170.0	210.0	0.0006506175231967775	[0.0002 0.001 0. 0.0006]	Spec-bvals	1.5	Philips	Ingenia	Outer	20.0	0.0005993215	0.0
687	InstituteA	study	1001	4	10.0	130.0	181.0	0.0009016985205724351	[0.0002 0.001 0. 0.0006]	Spec-bvals	1.5	Philips	Ingenia	Outer	10.0	0.0008328774	0.0
688	InstituteA	study	1001	2	10.0	133.0	135.0	0.001114802397541712	[0.0002 0.001 0. 0.0006]	Spec-bvals	1.5	Philips	Ingenia	Outer	0.0	0.0011174768	0.0
689	InstituteB	study	1201	0	16.0	164.0	180.0	0.0011082982431863842	[0.0002 0.0008 0. ]	Exclude-b0	1.5	Philips	Ingenia	Centre	0.0	0.0011092794	0.0
690	InstituteB	study	1201	1	16.0	176.0	147.0	0.0011110998360967326	[0.0002 0.0008 0. ]	Exclude-b0	1.5	Philips	Ingenia	Inner	0.0	0.001104485	0.0
691	InstituteB	study	1201	11	16.0	141.0	152.0	0.00013765323946121323	[0.0002 0.0008 0. ]	Exclude-b0	1.5	Philips	Ingenia	Inner	50.0	0.0001293253	0.0
692	InstituteB	study	1201	9	16.0	131.0	183.0	0.0002497150879106997	[0.0002 0.0008 0. ]	Exclude-b0	1.5	Philips	Ingenia	Inner	40.0	0.0002389374	0.0
693	InstituteB	study	1201	7	16.0	154.0	209.0	0.000407948135126817	[0.0002 0.0008 0. ]	Exclude-b0	1.5	Philips	Ingenia	Inner	30.0	0.0004016804	0.0
694	InstituteB	study	1201	5	16.0	187.0	203.0	0.0006042440342948633	[0.0002 0.0008 0. ]	Exclude-b0	1.5	Philips	Ingenia	Inner	20.0	0.000600765	0.0
695	InstituteB	study	1201	3	16.0	197.0	173.0	0.0008329720906955197	[0.0002 0.0008 0. ]	Exclude-b0	1.5	Philips	Ingenia	Inner	10.0	0.0008398517	0.0
696	InstituteB	study	1201	12	16.0	152.0	121.0	0.00012915806947802144	[0.0002 0.0008 0. ]	Exclude-b0	1.5	Philips	Ingenia	Outer	50.0	0.000124718	0.0
697	InstituteB	study	1201	10	16.0	112.0	160.0	0.00024831964120091197	[0.0002 0.0008 0. ]	Exclude-b0	1.5	Philips	Ingenia	Outer	40.0	0.0002441648	0.0
698	InstituteB	study	1201	8	16.0	120.0	216.0	0.00041243560468712736	[0.0002 0.0008 0. ]	Exclude-b0	1.5	Philips	Ingenia	Outer	30.0	0.00040203618	0.0
699	InstituteB	study	1201	6	16.0	173.0	235.0	0.0006135783163288604	[0.0002 0.0008 0. ]	Exclude-b0	1.5	Philips	Ingenia	Outer	20.0	0.0005993215	0.0
700	InstituteB	study	1201	4	16.0	218.0	197.0	0.0008281834409312373	[0.0002 0.0008 0. ]	Exclude-b0	1.5	Philips	Ingenia	Outer	10.0	0.0008328774	0.0
701	InstituteB	study	1201	2	16.0	209.0	142.0	0.0010698997949029725	[0.0002 0.0008 0. ]	Exclude-b0	1.5	Philips	Ingenia	Outer	0.0	0.0011174768	0.0
702	InstituteB	study	1401	0	16.0	164.0	180.0	0.0010942290582456402	[0.0002 0.0008 0. ]	Exclude-b0	1.5	Philips	Ingenia	Centre	0.0	0.0011092794	0.0
703	InstituteB	study	1401	1	16.0	176.0	147.0	0.0011166774227056424	[0.0002 0.0008 0. ]	Exclude-b0	1.5	Philips	Ingenia	Inner	0.0	0.001104485	0.0
704	InstituteB	study	1401	11	16.0	141.0	152.0	0.00013668579597264483	[0.0002 0.0008 0. ]	Exclude-b0	1.5	Philips	Ingenia	Inner	50.0	0.0001293253	0.0
705	InstituteB	study	1401	9	16.0	131.0	183.0	0.0002467634590666171	[0.0002 0.0008 0. ]	Exclude-b0	1.5	Philips	Ingenia	Inner	40.0	0.0002389374	0.0
706	InstituteB	study	1401	7	16.0	154.0	209.0	0.0004046702088506979	[0.0002 0.0008 0. ]	Exclude-b0	1.5	Philips	Ingenia	Inner	30.0	0.0004016804	0.0
707	InstituteB	study	1401	5	16.0	187.0	203.0	0.0006018899642683509	[0.0002 0.0008 0. ]	Exclude-b0	1.5	Philips	Ingenia	Inner	20.0	0.000600765	0.0
708	InstituteB	study	1401	3	16.0	197.0	173.0	0.0008302707241418508	[0.0002 0.0008 0. ]	Exclude-b0	1.5	Philips	Ingenia	Inner	10.0	0.0008398517	0.0
709	InstituteB	study	1401	12	16.0	152.0	121.0	0.0001314574305615163	[0.0002 0.0008 0. ]	Exclude-b0	1.5	Philips	Ingenia	Outer	50.0	0.000124718	0.0
710	InstituteB	study	1401	10	16.0	112.0	160.0	0.0002615974530396537	[0.0002 0.0008 0. ]	Exclude-b0	1.5	Philips	Ingenia	Outer	40.0	0.0002441648	0.0
711	InstituteB	study	1401	8	16.0	120.0	216.0	0.0004138137426062703	[0.0002 0.0008 0. ]	Exclude-b0	1.5	Philips	Ingenia	Outer	30.0	0.00040203618	0.0
712	InstituteB	study	1401	6	16.0	173.0	235.0	0.0006154167167494766	[0.0002 0.0008 0. ]	Exclude-b0	1.5	Philips	Ingenia	Outer	20.0	0.0005993215	0.0
713	InstituteB	study	1401	4	16.0	218.0	197.0	0.0008347725730312895	[0.0002 0.0008 0. ]	Exclude-b0	1.5	Philips	Ingenia	Outer	10.0	0.0008328774	0.0
714	InstituteB	study	1401	2	16.0	209.0	142.0	0.0010610503955621141	[0.0002 0.0008 0. ]	Exclude-b0	1.5	Philips	Ingenia	Outer	0.0	0.0011174768	0.0
715	InstituteC	study	3101	0	22.0	93.0	97.0	0.001109036267220171	[2.e-04 1.e-03 0.e+00 5.e-05 7.e-04]	Spec-bvals	1.5	Philips	Ingenia	Centre	0.0	0.0011092794	0.0
716	InstituteC	study	3101	1	22.0	77.0	105.0	0.0011388992335422275	[2.e-04 1.e-03 0.e+00 5.e-05 7.e-04]	Spec-bvals	1.5	Philips	Ingenia	Inner	0.0	0.001104485	0.0
717	InstituteC	study	3101	11	22.0	93.0	114.0	0.00013426508303451636	[2.e-04 1.e-03 0.e+00 5.e-05 7.e-04]	Spec-bvals	1.5	Philips	Ingenia	Inner	50.0	0.0001293253	0.0
718	InstituteC	study	3101	9	22.0	107.0	106.0	0.00023433911713167377	[2.e-04 1.e-03 0.e+00 5.e-05 7.e-04]	Spec-bvals	1.5	Philips	Ingenia	Inner	40.0	0.0002389374	0.0
719	InstituteC	study	3101	7	22.0	108.0	87.0	0.00039658179666346015	[2.e-04 1.e-03 0.e+00 5.e-05 7.e-04]	Spec-bvals	1.5	Philips	Ingenia	Inner	30.0	0.0004016804	0.0
720	InstituteC	study	3101	5	22.0	93.0	79.0	0.0006148390924792547	[2.e-04 1.e-03 0.e+00 5.e-05 7.e-04]	Spec-bvals	1.5	Philips	Ingenia	Inner	20.0	0.000600765	0.0
721	InstituteC	study	3101	3	22.0	77.0	88.0	0.0008484272798728187	[2.e-04 1.e-03 0.e+00 5.e-05 7.e-04]	Spec-bvals	1.5	Philips	Ingenia	Inner	10.0	0.0008398517	0.0
722	InstituteC	study	3101	12	22.0	79.0	123.0	0.0001394131632802369	[2.e-04 1.e-03 0.e+00 5.e-05 7.e-04]	Spec-bvals	1.5	Philips	Ingenia	Outer	50.0	0.000124718	0.0
723	InstituteC	study	3101	10	22.0	108.0	123.0	0.00025738926058360527	[2.e-04 1.e-03 0.e+00 5.e-05 7.e-04]	Spec-bvals	1.5	Philips	Ingenia	Outer	40.0	0.0002441648	0.0
724	InstituteC	study	3101	8	22.0	125.0	98.0	0.00040405640432689707	[2.e-04 1.e-03 0.e+00 5.e-05 7.e-04]	Spec-bvals	1.5	Philips	Ingenia	Outer	30.0	0.00040203618	0.0
725	InstituteC	study	3101	6	22.0	110.0	70.0	0.0006123960324993353	[2.e-04 1.e-03 0.e+00 5.e-05 7.e-04]	Spec-bvals	1.5	Philips	Ingenia	Outer	20.0	0.0005993215	0.0
726	InstituteC	study	3101	4	22.0	77.0	69.0	0.0008579371474891308	[2.e-04 1.e-03 0.e+00 5.e-05 7.e-04]	Spec-bvals	1.5	Philips	Ingenia	Outer	10.0	0.0008328774	0.0
727	InstituteC	study	3101	2	22.0	62.0	95.0	0.0011440014305873433	[2.e-04 1.e-03 0.e+00 5.e-05 7.e-04]	Spec-bvals	1.5	Philips	Ingenia	Outer	0.0	0.0011174768	0.0
728	InstituteC	study	3201	0	22.0	93.0	97.0	0.0011113045591770651	[2.e-04 1.e-03 0.e+00 5.e-05 7.e-04]	Spec-bvals	1.5	Philips	Ingenia	Centre	0.0	0.0011092794	0.0
729	InstituteC	study	3201	1	22.0	77.0	105.0	0.0011475283629535586	[2.e-04 1.e-03 0.e+00 5.e-05 7.e-04]	Spec-bvals	1.5	Philips	Ingenia	Inner	0.0	0.001104485	0.0
730	InstituteC	study	3201	11	22.0	93.0	114.0	0.00013500926865423445	[2.e-04 1.e-03 0.e+00 5.e-05 7.e-04]	Spec-bvals	1.5	Philips	Ingenia	Inner	50.0	0.0001293253	0.0
731	InstituteC	study	3201	9	22.0	107.0	106.0	0.0002321248424304576	[2.e-04 1.e-03 0.e+00 5.e-05 7.e-04]	Spec-bvals	1.5	Philips	Ingenia	Inner	40.0	0.0002389374	0.0
732	InstituteC	study	3201	7	22.0	108.0	87.0	0.00039856657642384815	[2.e-04 1.e-03 0.e+00 5.e-05 7.e-04]	Spec-bvals	1.5	Philips	Ingenia	Inner	30.0	0.0004016804	0.0
733	InstituteC	study	3201	5	22.0	93.0	79.0	0.0006083817601677291	[2.e-04 1.e-03 0.e+00 5.e-05 7.e-04]	Spec-bvals	1.5	Philips	Ingenia	Inner	20.0	0.000600765	0.0
734	InstituteC	study	3201	3	22.0	77.0	88.0	0.0008486477597302695	[2.e-04 1.e-03 0.e+00 5.e-05 7.e-04]	Spec-bvals	1.5	Philips	Ingenia	Inner	10.0	0.0008398517	0.0
735	InstituteC	study	3201	12	22.0	79.0	123.0	0.00014194705191141653	[2.e-04 1.e-03 0.e+00 5.e-05 7.e-04]	Spec-bvals	1.5	Philips	Ingenia	Outer	50.0	0.000124718	0.0
736	InstituteC	study	3201	10	22.0	108.0	123.0	0.0002543767208503201	[2.e-04 1.e-03 0.e+00 5.e-05 7.e-04]	Spec-bvals	1.5	Philips	Ingenia	Outer	40.0	0.0002441648	0.0
737	InstituteC	study	3201	8	22.0	125.0	98.0	0.0004067032579780122	[2.e-04 1.e-03 0.e+00 5.e-05 7.e-04]	Spec-bvals	1.5	Philips	Ingenia	Outer	30.0	0.00040203618	0.0
738	InstituteC	study	3201	6	22.0	110.0	70.0	0.0006125761588609501	[2.e-04 1.e-03 0.e+00 5.e-05 7.e-04]	Spec-bvals	1.5	Philips	Ingenia	Outer	20.0	0.0005993215	0.0
739	InstituteC	study	3201	4	22.0	77.0	69.0	0.0008534947999824324	[2.e-04 1.e-03 0.e+00 5.e-05 7.e-04]	Spec-bvals	1.5	Philips	Ingenia	Outer	10.0	0.0008328774	0.0
740	InstituteC	study	3201	2	22.0	62.0	95.0	0.0011453523582284058	[2.e-04 1.e-03 0.e+00 5.e-05 7.e-04]	Spec-bvals	1.5	Philips	Ingenia	Outer	0.0	0.0011174768	0.0
741	InstituteC	study	3301	0	22.0	93.0	97.0	0.001123759367611388	[2.e-04 1.e-03 0.e+00 5.e-05 7.e-04]	Spec-bvals	1.5	Philips	Ingenia	Centre	0.0	0.0011092794	0.0
742	InstituteC	study	3301	1	22.0	77.0	105.0	0.0011584037219310264	[2.e-04 1.e-03 0.e+00 5.e-05 7.e-04]	Spec-bvals	1.5	Philips	Ingenia	Inner	0.0	0.001104485	0.0
743	InstituteC	study	3301	11	22.0	93.0	114.0	0.00013298262174139624	[2.e-04 1.e-03 0.e+00 5.e-05 7.e-04]	Spec-bvals	1.5	Philips	Ingenia	Inner	50.0	0.0001293253	0.0
744	InstituteC	study	3301	9	22.0	107.0	106.0	0.00023720579922471662	[2.e-04 1.e-03 0.e+00 5.e-05 7.e-04]	Spec-bvals	1.5	Philips	Ingenia	Inner	40.0	0.0002389374	0.0
745	InstituteC	study	3301	7	22.0	108.0	87.0	0.0003975296124597333	[2.e-04 1.e-03 0.e+00 5.e-05 7.e-04]	Spec-bvals	1.5	Philips	Ingenia	Inner	30.0	0.0004016804	0.0
746	InstituteC	study	3301	5	22.0	93.0	79.0	0.0006072510778247461	[2.e-04 1.e-03 0.e+00 5.e-05 7.e-04]	Spec-bvals	1.5	Philips	Ingenia	Inner	20.0	0.000600765	0.0
747	InstituteC	study	3301	3	22.0	77.0	88.0	0.0008532445885796178	[2.e-04 1.e-03 0.e+00 5.e-05 7.e-04]	Spec-bvals	1.5	Philips	Ingenia	Inner	10.0	0.0008398517	0.0
748	InstituteC	study	3301	12	22.0	79.0	123.0	0.00013926793893720066	[2.e-04 1.e-03 0.e+00 5.e-05 7.e-04]	Spec-bvals	1.5	Philips	Ingenia	Outer	50.0	0.000124718	0.0
749	InstituteC	study	3301	10	22.0	108.0	123.0	0.00025488985286688373	[2.e-04 1.e-03 0.e+00 5.e-05 7.e-04]	Spec-bvals	1.5	Philips	Ingenia	Outer	40.0	0.0002441648	0.0
750	InstituteC	study	3301	8	22.0	125.0	98.0	0.00040998196413466714	[2.e-04 1.e-03 0.e+00 5.e-05 7.e-04]	Spec-bvals	1.5	Philips	Ingenia	Outer	30.0	0.00040203618	0.0
751	InstituteC	study	3301	6	22.0	110.0	70.0	0.0006168018609294487	[2.e-04 1.e-03 0.e+00 5.e-05 7.e-04]	Spec-bvals	1.5	Philips	Ingenia	Outer	20.0	0.0005993215	0.0
752	InstituteC	study	3301	4	22.0	77.0	69.0	0.0008640413130975263	[2.e-04 1.e-03 0.e+00 5.e-05 7.e-04]	Spec-bvals	1.5	Philips	Ingenia	Outer	10.0	0.0008328774	0.0
753	InstituteC	study	3301	2	22.0	62.0	95.0	0.0011555823554658994	[2.e-04 1.e-03 0.e+00 5.e-05 7.e-04]	Spec-bvals	1.5	Philips	Ingenia	Outer	0.0	0.0011174768	0.0
754	InstituteC	study	3401	0	22.0	93.0	97.0	0.0011283725196385816	[2.e-04 1.e-03 0.e+00 5.e-05 7.e-04]	Spec-bvals	1.5	Philips	Ingenia	Centre	0.0	0.0011092794	0.0
755	InstituteC	study	3401	1	22.0	77.0	105.0	0.0011609189917200482	[2.e-04 1.e-03 0.e+00 5.e-05 7.e-04]	Spec-bvals	1.5	Philips	Ingenia	Inner	0.0	0.001104485	0.0
756	InstituteC	study	3401	11	22.0	93.0	114.0	0.00013874672999499395	[2.e-04 1.e-03 0.e+00 5.e-05 7.e-04]	Spec-bvals	1.5	Philips	Ingenia	Inner	50.0	0.0001293253	0.0
757	InstituteC	study	3401	9	22.0	107.0	106.0	0.0002401139723272245	[2.e-04 1.e-03 0.e+00 5.e-05 7.e-04]	Spec-bvals	1.5	Philips	Ingenia	Inner	40.0	0.0002389374	0.0
758	InstituteC	study	3401	7	22.0	108.0	87.0	0.0003997248981558408	[2.e-04 1.e-03 0.e+00 5.e-05 7.e-04]	Spec-bvals	1.5	Philips	Ingenia	Inner	30.0	0.0004016804	0.0
759	InstituteC	study	3401	5	22.0	93.0	79.0	0.0006075344766517469	[2.e-04 1.e-03 0.e+00 5.e-05 7.e-04]	Spec-bvals	1.5	Philips	Ingenia	Inner	20.0	0.000600765	0.0
760	InstituteC	study	3401	3	22.0	77.0	88.0	0.0008540800506907756	[2.e-04 1.e-03 0.e+00 5.e-05 7.e-04]	Spec-bvals	1.5	Philips	Ingenia	Inner	10.0	0.0008398517	0.0
761	InstituteC	study	3401	12	22.0	79.0	123.0	0.00014687754619010916	[2.e-04 1.e-03 0.e+00 5.e-05 7.e-04]	Spec-bvals	1.5	Philips	Ingenia	Outer	50.0	0.000124718	0.0
762	InstituteC	study	3401	10	22.0	108.0	123.0	0.00025980961101518886	[2.e-04 1.e-03 0.e+00 5.e-05 7.e-04]	Spec-bvals	1.5	Philips	Ingenia	Outer	40.0	0.0002441648	0.0
763	InstituteC	study	3401	8	22.0	125.0	98.0	0.0004062014708696837	[2.e-04 1.e-03 0.e+00 5.e-05 7.e-04]	Spec-bvals	1.5	Philips	Ingenia	Outer	30.0	0.00040203618	0.0
764	InstituteC	study	3401	6	22.0	110.0	70.0	0.000614420795264964	[2.e-04 1.e-03 0.e+00 5.e-05 7.e-04]	Spec-bvals	1.5	Philips	Ingenia	Outer	20.0	0.0005993215	0.0
765	InstituteC	study	3401	4	22.0	77.0	69.0	0.0008684174919329238	[2.e-04 1.e-03 0.e+00 5.e-05 7.e-04]	Spec-bvals	1.5	Philips	Ingenia	Outer	10.0	0.0008328774	0.0
766	InstituteC	study	3401	2	22.0	62.0	95.0	0.001154702464198848	[2.e-04 1.e-03 0.e+00 5.e-05 7.e-04]	Spec-bvals	1.5	Philips	Ingenia	Outer	0.0	0.0011174768	0.0
767	InstituteD	study	0290	0	10.0	64.0	65.0	0.0011148667966847288	[0.0002 0.001 0. ]	Exclude-b0	1.5	Siemens	Aera	Centre	0.0	0.0011092794	0.0
768	InstituteD	study	0290	1	10.0	58.0	80.0	0.001117745543095052	[0.0002 0.001 0. ]	Exclude-b0	1.5	Siemens	Aera	Inner	0.0	0.001104485	0.0
769	InstituteD	study	0290	11	10.0	48.0	65.0	0.00012409747658520702	[0.0002 0.001 0. ]	Exclude-b0	1.5	Siemens	Aera	Inner	50.0	0.0001293253	0.0
770	InstituteD	study	0290	9	10.0	55.0	50.0	0.0002459982011909908	[0.0002 0.001 0. ]	Exclude-b0	1.5	Siemens	Aera	Inner	40.0	0.0002389374	0.0
771	InstituteD	study	0290	7	10.0	72.0	49.0	0.0004072132207953054	[0.0002 0.001 0. ]	Exclude-b0	1.5	Siemens	Aera	Inner	30.0	0.0004016804	0.0
772	InstituteD	study	0290	5	10.0	80.0	62.0	0.0006140185961740107	[0.0002 0.001 0. ]	Exclude-b0	1.5	Siemens	Aera	Inner	20.0	0.000600765	0.0
773	InstituteD	study	0290	3	10.0	75.0	79.0	0.000854483084366819	[0.0002 0.001 0. ]	Exclude-b0	1.5	Siemens	Aera	Inner	10.0	0.0008398517	0.0
774	InstituteD	study	0290	12	10.0	42.0	80.0	0.00013162296863626288	[0.0002 0.001 0. ]	Exclude-b0	1.5	Siemens	Aera	Outer	50.0	0.000124718	0.0
775	InstituteD	study	0290	10	10.0	38.0	52.0	0.00024586822811303876	[0.0002 0.001 0. ]	Exclude-b0	1.5	Siemens	Aera	Outer	40.0	0.0002441648	0.0
776	InstituteD	study	0290	8	10.0	63.0	34.0	0.0004083898640806247	[0.0002 0.001 0. ]	Exclude-b0	1.5	Siemens	Aera	Outer	30.0	0.00040203618	0.0
777	InstituteD	study	0290	6	10.0	87.0	44.0	0.0006193501333788865	[0.0002 0.001 0. ]	Exclude-b0	1.5	Siemens	Aera	Outer	20.0	0.0005993215	0.0
778	InstituteD	study	0290	4	10.0	92.0	76.0	0.0008769599831222391	[0.0002 0.001 0. ]	Exclude-b0	1.5	Siemens	Aera	Outer	10.0	0.0008328774	0.0
779	InstituteD	study	0290	2	10.0	68.0	93.0	0.001139566805579625	[0.0002 0.001 0. ]	Exclude-b0	1.5	Siemens	Aera	Outer	0.0	0.0011174768	0.0
780	InstituteD	study	0294	0	10.0	64.0	65.0	0.0011144503571829335	[0.0002 0.001 0. ]	Exclude-b0	1.5	Siemens	Aera	Centre	0.0	0.0011092794	0.0
781	InstituteD	study	0294	1	10.0	57.0	80.0	0.0011204588062303734	[0.0002 0.001 0. ]	Exclude-b0	1.5	Siemens	Aera	Inner	0.0	0.001104485	0.0
782	InstituteD	study	0294	11	10.0	48.0	65.0	0.00012840850730305148	[0.0002 0.001 0. ]	Exclude-b0	1.5	Siemens	Aera	Inner	50.0	0.0001293253	0.0
783	InstituteD	study	0294	9	10.0	55.0	50.0	0.00024660462229263044	[0.0002 0.001 0. ]	Exclude-b0	1.5	Siemens	Aera	Inner	40.0	0.0002389374	0.0
784	InstituteD	study	0294	7	10.0	72.0	49.0	0.0004090721173007833	[0.0002 0.001 0. ]	Exclude-b0	1.5	Siemens	Aera	Inner	30.0	0.0004016804	0.0
785	InstituteD	study	0294	5	10.0	81.0	62.0	0.0006160746468699118	[0.0002 0.001 0. ]	Exclude-b0	1.5	Siemens	Aera	Inner	20.0	0.000600765	0.0
786	InstituteD	study	0294	3	10.0	74.0	79.0	0.0008526116953378852	[0.0002 0.001 0. ]	Exclude-b0	1.5	Siemens	Aera	Inner	10.0	0.0008398517	0.0
787	InstituteD	study	0294	12	10.0	42.0	81.0	0.00013093013354498878	[0.0002 0.001 0. ]	Exclude-b0	1.5	Siemens	Aera	Outer	50.0	0.000124718	0.0
788	InstituteD	study	0294	10	10.0	37.0	51.0	0.0002471653289941441	[0.0002 0.001 0. ]	Exclude-b0	1.5	Siemens	Aera	Outer	40.0	0.0002441648	0.0
789	InstituteD	study	0294	8	10.0	63.0	34.0	0.000405883148680188	[0.0002 0.001 0. ]	Exclude-b0	1.5	Siemens	Aera	Outer	30.0	0.00040203618	0.0
790	InstituteD	study	0294	6	10.0	88.0	45.0	0.000621417222645709	[0.0002 0.001 0. ]	Exclude-b0	1.5	Siemens	Aera	Outer	20.0	0.0005993215	0.0
791	InstituteD	study	0294	4	10.0	92.0	76.0	0.0008779302433644051	[0.0002 0.001 0. ]	Exclude-b0	1.5	Siemens	Aera	Outer	10.0	0.0008328774	0.0
792	InstituteD	study	0294	2	10.0	68.0	94.0	0.0011378733117277963	[0.0002 0.001 0. ]	Exclude-b0	1.5	Siemens	Aera	Outer	0.0	0.0011174768	0.0
793	InstituteD	study	0298	0	10.0	64.0	65.0	0.0011158231352108039	[0.0002 0.001 0. ]	Exclude-b0	1.5	Siemens	Aera	Centre	0.0	0.0011092794	0.0
794	InstituteD	study	0298	1	10.0	57.0	80.0	0.001122256619298556	[0.0002 0.001 0. ]	Exclude-b0	1.5	Siemens	Aera	Inner	0.0	0.001104485	0.0
795	InstituteD	study	0298	11	10.0	47.0	65.0	0.00013056837301575247	[0.0002 0.001 0. ]	Exclude-b0	1.5	Siemens	Aera	Inner	50.0	0.0001293253	0.0
796	InstituteD	study	0298	9	10.0	55.0	50.0	0.00024745868831595376	[0.0002 0.001 0. ]	Exclude-b0	1.5	Siemens	Aera	Inner	40.0	0.0002389374	0.0
797	InstituteD	study	0298	7	10.0	72.0	49.0	0.00040943859330498715	[0.0002 0.001 0. ]	Exclude-b0	1.5	Siemens	Aera	Inner	30.0	0.0004016804	0.0
798	InstituteD	study	0298	5	10.0	81.0	62.0	0.0006177224750670209	[0.0002 0.001 0. ]	Exclude-b0	1.5	Siemens	Aera	Inner	20.0	0.000600765	0.0
799	InstituteD	study	0298	3	10.0	75.0	79.0	0.0008556894019236079	[0.0002 0.001 0. ]	Exclude-b0	1.5	Siemens	Aera	Inner	10.0	0.0008398517	0.0
800	InstituteD	study	0298	12	10.0	42.0	81.0	0.00013178515308616369	[0.0002 0.001 0. ]	Exclude-b0	1.5	Siemens	Aera	Outer	50.0	0.000124718	0.0
801	InstituteD	study	0298	10	10.0	37.0	51.0	0.00024639880888152653	[0.0002 0.001 0. ]	Exclude-b0	1.5	Siemens	Aera	Outer	40.0	0.0002441648	0.0
802	InstituteD	study	0298	8	10.0	63.0	34.0	0.00041151102568020854	[0.0002 0.001 0. ]	Exclude-b0	1.5	Siemens	Aera	Outer	30.0	0.00040203618	0.0
803	InstituteD	study	0298	6	10.0	87.0	45.0	0.0006188308379606892	[0.0002 0.001 0. ]	Exclude-b0	1.5	Siemens	Aera	Outer	20.0	0.0005993215	0.0
804	InstituteD	study	0298	4	10.0	92.0	76.0	0.0008760775970543217	[0.0002 0.001 0. ]	Exclude-b0	1.5	Siemens	Aera	Outer	10.0	0.0008328774	0.0
805	InstituteD	study	0298	2	10.0	68.0	93.0	0.0011366271621486772	[0.0002 0.001 0. ]	Exclude-b0	1.5	Siemens	Aera	Outer	0.0	0.0011174768	0.0
806	InstituteD	study	0302	0	10.0	64.0	65.0	0.0011139029889813236	[0.0002 0.001 0. ]	Exclude-b0	1.5	Siemens	Aera	Centre	0.0	0.0011092794	0.0
807	InstituteD	study	0302	1	10.0	57.0	80.0	0.001123687432048147	[0.0002 0.001 0. ]	Exclude-b0	1.5	Siemens	Aera	Inner	0.0	0.001104485	0.0
808	InstituteD	study	0302	11	10.0	47.0	65.0	0.0001298194116462692	[0.0002 0.001 0. ]	Exclude-b0	1.5	Siemens	Aera	Inner	50.0	0.0001293253	0.0
809	InstituteD	study	0302	9	10.0	55.0	50.0	0.0002473909404003416	[0.0002 0.001 0. ]	Exclude-b0	1.5	Siemens	Aera	Inner	40.0	0.0002389374	0.0
810	InstituteD	study	0302	7	10.0	72.0	49.0	0.0004072982458985008	[0.0002 0.001 0. ]	Exclude-b0	1.5	Siemens	Aera	Inner	30.0	0.0004016804	0.0
811	InstituteD	study	0302	5	10.0	81.0	62.0	0.000616435298345542	[0.0002 0.001 0. ]	Exclude-b0	1.5	Siemens	Aera	Inner	20.0	0.000600765	0.0
812	InstituteD	study	0302	3	10.0	74.0	79.0	0.0008542198731265495	[0.0002 0.001 0. ]	Exclude-b0	1.5	Siemens	Aera	Inner	10.0	0.0008398517	0.0
813	InstituteD	study	0302	12	10.0	42.0	81.0	0.00012984320927143317	[0.0002 0.001 0. ]	Exclude-b0	1.5	Siemens	Aera	Outer	50.0	0.000124718	0.0
814	InstituteD	study	0302	10	10.0	36.0	51.0	0.00024760820820505185	[0.0002 0.001 0. ]	Exclude-b0	1.5	Siemens	Aera	Outer	40.0	0.0002441648	0.0
815	InstituteD	study	0302	8	10.0	63.0	34.0	0.0004096356229571495	[0.0002 0.001 0. ]	Exclude-b0	1.5	Siemens	Aera	Outer	30.0	0.00040203618	0.0
816	InstituteD	study	0302	6	10.0	88.0	45.0	0.0006198754421360802	[0.0002 0.001 0. ]	Exclude-b0	1.5	Siemens	Aera	Outer	20.0	0.0005993215	0.0
817	InstituteD	study	0302	4	10.0	92.0	76.0	0.0008773144093608685	[0.0002 0.001 0. ]	Exclude-b0	1.5	Siemens	Aera	Outer	10.0	0.0008328774	0.0
818	InstituteD	study	0302	2	10.0	68.0	94.0	0.0011409744657655634	[0.0002 0.001 0. ]	Exclude-b0	1.5	Siemens	Aera	Outer	0.0	0.0011174768	0.0
819	InstituteE	study	0011	0	15.0	129.0	125.0	0.001079637975389917	[0.0002 0.001 0. ]	Exclude-b0	1.5	GE	Optima	Centre	0.0	0.0011092794	0.0
820	InstituteE	study	0011	1	15.0	128.0	102.0	0.0011054516619469403	[0.0002 0.001 0. ]	Exclude-b0	1.5	GE	Optima	Inner	0.0	0.001104485	0.0
821	InstituteE	study	0011	11	15.0	148.0	112.0	0.00013637219130995434	[0.0002 0.001 0. ]	Exclude-b0	1.5	GE	Optima	Inner	50.0	0.0001293253	0.0
822	InstituteE	study	0011	9	15.0	148.0	135.0	0.00026072100454980243	[0.0002 0.001 0. ]	Exclude-b0	1.5	GE	Optima	Inner	40.0	0.0002389374	0.0
823	InstituteE	study	0011	7	15.0	131.0	149.0	0.0003663290438489215	[0.0002 0.001 0. ]	Exclude-b0	1.5	GE	Optima	Inner	30.0	0.0004016804	0.0
824	InstituteE	study	0011	5	15.0	107.0	138.0	0.0005606951969171945	[0.0002 0.001 0. ]	Exclude-b0	1.5	GE	Optima	Inner	20.0	0.000600765	0.0
825	InstituteE	study	0011	3	15.0	107.0	115.0	0.0008039235953470833	[0.0002 0.001 0. ]	Exclude-b0	1.5	GE	Optima	Inner	10.0	0.0008398517	0.0
826	InstituteE	study	0011	12	15.0	146.0	90.0	0.00014778366744603696	[0.0002 0.001 0. ]	Exclude-b0	1.5	GE	Optima	Outer	50.0	0.000124718	0.0
827	InstituteE	study	0011	10	15.0	170.0	123.0	0.0002711704015850235	[0.0002 0.001 0. ]	Exclude-b0	1.5	GE	Optima	Outer	40.0	0.0002441648	0.0
828	InstituteE	study	0011	8	15.0	149.0	161.0	0.00038308814883647414	[0.0002 0.001 0. ]	Exclude-b0	1.5	GE	Optima	Outer	30.0	0.00040203618	0.0
829	InstituteE	study	0011	6	15.0	108.0	166.0	0.0005953618876321865	[0.0002 0.001 0. ]	Exclude-b0	1.5	GE	Optima	Outer	20.0	0.0005993215	0.0
830	InstituteE	study	0011	4	15.0	86.0	129.0	0.0008249410586973798	[0.0002 0.001 0. ]	Exclude-b0	1.5	GE	Optima	Outer	10.0	0.0008328774	0.0
831	InstituteE	study	0011	2	15.0	105.0	92.0	0.0010698111690368537	[0.0002 0.001 0. ]	Exclude-b0	1.5	GE	Optima	Outer	0.0	0.0011174768	0.0
832	InstituteE	study	0012	0	15.0	129.0	125.0	0.0010851800674619573	[0.0002 0.001 0. ]	Exclude-b0	1.5	GE	Optima	Centre	0.0	0.0011092794	0.0
833	InstituteE	study	0012	1	15.0	128.0	102.0	0.0011119640939768658	[0.0002 0.001 0. ]	Exclude-b0	1.5	GE	Optima	Inner	0.0	0.001104485	0.0
834	InstituteE	study	0012	11	15.0	148.0	112.0	0.00014137451800618785	[0.0002 0.001 0. ]	Exclude-b0	1.5	GE	Optima	Inner	50.0	0.0001293253	0.0
835	InstituteE	study	0012	9	15.0	148.0	135.0	0.0002665170324872492	[0.0002 0.001 0. ]	Exclude-b0	1.5	GE	Optima	Inner	40.0	0.0002389374	0.0
836	InstituteE	study	0012	7	15.0	131.0	149.0	0.00037080512285767	[0.0002 0.001 0. ]	Exclude-b0	1.5	GE	Optima	Inner	30.0	0.0004016804	0.0
837	InstituteE	study	0012	5	15.0	107.0	138.0	0.0005636990633698375	[0.0002 0.001 0. ]	Exclude-b0	1.5	GE	Optima	Inner	20.0	0.000600765	0.0
838	InstituteE	study	0012	3	15.0	107.0	115.0	0.0008090047704578849	[0.0002 0.001 0. ]	Exclude-b0	1.5	GE	Optima	Inner	10.0	0.0008398517	0.0
839	InstituteE	study	0012	12	15.0	146.0	90.0	0.00014140935680980984	[0.0002 0.001 0. ]	Exclude-b0	1.5	GE	Optima	Outer	50.0	0.000124718	0.0
840	InstituteE	study	0012	10	15.0	170.0	123.0	0.0002726881560238164	[0.0002 0.001 0. ]	Exclude-b0	1.5	GE	Optima	Outer	40.0	0.0002441648	0.0
841	InstituteE	study	0012	8	15.0	149.0	161.0	0.0003867913042226655	[0.0002 0.001 0. ]	Exclude-b0	1.5	GE	Optima	Outer	30.0	0.00040203618	0.0
842	InstituteE	study	0012	6	15.0	108.0	166.0	0.0006029566627744811	[0.0002 0.001 0. ]	Exclude-b0	1.5	GE	Optima	Outer	20.0	0.0005993215	0.0
843	InstituteE	study	0012	4	15.0	86.0	129.0	0.0008232173180489378	[0.0002 0.001 0. ]	Exclude-b0	1.5	GE	Optima	Outer	10.0	0.0008328774	0.0
844	InstituteE	study	0012	2	15.0	105.0	92.0	0.001064300428199702	[0.0002 0.001 0. ]	Exclude-b0	1.5	GE	Optima	Outer	0.0	0.0011174768	0.0
845	InstituteE	study	0013	0	15.0	129.0	125.0	0.001087782309267732	[0.0002 0.001 0. ]	Exclude-b0	1.5	GE	Optima	Centre	0.0	0.0011092794	0.0
846	InstituteE	study	0013	1	15.0	128.0	102.0	0.0011050837309982925	[0.0002 0.001 0. ]	Exclude-b0	1.5	GE	Optima	Inner	0.0	0.001104485	0.0
847	InstituteE	study	0013	11	15.0	148.0	112.0	0.0001418529256374839	[0.0002 0.001 0. ]	Exclude-b0	1.5	GE	Optima	Inner	50.0	0.0001293253	0.0
848	InstituteE	study	0013	9	15.0	148.0	135.0	0.0002610718763747692	[0.0002 0.001 0. ]	Exclude-b0	1.5	GE	Optima	Inner	40.0	0.0002389374	0.0
849	InstituteE	study	0013	7	15.0	131.0	149.0	0.00036545285951454303	[0.0002 0.001 0. ]	Exclude-b0	1.5	GE	Optima	Inner	30.0	0.0004016804	0.0
850	InstituteE	study	0013	5	15.0	107.0	138.0	0.000572011902767522	[0.0002 0.001 0. ]	Exclude-b0	1.5	GE	Optima	Inner	20.0	0.000600765	0.0
851	InstituteE	study	0013	3	15.0	107.0	115.0	0.0008068508241176675	[0.0002 0.001 0. ]	Exclude-b0	1.5	GE	Optima	Inner	10.0	0.0008398517	0.0
852	InstituteE	study	0013	12	15.0	146.0	90.0	0.00014678201589734857	[0.0002 0.001 0. ]	Exclude-b0	1.5	GE	Optima	Outer	50.0	0.000124718	0.0
853	InstituteE	study	0013	10	15.0	170.0	123.0	0.0002713167611618748	[0.0002 0.001 0. ]	Exclude-b0	1.5	GE	Optima	Outer	40.0	0.0002441648	0.0
854	InstituteE	study	0013	8	15.0	149.0	161.0	0.0003848737460532299	[0.0002 0.001 0. ]	Exclude-b0	1.5	GE	Optima	Outer	30.0	0.00040203618	0.0
855	InstituteE	study	0013	6	15.0	108.0	166.0	0.0006024662723810476	[0.0002 0.001 0. ]	Exclude-b0	1.5	GE	Optima	Outer	20.0	0.0005993215	0.0
856	InstituteE	study	0013	4	15.0	86.0	129.0	0.0008332817930844716	[0.0002 0.001 0. ]	Exclude-b0	1.5	GE	Optima	Outer	10.0	0.0008328774	0.0
857	InstituteE	study	0013	2	15.0	105.0	92.0	0.0010734222882375249	[0.0002 0.001 0. ]	Exclude-b0	1.5	GE	Optima	Outer	0.0	0.0011174768	0.0
858	InstituteE	study	0014	0	15.0	129.0	125.0	0.0010852133684142546	[0.0002 0.001 0. ]	Exclude-b0	1.5	GE	Optima	Centre	0.0	0.0011092794	0.0
859	InstituteE	study	0014	1	15.0	128.0	102.0	0.0011135344876046012	[0.0002 0.001 0. ]	Exclude-b0	1.5	GE	Optima	Inner	0.0	0.001104485	0.0
860	InstituteE	study	0014	11	15.0	148.0	112.0	0.00014401619915659783	[0.0002 0.001 0. ]	Exclude-b0	1.5	GE	Optima	Inner	50.0	0.0001293253	0.0
861	InstituteE	study	0014	9	15.0	148.0	135.0	0.00026083473974894406	[0.0002 0.001 0. ]	Exclude-b0	1.5	GE	Optima	Inner	40.0	0.0002389374	0.0
862	InstituteE	study	0014	7	15.0	131.0	149.0	0.0003683542901235603	[0.0002 0.001 0. ]	Exclude-b0	1.5	GE	Optima	Inner	30.0	0.0004016804	0.0
863	InstituteE	study	0014	5	15.0	107.0	138.0	0.0005624832521336666	[0.0002 0.001 0. ]	Exclude-b0	1.5	GE	Optima	Inner	20.0	0.000600765	0.0
864	InstituteE	study	0014	3	15.0	107.0	115.0	0.0008103961251487785	[0.0002 0.001 0. ]	Exclude-b0	1.5	GE	Optima	Inner	10.0	0.0008398517	0.0
865	InstituteE	study	0014	12	15.0	146.0	90.0	0.00016979735958710596	[0.0002 0.001 0. ]	Exclude-b0	1.5	GE	Optima	Outer	50.0	0.000124718	0.0
866	InstituteE	study	0014	10	15.0	170.0	123.0	0.0002709720214453324	[0.0002 0.001 0. ]	Exclude-b0	1.5	GE	Optima	Outer	40.0	0.0002441648	0.0
867	InstituteE	study	0014	8	15.0	149.0	161.0	0.0003875069409442105	[0.0002 0.001 0. ]	Exclude-b0	1.5	GE	Optima	Outer	30.0	0.00040203618	0.0
868	InstituteE	study	0014	6	15.0	108.0	166.0	0.000602328533349576	[0.0002 0.001 0. ]	Exclude-b0	1.5	GE	Optima	Outer	20.0	0.0005993215	0.0
869	InstituteE	study	0014	4	15.0	86.0	129.0	0.0008206405217939058	[0.0002 0.001 0. ]	Exclude-b0	1.5	GE	Optima	Outer	10.0	0.0008328774	0.0
870	InstituteE	study	0014	2	15.0	105.0	92.0	0.0010712324704043247	[0.0002 0.001 0. ]	Exclude-b0	1.5	GE	Optima	Outer	0.0	0.0011174768	0.0
871	InstituteG	study	1201	0	18.0	93.0	94.0	0.0010990549533870856	[0.0002 0.001 0. ]	Exclude-b0	3.0	Philips	Ingenia	Centre	0.0	0.0011092794	0.0
872	InstituteG	study	1201	1	18.0	116.0	82.0	0.001116420255165422	[0.0002 0.001 0. ]	Exclude-b0	3.0	Philips	Ingenia	Inner	0.0	0.001104485	0.0
873	InstituteG	study	1201	11	18.0	116.0	108.0	0.00011969518808355907	[0.0002 0.001 0. ]	Exclude-b0	3.0	Philips	Ingenia	Inner	50.0	0.0001293253	0.0
874	InstituteG	study	1201	9	18.0	92.0	122.0	0.000273658937011924	[0.0002 0.001 0. ]	Exclude-b0	3.0	Philips	Ingenia	Inner	40.0	0.0002389374	0.0
875	InstituteG	study	1201	7	18.0	72.0	107.0	0.00042250653207482437	[0.0002 0.001 0. ]	Exclude-b0	3.0	Philips	Ingenia	Inner	30.0	0.0004016804	0.0
876	InstituteG	study	1201	5	18.0	73.0	82.0	0.0006154671352706217	[0.0002 0.001 0. ]	Exclude-b0	3.0	Philips	Ingenia	Inner	20.0	0.000600765	0.0
877	InstituteG	study	1201	3	18.0	95.0	69.0	0.0008412233509744465	[0.0002 0.001 0. ]	Exclude-b0	3.0	Philips	Ingenia	Inner	10.0	0.0008398517	0.0
878	InstituteG	study	1201	12	18.0	137.0	96.0	0.0001007629883550446	[0.0002 0.001 0. ]	Exclude-b0	3.0	Philips	Ingenia	Outer	50.0	0.000124718	0.0
879	InstituteG	study	1201	10	18.0	118.0	132.0	0.00026543536528553566	[0.0002 0.001 0. ]	Exclude-b0	3.0	Philips	Ingenia	Outer	40.0	0.0002441648	0.0
880	InstituteG	study	1201	8	18.0	71.0	134.0	0.00046738727614395296	[0.0002 0.001 0. ]	Exclude-b0	3.0	Philips	Ingenia	Outer	30.0	0.00040203618	0.0
881	InstituteG	study	1201	6	18.0	50.0	95.0	0.0006401167020394172	[0.0002 0.001 0. ]	Exclude-b0	3.0	Philips	Ingenia	Outer	20.0	0.0005993215	0.0
882	InstituteG	study	1201	4	18.0	74.0	56.0	0.0008586419420319989	[0.0002 0.001 0. ]	Exclude-b0	3.0	Philips	Ingenia	Outer	10.0	0.0008328774	0.0
883	InstituteG	study	1201	2	18.0	119.0	56.0	0.0011742378040247325	[0.0002 0.001 0. ]	Exclude-b0	3.0	Philips	Ingenia	Outer	0.0	0.0011174768	0.0
884	InstituteG	study	1301	0	18.0	93.0	94.0	0.0011032981231759447	[0.0002 0.001 0. ]	Exclude-b0	3.0	Philips	Ingenia	Centre	0.0	0.0011092794	0.0
885	InstituteG	study	1301	1	18.0	116.0	82.0	0.0011161296690589677	[0.0002 0.001 0. ]	Exclude-b0	3.0	Philips	Ingenia	Inner	0.0	0.001104485	0.0
886	InstituteG	study	1301	11	18.0	116.0	108.0	0.00011789012153276523	[0.0002 0.001 0. ]	Exclude-b0	3.0	Philips	Ingenia	Inner	50.0	0.0001293253	0.0
887	InstituteG	study	1301	9	18.0	92.0	122.0	0.0002748042749759767	[0.0002 0.001 0. ]	Exclude-b0	3.0	Philips	Ingenia	Inner	40.0	0.0002389374	0.0
888	InstituteG	study	1301	7	18.0	72.0	107.0	0.00042356776438984045	[0.0002 0.001 0. ]	Exclude-b0	3.0	Philips	Ingenia	Inner	30.0	0.0004016804	0.0
889	InstituteG	study	1301	5	18.0	73.0	82.0	0.0006173052642528823	[0.0002 0.001 0. ]	Exclude-b0	3.0	Philips	Ingenia	Inner	20.0	0.000600765	0.0
890	InstituteG	study	1301	3	18.0	95.0	69.0	0.0008454219033262446	[0.0002 0.001 0. ]	Exclude-b0	3.0	Philips	Ingenia	Inner	10.0	0.0008398517	0.0
891	InstituteG	study	1301	12	18.0	137.0	96.0	9.943295470991699e-05	[0.0002 0.001 0. ]	Exclude-b0	3.0	Philips	Ingenia	Outer	50.0	0.000124718	0.0
892	InstituteG	study	1301	10	18.0	118.0	132.0	0.0002670671221000886	[0.0002 0.001 0. ]	Exclude-b0	3.0	Philips	Ingenia	Outer	40.0	0.0002441648	0.0
893	InstituteG	study	1301	8	18.0	71.0	134.0	0.00046923896027141286	[0.0002 0.001 0. ]	Exclude-b0	3.0	Philips	Ingenia	Outer	30.0	0.00040203618	0.0
894	InstituteG	study	1301	6	18.0	50.0	95.0	0.0006413827629374697	[0.0002 0.001 0. ]	Exclude-b0	3.0	Philips	Ingenia	Outer	20.0	0.0005993215	0.0
895	InstituteG	study	1301	4	18.0	74.0	56.0	0.0008531888186605628	[0.0002 0.001 0. ]	Exclude-b0	3.0	Philips	Ingenia	Outer	10.0	0.0008328774	0.0
896	InstituteG	study	1301	2	18.0	119.0	56.0	0.001181430584116903	[0.0002 0.001 0. ]	Exclude-b0	3.0	Philips	Ingenia	Outer	0.0	0.0011174768	0.0
897	InstituteG	study	1401	0	18.0	93.0	94.0	0.0011109876762420254	[0.0002 0.001 0. ]	Exclude-b0	3.0	Philips	Ingenia	Centre	0.0	0.0011092794	0.0
898	InstituteG	study	1401	1	18.0	116.0	82.0	0.0011177370824302353	[0.0002 0.001 0. ]	Exclude-b0	3.0	Philips	Ingenia	Inner	0.0	0.001104485	0.0
899	InstituteG	study	1401	11	18.0	116.0	108.0	0.000121283331056117	[0.0002 0.001 0. ]	Exclude-b0	3.0	Philips	Ingenia	Inner	50.0	0.0001293253	0.0
900	InstituteG	study	1401	9	18.0	92.0	122.0	0.0002824413538163061	[0.0002 0.001 0. ]	Exclude-b0	3.0	Philips	Ingenia	Inner	40.0	0.0002389374	0.0
901	InstituteG	study	1401	7	18.0	72.0	107.0	0.0004296249573847284	[0.0002 0.001 0. ]	Exclude-b0	3.0	Philips	Ingenia	Inner	30.0	0.0004016804	0.0
902	InstituteG	study	1401	5	18.0	73.0	82.0	0.0006246213563124668	[0.0002 0.001 0. ]	Exclude-b0	3.0	Philips	Ingenia	Inner	20.0	0.000600765	0.0
903	InstituteG	study	1401	3	18.0	95.0	69.0	0.0008435322874860409	[0.0002 0.001 0. ]	Exclude-b0	3.0	Philips	Ingenia	Inner	10.0	0.0008398517	0.0
904	InstituteG	study	1401	12	18.0	137.0	96.0	9.636797482400432e-05	[0.0002 0.001 0. ]	Exclude-b0	3.0	Philips	Ingenia	Outer	50.0	0.000124718	0.0
905	InstituteG	study	1401	10	18.0	118.0	132.0	0.0002707611649051629	[0.0002 0.001 0. ]	Exclude-b0	3.0	Philips	Ingenia	Outer	40.0	0.0002441648	0.0
906	InstituteG	study	1401	8	18.0	71.0	134.0	0.0004728915540574656	[0.0002 0.001 0. ]	Exclude-b0	3.0	Philips	Ingenia	Outer	30.0	0.00040203618	0.0
907	InstituteG	study	1401	6	18.0	50.0	95.0	0.0006446681136035196	[0.0002 0.001 0. ]	Exclude-b0	3.0	Philips	Ingenia	Outer	20.0	0.0005993215	0.0
908	InstituteG	study	1401	4	18.0	74.0	56.0	0.0008516860522951782	[0.0002 0.001 0. ]	Exclude-b0	3.0	Philips	Ingenia	Outer	10.0	0.0008328774	0.0
909	InstituteG	study	1401	2	18.0	119.0	56.0	0.0011908861567825244	[0.0002 0.001 0. ]	Exclude-b0	3.0	Philips	Ingenia	Outer	0.0	0.0011174768	0.0
910	InstituteG	study	1501	0	18.0	93.0	94.0	0.0011121815519919754	[0.0002 0.001 0. ]	Exclude-b0	3.0	Philips	Ingenia	Centre	0.0	0.0011092794	0.0
911	InstituteG	study	1501	1	18.0	116.0	82.0	0.0011224341494535412	[0.0002 0.001 0. ]	Exclude-b0	3.0	Philips	Ingenia	Inner	0.0	0.001104485	0.0
912	InstituteG	study	1501	11	18.0	116.0	108.0	0.0001323758511453451	[0.0002 0.001 0. ]	Exclude-b0	3.0	Philips	Ingenia	Inner	50.0	0.0001293253	0.0
913	InstituteG	study	1501	9	18.0	92.0	122.0	0.0002854915628012911	[0.0002 0.001 0. ]	Exclude-b0	3.0	Philips	Ingenia	Inner	40.0	0.0002389374	0.0
914	InstituteG	study	1501	7	18.0	72.0	107.0	0.00043330141660429753	[0.0002 0.001 0. ]	Exclude-b0	3.0	Philips	Ingenia	Inner	30.0	0.0004016804	0.0
915	InstituteG	study	1501	5	18.0	73.0	82.0	0.0006232186505846519	[0.0002 0.001 0. ]	Exclude-b0	3.0	Philips	Ingenia	Inner	20.0	0.000600765	0.0
916	InstituteG	study	1501	3	18.0	95.0	69.0	0.0008448042557772822	[0.0002 0.001 0. ]	Exclude-b0	3.0	Philips	Ingenia	Inner	10.0	0.0008398517	0.0
917	InstituteG	study	1501	12	18.0	137.0	96.0	9.807812039289211e-05	[0.0002 0.001 0. ]	Exclude-b0	3.0	Philips	Ingenia	Outer	50.0	0.000124718	0.0
918	InstituteG	study	1501	10	18.0	118.0	132.0	0.0002718869329164684	[0.0002 0.001 0. ]	Exclude-b0	3.0	Philips	Ingenia	Outer	40.0	0.0002441648	0.0
919	InstituteG	study	1501	8	18.0	71.0	134.0	0.00047613623521431937	[0.0002 0.001 0. ]	Exclude-b0	3.0	Philips	Ingenia	Outer	30.0	0.00040203618	0.0
920	InstituteG	study	1501	6	18.0	50.0	95.0	0.0006458464712478461	[0.0002 0.001 0. ]	Exclude-b0	3.0	Philips	Ingenia	Outer	20.0	0.0005993215	0.0
921	InstituteG	study	1501	4	18.0	74.0	56.0	0.0008517059469167829	[0.0002 0.001 0. ]	Exclude-b0	3.0	Philips	Ingenia	Outer	10.0	0.0008328774	0.0
922	InstituteG	study	1501	2	18.0	119.0	56.0	0.001189512135585478	[0.0002 0.001 0. ]	Exclude-b0	3.0	Philips	Ingenia	Outer	0.0	0.0011174768	0.0
923	InstituteH	study	1101	0	19.0	95.0	99.0	0.0011163064194480426	[0.0002 0.001 0. ]	Exclude-b0	3.0	Philips	Ingenia	Centre	0.0	0.0011092794	0.0
924	InstituteH	study	1101	1	19.0	69.0	98.0	0.0011021563416293131	[0.0002 0.001 0. ]	Exclude-b0	3.0	Philips	Ingenia	Inner	0.0	0.001104485	0.0
925	InstituteH	study	1101	11	19.0	81.0	75.0	0.00010412808639616305	[0.0002 0.001 0. ]	Exclude-b0	3.0	Philips	Ingenia	Inner	50.0	0.0001293253	0.0
926	InstituteH	study	1101	9	19.0	109.0	74.0	0.00023695179846357526	[0.0002 0.001 0. ]	Exclude-b0	3.0	Philips	Ingenia	Inner	40.0	0.0002389374	0.0
927	InstituteH	study	1101	7	19.0	120.0	100.0	0.00039777376757104587	[0.0002 0.001 0. ]	Exclude-b0	3.0	Philips	Ingenia	Inner	30.0	0.0004016804	0.0
928	InstituteH	study	1101	5	19.0	108.0	122.0	0.0006170650664311331	[0.0002 0.001 0. ]	Exclude-b0	3.0	Philips	Ingenia	Inner	20.0	0.000600765	0.0
929	InstituteH	study	1101	3	19.0	82.0	121.0	0.0008267025659018957	[0.0002 0.001 0. ]	Exclude-b0	3.0	Philips	Ingenia	Inner	10.0	0.0008398517	0.0
930	InstituteH	study	1101	12	19.0	57.0	74.0	0.00010431349253831873	[0.0002 0.001 0. ]	Exclude-b0	3.0	Philips	Ingenia	Outer	50.0	0.000124718	0.0
931	InstituteH	study	1101	10	19.0	97.0	55.0	0.0002200795365025051	[0.0002 0.001 0. ]	Exclude-b0	3.0	Philips	Ingenia	Outer	40.0	0.0002441648	0.0
932	InstituteH	study	1101	8	19.0	135.0	77.0	0.0004000633509317261	[0.0002 0.001 0. ]	Exclude-b0	3.0	Philips	Ingenia	Outer	30.0	0.00040203618	0.0
933	InstituteH	study	1101	6	19.0	134.0	121.0	0.0006020142618307098	[0.0002 0.001 0. ]	Exclude-b0	3.0	Philips	Ingenia	Outer	20.0	0.0005993215	0.0
934	InstituteH	study	1101	4	19.0	97.0	142.0	0.0008541229553099943	[0.0002 0.001 0. ]	Exclude-b0	3.0	Philips	Ingenia	Outer	10.0	0.0008328774	0.0
935	InstituteH	study	1101	2	19.0	58.0	120.0	0.0011030526846286528	[0.0002 0.001 0. ]	Exclude-b0	3.0	Philips	Ingenia	Outer	0.0	0.0011174768	0.0
936	InstituteH	study	1201	0	19.0	95.0	99.0	0.001117374093143943	[0.0002 0.001 0. ]	Exclude-b0	3.0	Philips	Ingenia	Centre	0.0	0.0011092794	0.0
937	InstituteH	study	1201	1	19.0	69.0	98.0	0.0010994244344139379	[0.0002 0.001 0. ]	Exclude-b0	3.0	Philips	Ingenia	Inner	0.0	0.001104485	0.0
938	InstituteH	study	1201	11	19.0	81.0	75.0	0.0001110805539439757	[0.0002 0.001 0. ]	Exclude-b0	3.0	Philips	Ingenia	Inner	50.0	0.0001293253	0.0
939	InstituteH	study	1201	9	19.0	109.0	74.0	0.00023526212427397154	[0.0002 0.001 0. ]	Exclude-b0	3.0	Philips	Ingenia	Inner	40.0	0.0002389374	0.0
940	InstituteH	study	1201	7	19.0	120.0	100.0	0.0003964082607770583	[0.0002 0.001 0. ]	Exclude-b0	3.0	Philips	Ingenia	Inner	30.0	0.0004016804	0.0
941	InstituteH	study	1201	5	19.0	108.0	122.0	0.0006142755558577592	[0.0002 0.001 0. ]	Exclude-b0	3.0	Philips	Ingenia	Inner	20.0	0.000600765	0.0
942	InstituteH	study	1201	3	19.0	82.0	121.0	0.0008293880193106355	[0.0002 0.001 0. ]	Exclude-b0	3.0	Philips	Ingenia	Inner	10.0	0.0008398517	0.0
943	InstituteH	study	1201	12	19.0	57.0	74.0	0.00010257363492120686	[0.0002 0.001 0. ]	Exclude-b0	3.0	Philips	Ingenia	Outer	50.0	0.000124718	0.0
944	InstituteH	study	1201	10	19.0	97.0	55.0	0.00021831285787162928	[0.0002 0.001 0. ]	Exclude-b0	3.0	Philips	Ingenia	Outer	40.0	0.0002441648	0.0
945	InstituteH	study	1201	8	19.0	135.0	77.0	0.00039870596205266427	[0.0002 0.001 0. ]	Exclude-b0	3.0	Philips	Ingenia	Outer	30.0	0.00040203618	0.0
946	InstituteH	study	1201	6	19.0	134.0	121.0	0.0006050559551974476	[0.0002 0.001 0. ]	Exclude-b0	3.0	Philips	Ingenia	Outer	20.0	0.0005993215	0.0
947	InstituteH	study	1201	4	19.0	97.0	142.0	0.0008568506973763656	[0.0002 0.001 0. ]	Exclude-b0	3.0	Philips	Ingenia	Outer	10.0	0.0008328774	0.0
948	InstituteH	study	1201	2	19.0	58.0	120.0	0.0011006831922613163	[0.0002 0.001 0. ]	Exclude-b0	3.0	Philips	Ingenia	Outer	0.0	0.0011174768	0.0
949	InstituteH	study	1301	0	19.0	95.0	99.0	0.0011223858121300766	[0.0002 0.001 0. ]	Exclude-b0	3.0	Philips	Ingenia	Centre	0.0	0.0011092794	0.0
950	InstituteH	study	1301	1	19.0	69.0	98.0	0.0010985480337811994	[0.0002 0.001 0. ]	Exclude-b0	3.0	Philips	Ingenia	Inner	0.0	0.001104485	0.0
951	InstituteH	study	1301	11	19.0	81.0	75.0	0.00011172148185082451	[0.0002 0.001 0. ]	Exclude-b0	3.0	Philips	Ingenia	Inner	50.0	0.0001293253	0.0
952	InstituteH	study	1301	9	19.0	109.0	74.0	0.0002324748274032135	[0.0002 0.001 0. ]	Exclude-b0	3.0	Philips	Ingenia	Inner	40.0	0.0002389374	0.0
953	InstituteH	study	1301	7	19.0	120.0	100.0	0.000393338071842266	[0.0002 0.001 0. ]	Exclude-b0	3.0	Philips	Ingenia	Inner	30.0	0.0004016804	0.0
954	InstituteH	study	1301	5	19.0	108.0	122.0	0.0006152875040499017	[0.0002 0.001 0. ]	Exclude-b0	3.0	Philips	Ingenia	Inner	20.0	0.000600765	0.0
955	InstituteH	study	1301	3	19.0	82.0	121.0	0.0008335715224021083	[0.0002 0.001 0. ]	Exclude-b0	3.0	Philips	Ingenia	Inner	10.0	0.0008398517	0.0
956	InstituteH	study	1301	12	19.0	57.0	74.0	0.00010141920323087039	[0.0002 0.001 0. ]	Exclude-b0	3.0	Philips	Ingenia	Outer	50.0	0.000124718	0.0
957	InstituteH	study	1301	10	19.0	97.0	55.0	0.00021635525325423396	[0.0002 0.001 0. ]	Exclude-b0	3.0	Philips	Ingenia	Outer	40.0	0.0002441648	0.0
958	InstituteH	study	1301	8	19.0	135.0	77.0	0.00039703675386545137	[0.0002 0.001 0. ]	Exclude-b0	3.0	Philips	Ingenia	Outer	30.0	0.00040203618	0.0
959	InstituteH	study	1301	6	19.0	134.0	121.0	0.0006035269696364681	[0.0002 0.001 0. ]	Exclude-b0	3.0	Philips	Ingenia	Outer	20.0	0.0005993215	0.0
960	InstituteH	study	1301	4	19.0	97.0	142.0	0.0008574695624625875	[0.0002 0.001 0. ]	Exclude-b0	3.0	Philips	Ingenia	Outer	10.0	0.0008328774	0.0
961	InstituteH	study	1301	2	19.0	58.0	120.0	0.0011002866024692989	[0.0002 0.001 0. ]	Exclude-b0	3.0	Philips	Ingenia	Outer	0.0	0.0011174768	0.0
962	InstituteH	study	1401	0	19.0	95.0	99.0	0.0011300228233912344	[0.0002 0.001 0. ]	Exclude-b0	3.0	Philips	Ingenia	Centre	0.0	0.0011092794	0.0
963	InstituteH	study	1401	1	19.0	69.0	98.0	0.001099926212174788	[0.0002 0.001 0. ]	Exclude-b0	3.0	Philips	Ingenia	Inner	0.0	0.001104485	0.0
964	InstituteH	study	1401	11	19.0	81.0	75.0	0.00010833506044981068	[0.0002 0.001 0. ]	Exclude-b0	3.0	Philips	Ingenia	Inner	50.0	0.0001293253	0.0
965	InstituteH	study	1401	9	19.0	109.0	74.0	0.00023183951077281972	[0.0002 0.001 0. ]	Exclude-b0	3.0	Philips	Ingenia	Inner	40.0	0.0002389374	0.0
966	InstituteH	study	1401	7	19.0	120.0	100.0	0.00039190044042792236	[0.0002 0.001 0. ]	Exclude-b0	3.0	Philips	Ingenia	Inner	30.0	0.0004016804	0.0
967	InstituteH	study	1401	5	19.0	108.0	122.0	0.0006138221337944458	[0.0002 0.001 0. ]	Exclude-b0	3.0	Philips	Ingenia	Inner	20.0	0.000600765	0.0
968	InstituteH	study	1401	3	19.0	82.0	121.0	0.0008330816700267683	[0.0002 0.001 0. ]	Exclude-b0	3.0	Philips	Ingenia	Inner	10.0	0.0008398517	0.0
969	InstituteH	study	1401	12	19.0	57.0	74.0	0.00010107496334480391	[0.0002 0.001 0. ]	Exclude-b0	3.0	Philips	Ingenia	Outer	50.0	0.000124718	0.0
970	InstituteH	study	1401	10	19.0	97.0	55.0	0.0002148048586467385	[0.0002 0.001 0. ]	Exclude-b0	3.0	Philips	Ingenia	Outer	40.0	0.0002441648	0.0
971	InstituteH	study	1401	8	19.0	135.0	77.0	0.000393433271529078	[0.0002 0.001 0. ]	Exclude-b0	3.0	Philips	Ingenia	Outer	30.0	0.00040203618	0.0
972	InstituteH	study	1401	6	19.0	134.0	121.0	0.0006051273741672594	[0.0002 0.001 0. ]	Exclude-b0	3.0	Philips	Ingenia	Outer	20.0	0.0005993215	0.0
973	InstituteH	study	1401	4	19.0	97.0	142.0	0.0008584912756563431	[0.0002 0.001 0. ]	Exclude-b0	3.0	Philips	Ingenia	Outer	10.0	0.0008328774	0.0
974	InstituteH	study	1401	2	19.0	58.0	120.0	0.0011012850567386516	[0.0002 0.001 0. ]	Exclude-b0	3.0	Philips	Ingenia	Outer	0.0	0.0011174768	0.0
975	InstituteI	study	1001	0	22.0	118.0	120.0	0.0010985633154784982	[0.0002 0.001 0. ]	Exclude-b0	3.0	Philips	Ingenia	Centre	0.0	0.0011092794	0.0
976	InstituteI	study	1001	1	22.0	150.0	114.0	0.0011031869951849222	[0.0002 0.001 0. ]	Exclude-b0	3.0	Philips	Ingenia	Inner	0.0	0.001104485	0.0
977	InstituteI	study	1001	11	22.0	127.0	90.0	9.113091456786953e-05	[0.0002 0.001 0. ]	Exclude-b0	3.0	Philips	Ingenia	Inner	50.0	0.0001293253	0.0
978	InstituteI	study	1001	9	22.0	96.0	94.0	0.00022958609834540088	[0.0002 0.001 0. ]	Exclude-b0	3.0	Philips	Ingenia	Inner	40.0	0.0002389374	0.0
979	InstituteI	study	1001	7	22.0	86.0	127.0	0.0004059660073096854	[0.0002 0.001 0. ]	Exclude-b0	3.0	Philips	Ingenia	Inner	30.0	0.0004016804	0.0
980	InstituteI	study	1001	5	22.0	108.0	152.0	0.0006110964901129978	[0.0002 0.001 0. ]	Exclude-b0	3.0	Philips	Ingenia	Inner	20.0	0.000600765	0.0
981	InstituteI	study	1001	3	22.0	140.0	144.0	0.0008382019385623214	[0.0002 0.001 0. ]	Exclude-b0	3.0	Philips	Ingenia	Inner	10.0	0.0008398517	0.0
982	InstituteI	study	1001	12	22.0	162.0	82.0	0.0001240434513069735	[0.0002 0.001 0. ]	Exclude-b0	3.0	Philips	Ingenia	Outer	50.0	0.000124718	0.0
983	InstituteI	study	1001	10	22.0	108.0	66.0	0.00022659088312479	[0.0002 0.001 0. ]	Exclude-b0	3.0	Philips	Ingenia	Outer	40.0	0.0002441648	0.0
984	InstituteI	study	1001	8	22.0	68.0	100.0	0.00039687893755152196	[0.0002 0.001 0. ]	Exclude-b0	3.0	Philips	Ingenia	Outer	30.0	0.00040203618	0.0
985	InstituteI	study	1001	6	22.0	79.0	156.0	0.000624529675248312	[0.0002 0.001 0. ]	Exclude-b0	3.0	Philips	Ingenia	Outer	20.0	0.0005993215	0.0
986	InstituteI	study	1001	4	22.0	132.0	173.0	0.0008575770629915906	[0.0002 0.001 0. ]	Exclude-b0	3.0	Philips	Ingenia	Outer	10.0	0.0008328774	0.0
987	InstituteI	study	1001	2	22.0	172.0	138.0	0.0011273868649231287	[0.0002 0.001 0. ]	Exclude-b0	3.0	Philips	Ingenia	Outer	0.0	0.0011174768	0.0
988	InstituteI	study	1101	0	22.0	118.0	120.0	0.0010991931842256723	[0.0002 0.001 0. ]	Exclude-b0	3.0	Philips	Ingenia	Centre	0.0	0.0011092794	0.0
989	InstituteI	study	1101	1	22.0	150.0	114.0	0.0011027105545524498	[0.0002 0.001 0. ]	Exclude-b0	3.0	Philips	Ingenia	Inner	0.0	0.001104485	0.0
990	InstituteI	study	1101	11	22.0	127.0	90.0	8.903337475925375e-05	[0.0002 0.001 0. ]	Exclude-b0	3.0	Philips	Ingenia	Inner	50.0	0.0001293253	0.0
991	InstituteI	study	1101	9	22.0	96.0	94.0	0.00023030678640545212	[0.0002 0.001 0. ]	Exclude-b0	3.0	Philips	Ingenia	Inner	40.0	0.0002389374	0.0
992	InstituteI	study	1101	7	22.0	86.0	127.0	0.0004064518276905797	[0.0002 0.001 0. ]	Exclude-b0	3.0	Philips	Ingenia	Inner	30.0	0.0004016804	0.0
993	InstituteI	study	1101	5	22.0	108.0	152.0	0.0006131535335283469	[0.0002 0.001 0. ]	Exclude-b0	3.0	Philips	Ingenia	Inner	20.0	0.000600765	0.0
994	InstituteI	study	1101	3	22.0	140.0	144.0	0.0008383233461903469	[0.0002 0.001 0. ]	Exclude-b0	3.0	Philips	Ingenia	Inner	10.0	0.0008398517	0.0
995	InstituteI	study	1101	12	22.0	162.0	82.0	0.00012047965215445405	[0.0002 0.001 0. ]	Exclude-b0	3.0	Philips	Ingenia	Outer	50.0	0.000124718	0.0
996	InstituteI	study	1101	10	22.0	108.0	66.0	0.0002235459440118442	[0.0002 0.001 0. ]	Exclude-b0	3.0	Philips	Ingenia	Outer	40.0	0.0002441648	0.0
997	InstituteI	study	1101	8	22.0	68.0	100.0	0.0003992609171488312	[0.0002 0.001 0. ]	Exclude-b0	3.0	Philips	Ingenia	Outer	30.0	0.00040203618	0.0
998	InstituteI	study	1101	6	22.0	79.0	156.0	0.0006231000326938815	[0.0002 0.001 0. ]	Exclude-b0	3.0	Philips	Ingenia	Outer	20.0	0.0005993215	0.0
999	InstituteI	study	1101	4	22.0	132.0	173.0	0.0008553236042691782	[0.0002 0.001 0. ]	Exclude-b0	3.0	Philips	Ingenia	Outer	10.0	0.0008328774	0.0
1000	InstituteI	study	1101	2	22.0	172.0	138.0	0.0011244056462076512	[0.0002 0.001 0. ]	Exclude-b0	3.0	Philips	Ingenia	Outer	0.0	0.0011174768	0.0
1001	InstituteI	study	1201	0	22.0	118.0	120.0	0.0011013753771042256	[0.0002 0.001 0. ]	Exclude-b0	3.0	Philips	Ingenia	Centre	0.0	0.0011092794	0.0
1002	InstituteI	study	1201	1	22.0	150.0	114.0	0.0011086284058919465	[0.0002 0.001 0. ]	Exclude-b0	3.0	Philips	Ingenia	Inner	0.0	0.001104485	0.0
1003	InstituteI	study	1201	11	22.0	127.0	90.0	9.092295958914143e-05	[0.0002 0.001 0. ]	Exclude-b0	3.0	Philips	Ingenia	Inner	50.0	0.0001293253	0.0
1004	InstituteI	study	1201	9	22.0	96.0	94.0	0.0002336516408246845	[0.0002 0.001 0. ]	Exclude-b0	3.0	Philips	Ingenia	Inner	40.0	0.0002389374	0.0
1005	InstituteI	study	1201	7	22.0	86.0	127.0	0.0004096876047064993	[0.0002 0.001 0. ]	Exclude-b0	3.0	Philips	Ingenia	Inner	30.0	0.0004016804	0.0
1006	InstituteI	study	1201	5	22.0	108.0	152.0	0.0006123223455876636	[0.0002 0.001 0. ]	Exclude-b0	3.0	Philips	Ingenia	Inner	20.0	0.000600765	0.0
1007	InstituteI	study	1201	3	22.0	140.0	144.0	0.0008370120086407798	[0.0002 0.001 0. ]	Exclude-b0	3.0	Philips	Ingenia	Inner	10.0	0.0008398517	0.0
1008	InstituteI	study	1201	12	22.0	162.0	82.0	0.00011703525048115676	[0.0002 0.001 0. ]	Exclude-b0	3.0	Philips	Ingenia	Outer	50.0	0.000124718	0.0
1009	InstituteI	study	1201	10	22.0	108.0	66.0	0.00022306679688965868	[0.0002 0.001 0. ]	Exclude-b0	3.0	Philips	Ingenia	Outer	40.0	0.0002441648	0.0
1010	InstituteI	study	1201	8	22.0	68.0	100.0	0.0004004134532064865	[0.0002 0.001 0. ]	Exclude-b0	3.0	Philips	Ingenia	Outer	30.0	0.00040203618	0.0
1011	InstituteI	study	1201	6	22.0	79.0	156.0	0.0006214888990500023	[0.0002 0.001 0. ]	Exclude-b0	3.0	Philips	Ingenia	Outer	20.0	0.0005993215	0.0
1012	InstituteI	study	1201	4	22.0	132.0	173.0	0.0008556048211119817	[0.0002 0.001 0. ]	Exclude-b0	3.0	Philips	Ingenia	Outer	10.0	0.0008328774	0.0
1013	InstituteI	study	1201	2	22.0	172.0	138.0	0.001126730730585525	[0.0002 0.001 0. ]	Exclude-b0	3.0	Philips	Ingenia	Outer	0.0	0.0011174768	0.0
1014	InstituteI	study	1301	0	22.0	118.0	120.0	0.0011058677832690078	[0.0002 0.001 0. ]	Exclude-b0	3.0	Philips	Ingenia	Centre	0.0	0.0011092794	0.0
1015	InstituteI	study	1301	1	22.0	150.0	114.0	0.0011063589937727494	[0.0002 0.001 0. ]	Exclude-b0	3.0	Philips	Ingenia	Inner	0.0	0.001104485	0.0
1016	InstituteI	study	1301	11	22.0	127.0	90.0	9.202434566233236e-05	[0.0002 0.001 0. ]	Exclude-b0	3.0	Philips	Ingenia	Inner	50.0	0.0001293253	0.0
1017	InstituteI	study	1301	9	22.0	96.0	94.0	0.00023356618586796893	[0.0002 0.001 0. ]	Exclude-b0	3.0	Philips	Ingenia	Inner	40.0	0.0002389374	0.0
1018	InstituteI	study	1301	7	22.0	86.0	127.0	0.0004105933364821088	[0.0002 0.001 0. ]	Exclude-b0	3.0	Philips	Ingenia	Inner	30.0	0.0004016804	0.0
1019	InstituteI	study	1301	5	22.0	108.0	152.0	0.0006137660361585744	[0.0002 0.001 0. ]	Exclude-b0	3.0	Philips	Ingenia	Inner	20.0	0.000600765	0.0
1020	InstituteI	study	1301	3	22.0	140.0	144.0	0.0008380273126049473	[0.0002 0.001 0. ]	Exclude-b0	3.0	Philips	Ingenia	Inner	10.0	0.0008398517	0.0
1021	InstituteI	study	1301	12	22.0	162.0	82.0	0.00012273518620403378	[0.0002 0.001 0. ]	Exclude-b0	3.0	Philips	Ingenia	Outer	50.0	0.000124718	0.0
1022	InstituteI	study	1301	10	22.0	108.0	66.0	0.00022212371294606749	[0.0002 0.001 0. ]	Exclude-b0	3.0	Philips	Ingenia	Outer	40.0	0.0002441648	0.0
1023	InstituteI	study	1301	8	22.0	68.0	100.0	0.00039958135835697325	[0.0002 0.001 0. ]	Exclude-b0	3.0	Philips	Ingenia	Outer	30.0	0.00040203618	0.0
1024	InstituteI	study	1301	6	22.0	79.0	156.0	0.0006228031203159328	[0.0002 0.001 0. ]	Exclude-b0	3.0	Philips	Ingenia	Outer	20.0	0.0005993215	0.0
1025	InstituteI	study	1301	4	22.0	132.0	173.0	0.0008527726375346939	[0.0002 0.001 0. ]	Exclude-b0	3.0	Philips	Ingenia	Outer	10.0	0.0008328774	0.0
1026	InstituteI	study	1301	2	22.0	172.0	138.0	0.001129741833686462	[0.0002 0.001 0. ]	Exclude-b0	3.0	Philips	Ingenia	Outer	0.0	0.0011174768	0.0
1027	InstituteJ	study	0017	0	12.0	75.0	84.0	0.0011304570411728616	[0.0002 0.0004 0.0008 0.001 0. ]	Exclude-b0	3.0	Siemens	Skyra	Centre	0.0	0.0011092794	0.0
1028	InstituteJ	study	0017	1	12.0	110.0	83.0	0.0011451973509459992	[0.0002 0.0004 0.0008 0.001 0. ]	Exclude-b0	3.0	Siemens	Skyra	Inner	0.0	0.001104485	0.0
1029	InstituteJ	study	0017	11	12.0	92.0	52.0	0.00018369898983688394	[0.0002 0.0004 0.0008 0.001 0. ]	Exclude-b0	3.0	Siemens	Skyra	Inner	50.0	0.0001293253	0.0
1030	InstituteJ	study	0017	9	12.0	57.0	51.0	0.00025649287956470935	[0.0002 0.0004 0.0008 0.001 0. ]	Exclude-b0	3.0	Siemens	Skyra	Inner	40.0	0.0002389374	0.0
1031	InstituteJ	study	0017	7	12.0	41.0	84.0	0.000432599772792088	[0.0002 0.0004 0.0008 0.001 0. ]	Exclude-b0	3.0	Siemens	Skyra	Inner	30.0	0.0004016804	0.0
1032	InstituteJ	study	0017	5	12.0	59.0	113.0	0.0006441270049306144	[0.0002 0.0004 0.0008 0.001 0. ]	Exclude-b0	3.0	Siemens	Skyra	Inner	20.0	0.000600765	0.0
1033	InstituteJ	study	0017	3	12.0	92.0	113.0	0.0008697198191643961	[0.0002 0.0004 0.0008 0.001 0. ]	Exclude-b0	3.0	Siemens	Skyra	Inner	10.0	0.0008398517	0.0
1034	InstituteJ	study	0017	12	12.0	126.0	51.0	0.0002127970040351388	[0.0002 0.0004 0.0008 0.001 0. ]	Exclude-b0	3.0	Siemens	Skyra	Outer	50.0	0.000124718	0.0
1035	InstituteJ	study	0017	10	12.0	76.0	22.0	0.0002532806288913946	[0.0002 0.0004 0.0008 0.001 0. ]	Exclude-b0	3.0	Siemens	Skyra	Outer	40.0	0.0002441648	0.0
1036	InstituteJ	study	0017	8	12.0	25.0	50.0	0.000422719861421909	[0.0002 0.0004 0.0008 0.001 0. ]	Exclude-b0	3.0	Siemens	Skyra	Outer	30.0	0.00040203618	0.0
1037	InstituteJ	study	0017	6	12.0	23.0	110.0	0.0006555742593640282	[0.0002 0.0004 0.0008 0.001 0. ]	Exclude-b0	3.0	Siemens	Skyra	Outer	20.0	0.0005993215	0.0
1038	InstituteJ	study	0017	4	12.0	77.0	142.0	0.0008662188175976944	[0.0002 0.0004 0.0008 0.001 0. ]	Exclude-b0	3.0	Siemens	Skyra	Outer	10.0	0.0008328774	0.0
1039	InstituteJ	study	0017	2	12.0	127.0	112.0	0.0011591957604900776	[0.0002 0.0004 0.0008 0.001 0. ]	Exclude-b0	3.0	Siemens	Skyra	Outer	0.0	0.0011174768	0.0
1040	InstituteK	study	0022	0	15.0	130.0	126.0	0.001113537885601875	[0.0002 0.001 0. ]	Exclude-b0	3.0	Siemens	PrismaFit	Centre	0.0	0.0011092794	0.0
1041	InstituteK	study	0022	1	15.0	156.0	120.0	0.0011152277101083299	[0.0002 0.001 0. ]	Exclude-b0	3.0	Siemens	PrismaFit	Inner	0.0	0.001104485	0.0
1042	InstituteK	study	0022	11	15.0	137.0	100.0	0.00014724403665395902	[0.0002 0.001 0. ]	Exclude-b0	3.0	Siemens	PrismaFit	Inner	50.0	0.0001293253	0.0
1043	InstituteK	study	0022	9	15.0	110.0	104.0	0.0002487287911430631	[0.0002 0.001 0. ]	Exclude-b0	3.0	Siemens	PrismaFit	Inner	40.0	0.0002389374	0.0
1044	InstituteK	study	0022	7	15.0	102.0	132.0	0.00040587042888505954	[0.0002 0.001 0. ]	Exclude-b0	3.0	Siemens	PrismaFit	Inner	30.0	0.0004016804	0.0
1045	InstituteK	study	0022	5	15.0	121.0	152.0	0.0006071538193706072	[0.0002 0.001 0. ]	Exclude-b0	3.0	Siemens	PrismaFit	Inner	20.0	0.000600765	0.0
1046	InstituteK	study	0022	3	15.0	147.0	147.0	0.0008381674243327937	[0.0002 0.001 0. ]	Exclude-b0	3.0	Siemens	PrismaFit	Inner	10.0	0.0008398517	0.0
1047	InstituteK	study	0022	12	15.0	164.0	93.0	0.00013614417773961734	[0.0002 0.001 0. ]	Exclude-b0	3.0	Siemens	PrismaFit	Outer	50.0	0.000124718	0.0
1048	InstituteK	study	0022	10	15.0	118.0	81.0	0.00024849516994743573	[0.0002 0.001 0. ]	Exclude-b0	3.0	Siemens	PrismaFit	Outer	40.0	0.0002441648	0.0
1049	InstituteK	study	0022	8	15.0	83.0	109.0	0.00039909969182586914	[0.0002 0.001 0. ]	Exclude-b0	3.0	Siemens	PrismaFit	Outer	30.0	0.00040203618	0.0
1050	InstituteK	study	0022	6	15.0	91.0	157.0	0.0006058581882916117	[0.0002 0.001 0. ]	Exclude-b0	3.0	Siemens	PrismaFit	Outer	20.0	0.0005993215	0.0
1051	InstituteK	study	0022	4	15.0	139.0	173.0	0.0008405922873812866	[0.0002 0.001 0. ]	Exclude-b0	3.0	Siemens	PrismaFit	Outer	10.0	0.0008328774	0.0
1052	InstituteK	study	0022	2	15.0	173.0	142.0	0.0011165248474917702	[0.0002 0.001 0. ]	Exclude-b0	3.0	Siemens	PrismaFit	Outer	0.0	0.0011174768	0.0
1053	InstituteK	study	0026	0	15.0	130.0	126.0	0.0011141183204922554	[0.0002 0.001 0. ]	Exclude-b0	3.0	Siemens	PrismaFit	Centre	0.0	0.0011092794	0.0
1054	InstituteK	study	0026	1	15.0	156.0	120.0	0.0011134942086053765	[0.0002 0.001 0. ]	Exclude-b0	3.0	Siemens	PrismaFit	Inner	0.0	0.001104485	0.0
1055	InstituteK	study	0026	11	15.0	137.0	100.0	0.0001464266729129969	[0.0002 0.001 0. ]	Exclude-b0	3.0	Siemens	PrismaFit	Inner	50.0	0.0001293253	0.0
1056	InstituteK	study	0026	9	15.0	110.0	104.0	0.000248768156954751	[0.0002 0.001 0. ]	Exclude-b0	3.0	Siemens	PrismaFit	Inner	40.0	0.0002389374	0.0
1057	InstituteK	study	0026	7	15.0	102.0	132.0	0.00040659381670983823	[0.0002 0.001 0. ]	Exclude-b0	3.0	Siemens	PrismaFit	Inner	30.0	0.0004016804	0.0
1058	InstituteK	study	0026	5	15.0	121.0	152.0	0.0006073691546261441	[0.0002 0.001 0. ]	Exclude-b0	3.0	Siemens	PrismaFit	Inner	20.0	0.000600765	0.0
1059	InstituteK	study	0026	3	15.0	147.0	147.0	0.0008400143438479558	[0.0002 0.001 0. ]	Exclude-b0	3.0	Siemens	PrismaFit	Inner	10.0	0.0008398517	0.0
1060	InstituteK	study	0026	12	15.0	164.0	93.0	0.00013568166629204553	[0.0002 0.001 0. ]	Exclude-b0	3.0	Siemens	PrismaFit	Outer	50.0	0.000124718	0.0
1061	InstituteK	study	0026	10	15.0	118.0	81.0	0.0002474289126758708	[0.0002 0.001 0. ]	Exclude-b0	3.0	Siemens	PrismaFit	Outer	40.0	0.0002441648	0.0
1062	InstituteK	study	0026	8	15.0	83.0	109.0	0.0003994951850588601	[0.0002 0.001 0. ]	Exclude-b0	3.0	Siemens	PrismaFit	Outer	30.0	0.00040203618	0.0
1063	InstituteK	study	0026	6	15.0	91.0	157.0	0.0006051873246791264	[0.0002 0.001 0. ]	Exclude-b0	3.0	Siemens	PrismaFit	Outer	20.0	0.0005993215	0.0
1064	InstituteK	study	0026	4	15.0	139.0	173.0	0.0008419583339360838	[0.0002 0.001 0. ]	Exclude-b0	3.0	Siemens	PrismaFit	Outer	10.0	0.0008328774	0.0
1065	InstituteK	study	0026	2	15.0	173.0	142.0	0.0011173156810959455	[0.0002 0.001 0. ]	Exclude-b0	3.0	Siemens	PrismaFit	Outer	0.0	0.0011174768	0.0
1066	InstituteK	study	0030	0	15.0	130.0	126.0	0.001112878833985551	[0.0002 0.001 0. ]	Exclude-b0	3.0	Siemens	PrismaFit	Centre	0.0	0.0011092794	0.0
1067	InstituteK	study	0030	1	15.0	156.0	120.0	0.0011132638074745828	[0.0002 0.001 0. ]	Exclude-b0	3.0	Siemens	PrismaFit	Inner	0.0	0.001104485	0.0
1068	InstituteK	study	0030	11	15.0	137.0	100.0	0.00014384464589503883	[0.0002 0.001 0. ]	Exclude-b0	3.0	Siemens	PrismaFit	Inner	50.0	0.0001293253	0.0
1069	InstituteK	study	0030	9	15.0	110.0	104.0	0.00024931294872675966	[0.0002 0.001 0. ]	Exclude-b0	3.0	Siemens	PrismaFit	Inner	40.0	0.0002389374	0.0
1070	InstituteK	study	0030	7	15.0	102.0	132.0	0.0004049617317987626	[0.0002 0.001 0. ]	Exclude-b0	3.0	Siemens	PrismaFit	Inner	30.0	0.0004016804	0.0
1071	InstituteK	study	0030	5	15.0	121.0	152.0	0.0006071223723238195	[0.0002 0.001 0. ]	Exclude-b0	3.0	Siemens	PrismaFit	Inner	20.0	0.000600765	0.0
1072	InstituteK	study	0030	3	15.0	147.0	147.0	0.0008393314553513064	[0.0002 0.001 0. ]	Exclude-b0	3.0	Siemens	PrismaFit	Inner	10.0	0.0008398517	0.0
1073	InstituteK	study	0030	12	15.0	164.0	93.0	0.0001377186671879991	[0.0002 0.001 0. ]	Exclude-b0	3.0	Siemens	PrismaFit	Outer	50.0	0.000124718	0.0
1074	InstituteK	study	0030	10	15.0	118.0	81.0	0.0002486836095074761	[0.0002 0.001 0. ]	Exclude-b0	3.0	Siemens	PrismaFit	Outer	40.0	0.0002441648	0.0
1075	InstituteK	study	0030	8	15.0	83.0	109.0	0.00040020441266307513	[0.0002 0.001 0. ]	Exclude-b0	3.0	Siemens	PrismaFit	Outer	30.0	0.00040203618	0.0
1076	InstituteK	study	0030	6	15.0	91.0	157.0	0.0006056368280099278	[0.0002 0.001 0. ]	Exclude-b0	3.0	Siemens	PrismaFit	Outer	20.0	0.0005993215	0.0
1077	InstituteK	study	0030	4	15.0	139.0	173.0	0.0008421936284483697	[0.0002 0.001 0. ]	Exclude-b0	3.0	Siemens	PrismaFit	Outer	10.0	0.0008328774	0.0
1078	InstituteK	study	0030	2	15.0	173.0	142.0	0.0011186075533644816	[0.0002 0.001 0. ]	Exclude-b0	3.0	Siemens	PrismaFit	Outer	0.0	0.0011174768	0.0
1079	InstituteK	study	0034	0	15.0	130.0	126.0	0.001114191852328458	[0.0002 0.001 0. ]	Exclude-b0	3.0	Siemens	PrismaFit	Centre	0.0	0.0011092794	0.0
1080	InstituteK	study	0034	1	15.0	156.0	120.0	0.0011132172760824617	[0.0002 0.001 0. ]	Exclude-b0	3.0	Siemens	PrismaFit	Inner	0.0	0.001104485	0.0
1081	InstituteK	study	0034	11	15.0	137.0	100.0	0.00014497027439955163	[0.0002 0.001 0. ]	Exclude-b0	3.0	Siemens	PrismaFit	Inner	50.0	0.0001293253	0.0
1082	InstituteK	study	0034	9	15.0	110.0	104.0	0.00024928122346405554	[0.0002 0.001 0. ]	Exclude-b0	3.0	Siemens	PrismaFit	Inner	40.0	0.0002389374	0.0
1083	InstituteK	study	0034	7	15.0	102.0	132.0	0.00040479852852141917	[0.0002 0.001 0. ]	Exclude-b0	3.0	Siemens	PrismaFit	Inner	30.0	0.0004016804	0.0
1084	InstituteK	study	0034	5	15.0	121.0	152.0	0.0006075046982164191	[0.0002 0.001 0. ]	Exclude-b0	3.0	Siemens	PrismaFit	Inner	20.0	0.000600765	0.0
1085	InstituteK	study	0034	3	15.0	147.0	147.0	0.0008390201925981797	[0.0002 0.001 0. ]	Exclude-b0	3.0	Siemens	PrismaFit	Inner	10.0	0.0008398517	0.0
1086	InstituteK	study	0034	12	15.0	164.0	93.0	0.00013773760771757472	[0.0002 0.001 0. ]	Exclude-b0	3.0	Siemens	PrismaFit	Outer	50.0	0.000124718	0.0
1087	InstituteK	study	0034	10	15.0	118.0	81.0	0.00024854723769876595	[0.0002 0.001 0. ]	Exclude-b0	3.0	Siemens	PrismaFit	Outer	40.0	0.0002441648	0.0
1088	InstituteK	study	0034	8	15.0	83.0	109.0	0.0003979119587200885	[0.0002 0.001 0. ]	Exclude-b0	3.0	Siemens	PrismaFit	Outer	30.0	0.00040203618	0.0
1089	InstituteK	study	0034	6	15.0	91.0	157.0	0.0006068935605031407	[0.0002 0.001 0. ]	Exclude-b0	3.0	Siemens	PrismaFit	Outer	20.0	0.0005993215	0.0
1090	InstituteK	study	0034	4	15.0	139.0	173.0	0.0008414503308897638	[0.0002 0.001 0. ]	Exclude-b0	3.0	Siemens	PrismaFit	Outer	10.0	0.0008328774	0.0
1091	InstituteK	study	0034	2	15.0	173.0	142.0	0.0011164358462773844	[0.0002 0.001 0. ]	Exclude-b0	3.0	Siemens	PrismaFit	Outer	0.0	0.0011174768	0.0
1092	InstituteL	study	0051	0	12.0	70.0	68.0	0.0010914467013207242	[0.0002 0.001 0. 0.0008]	Spec-bvals	3.0	Siemens	Skyra	Centre	0.0	0.0011092794	0.0
1093	InstituteL	study	0051	1	12.0	56.0	66.0	0.0011010321265088508	[0.0002 0.001 0. 0.0008]	Spec-bvals	3.0	Siemens	Skyra	Inner	0.0	0.001104485	0.0
1094	InstituteL	study	0051	11	12.0	63.0	54.0	0.00011898521532141906	[0.0002 0.001 0. 0.0008]	Spec-bvals	3.0	Siemens	Skyra	Inner	50.0	0.0001293253	0.0
1095	InstituteL	study	0051	9	12.0	80.0	53.0	0.00025129765182869176	[0.0002 0.001 0. 0.0008]	Spec-bvals	3.0	Siemens	Skyra	Inner	40.0	0.0002389374	0.0
1096	InstituteL	study	0051	7	12.0	85.0	66.0	0.00040204507737664504	[0.0002 0.001 0. 0.0008]	Spec-bvals	3.0	Siemens	Skyra	Inner	30.0	0.0004016804	0.0
1097	InstituteL	study	0051	5	12.0	78.0	79.0	0.0006024337107713106	[0.0002 0.001 0. 0.0008]	Spec-bvals	3.0	Siemens	Skyra	Inner	20.0	0.000600765	0.0
1098	InstituteL	study	0051	3	12.0	62.0	79.0	0.0008727392396232913	[0.0002 0.001 0. 0.0008]	Spec-bvals	3.0	Siemens	Skyra	Inner	10.0	0.0008398517	0.0
1099	InstituteL	study	0051	12	12.0	49.0	52.0	0.00012314160605894124	[0.0002 0.001 0. 0.0008]	Spec-bvals	3.0	Siemens	Skyra	Outer	50.0	0.000124718	0.0
1100	InstituteL	study	0051	10	12.0	72.0	42.0	0.0002501329551139382	[0.0002 0.001 0. 0.0008]	Spec-bvals	3.0	Siemens	Skyra	Outer	40.0	0.0002441648	0.0
1101	InstituteL	study	0051	8	12.0	95.0	52.0	0.0004167475211399465	[0.0002 0.001 0. 0.0008]	Spec-bvals	3.0	Siemens	Skyra	Outer	30.0	0.00040203618	0.0
1102	InstituteL	study	0051	6	12.0	94.0	78.0	0.0006152280158824936	[0.0002 0.001 0. 0.0008]	Spec-bvals	3.0	Siemens	Skyra	Outer	20.0	0.0005993215	0.0
1103	InstituteL	study	0051	4	12.0	71.0	91.0	0.0008493891178910839	[0.0002 0.001 0. 0.0008]	Spec-bvals	3.0	Siemens	Skyra	Outer	10.0	0.0008328774	0.0
1104	InstituteL	study	0051	2	12.0	48.0	79.0	0.0011195551334837403	[0.0002 0.001 0. 0.0008]	Spec-bvals	3.0	Siemens	Skyra	Outer	0.0	0.0011174768	0.0
1105	InstituteL	study	0055	0	12.0	71.0	67.0	0.0010944880724750375	[0.0002 0.001 0. 0.0008]	Spec-bvals	3.0	Siemens	Skyra	Centre	0.0	0.0011092794	0.0
1106	InstituteL	study	0055	1	12.0	56.0	66.0	0.0011024325261615483	[0.0002 0.001 0. 0.0008]	Spec-bvals	3.0	Siemens	Skyra	Inner	0.0	0.001104485	0.0
1107	InstituteL	study	0055	11	12.0	62.0	54.0	0.00012054829477532004	[0.0002 0.001 0. 0.0008]	Spec-bvals	3.0	Siemens	Skyra	Inner	50.0	0.0001293253	0.0
1108	InstituteL	study	0055	9	12.0	79.0	54.0	0.0002502317589814348	[0.0002 0.001 0. 0.0008]	Spec-bvals	3.0	Siemens	Skyra	Inner	40.0	0.0002389374	0.0
1109	InstituteL	study	0055	7	12.0	84.0	66.0	0.0004026363486259069	[0.0002 0.001 0. 0.0008]	Spec-bvals	3.0	Siemens	Skyra	Inner	30.0	0.0004016804	0.0
1110	InstituteL	study	0055	5	12.0	79.0	80.0	0.0006037500460099245	[0.0002 0.001 0. 0.0008]	Spec-bvals	3.0	Siemens	Skyra	Inner	20.0	0.000600765	0.0
1111	InstituteL	study	0055	3	12.0	63.0	80.0	0.0008672941880470225	[0.0002 0.001 0. 0.0008]	Spec-bvals	3.0	Siemens	Skyra	Inner	10.0	0.0008398517	0.0
1112	InstituteL	study	0055	12	12.0	51.0	53.0	0.00012394186900482909	[0.0002 0.001 0. 0.0008]	Spec-bvals	3.0	Siemens	Skyra	Outer	50.0	0.000124718	0.0
1113	InstituteL	study	0055	10	12.0	72.0	42.0	0.00025055434864976184	[0.0002 0.001 0. 0.0008]	Spec-bvals	3.0	Siemens	Skyra	Outer	40.0	0.0002441648	0.0
1114	InstituteL	study	0055	8	12.0	95.0	53.0	0.00042328029406241043	[0.0002 0.001 0. 0.0008]	Spec-bvals	3.0	Siemens	Skyra	Outer	30.0	0.00040203618	0.0
1115	InstituteL	study	0055	6	12.0	93.0	77.0	0.0006153127466841981	[0.0002 0.001 0. 0.0008]	Spec-bvals	3.0	Siemens	Skyra	Outer	20.0	0.0005993215	0.0
1116	InstituteL	study	0055	4	12.0	71.0	91.0	0.0008474765926092583	[0.0002 0.001 0. 0.0008]	Spec-bvals	3.0	Siemens	Skyra	Outer	10.0	0.0008328774	0.0
1117	InstituteL	study	0055	2	12.0	47.0	79.0	0.0011224235734145253	[0.0002 0.001 0. 0.0008]	Spec-bvals	3.0	Siemens	Skyra	Outer	0.0	0.0011174768	0.0
1118	InstituteL	study	0057	0	12.0	71.0	67.0	0.0011009038998754431	[0.0002 0.001 0. 0.0008]	Spec-bvals	3.0	Siemens	Skyra	Centre	0.0	0.0011092794	0.0
1119	InstituteL	study	0057	1	12.0	56.0	66.0	0.0011070305569531457	[0.0002 0.001 0. 0.0008]	Spec-bvals	3.0	Siemens	Skyra	Inner	0.0	0.001104485	0.0
1120	InstituteL	study	0057	11	12.0	62.0	54.0	0.00012539556726007004	[0.0002 0.001 0. 0.0008]	Spec-bvals	3.0	Siemens	Skyra	Inner	50.0	0.0001293253	0.0
1121	InstituteL	study	0057	9	12.0	79.0	54.0	0.00025342299760158164	[0.0002 0.001 0. 0.0008]	Spec-bvals	3.0	Siemens	Skyra	Inner	40.0	0.0002389374	0.0
1122	InstituteL	study	0057	7	12.0	84.0	66.0	0.0004057433658969263	[0.0002 0.001 0. 0.0008]	Spec-bvals	3.0	Siemens	Skyra	Inner	30.0	0.0004016804	0.0
1123	InstituteL	study	0057	5	12.0	79.0	80.0	0.0006069957528337508	[0.0002 0.001 0. 0.0008]	Spec-bvals	3.0	Siemens	Skyra	Inner	20.0	0.000600765	0.0
1124	InstituteL	study	0057	3	12.0	63.0	80.0	0.0008727255413993313	[0.0002 0.001 0. 0.0008]	Spec-bvals	3.0	Siemens	Skyra	Inner	10.0	0.0008398517	0.0
1125	InstituteL	study	0057	12	12.0	51.0	53.0	0.000122976086796189	[0.0002 0.001 0. 0.0008]	Spec-bvals	3.0	Siemens	Skyra	Outer	50.0	0.000124718	0.0
1126	InstituteL	study	0057	10	12.0	72.0	42.0	0.0002526059643557539	[0.0002 0.001 0. 0.0008]	Spec-bvals	3.0	Siemens	Skyra	Outer	40.0	0.0002441648	0.0
1127	InstituteL	study	0057	8	12.0	95.0	53.0	0.0004239175386452774	[0.0002 0.001 0. 0.0008]	Spec-bvals	3.0	Siemens	Skyra	Outer	30.0	0.00040203618	0.0
1128	InstituteL	study	0057	6	12.0	93.0	77.0	0.0006198141681400671	[0.0002 0.001 0. 0.0008]	Spec-bvals	3.0	Siemens	Skyra	Outer	20.0	0.0005993215	0.0
1129	InstituteL	study	0057	4	12.0	71.0	91.0	0.0008500113865454673	[0.0002 0.001 0. 0.0008]	Spec-bvals	3.0	Siemens	Skyra	Outer	10.0	0.0008328774	0.0
1130	InstituteL	study	0057	2	12.0	47.0	79.0	0.001126976509775905	[0.0002 0.001 0. 0.0008]	Spec-bvals	3.0	Siemens	Skyra	Outer	0.0	0.0011174768	0.0
1131	InstituteL	study	0059	0	12.0	71.0	67.0	0.0011008722672698524	[0.0002 0.001 0. 0.0008]	Spec-bvals	3.0	Siemens	Skyra	Centre	0.0	0.0011092794	0.0
1132	InstituteL	study	0059	1	12.0	56.0	66.0	0.001108922115905128	[0.0002 0.001 0. 0.0008]	Spec-bvals	3.0	Siemens	Skyra	Inner	0.0	0.001104485	0.0
1133	InstituteL	study	0059	11	12.0	62.0	54.0	0.00012725329096940918	[0.0002 0.001 0. 0.0008]	Spec-bvals	3.0	Siemens	Skyra	Inner	50.0	0.0001293253	0.0
1134	InstituteL	study	0059	9	12.0	79.0	54.0	0.00025537299359842437	[0.0002 0.001 0. 0.0008]	Spec-bvals	3.0	Siemens	Skyra	Inner	40.0	0.0002389374	0.0
1135	InstituteL	study	0059	7	12.0	84.0	66.0	0.0004104770463313527	[0.0002 0.001 0. 0.0008]	Spec-bvals	3.0	Siemens	Skyra	Inner	30.0	0.0004016804	0.0
1136	InstituteL	study	0059	5	12.0	79.0	80.0	0.0006101554890773695	[0.0002 0.001 0. 0.0008]	Spec-bvals	3.0	Siemens	Skyra	Inner	20.0	0.000600765	0.0
1137	InstituteL	study	0059	3	12.0	63.0	80.0	0.000874662777659482	[0.0002 0.001 0. 0.0008]	Spec-bvals	3.0	Siemens	Skyra	Inner	10.0	0.0008398517	0.0
1138	InstituteL	study	0059	12	12.0	51.0	53.0	0.00012383200427203356	[0.0002 0.001 0. 0.0008]	Spec-bvals	3.0	Siemens	Skyra	Outer	50.0	0.000124718	0.0
1139	InstituteL	study	0059	10	12.0	72.0	42.0	0.000252839661425504	[0.0002 0.001 0. 0.0008]	Spec-bvals	3.0	Siemens	Skyra	Outer	40.0	0.0002441648	0.0
1140	InstituteL	study	0059	8	12.0	95.0	53.0	0.0004236363145539749	[0.0002 0.001 0. 0.0008]	Spec-bvals	3.0	Siemens	Skyra	Outer	30.0	0.00040203618	0.0
1141	InstituteL	study	0059	6	12.0	93.0	77.0	0.0006222429963921522	[0.0002 0.001 0. 0.0008]	Spec-bvals	3.0	Siemens	Skyra	Outer	20.0	0.0005993215	0.0
1142	InstituteL	study	0059	4	12.0	71.0	91.0	0.0008515098832542863	[0.0002 0.001 0. 0.0008]	Spec-bvals	3.0	Siemens	Skyra	Outer	10.0	0.0008328774	0.0
1143	InstituteL	study	0059	2	12.0	47.0	79.0	0.0011261950553003606	[0.0002 0.001 0. 0.0008]	Spec-bvals	3.0	Siemens	Skyra	Outer	0.0	0.0011174768	0.0
1144	InstituteM	study	0039	0	14.0	64.0	64.0	0.0011051590481206428	[0.0002 0.001 0. ]	Exclude-b0	3.0	Siemens	Verio	Centre	0.0	0.0011092794	0.0
1145	InstituteM	study	0039	1	14.0	79.0	56.0	0.0010986079420034305	[0.0002 0.001 0. ]	Exclude-b0	3.0	Siemens	Verio	Inner	0.0	0.001104485	0.0
1146	InstituteM	study	0039	11	14.0	79.0	76.0	0.00012430989055326212	[0.0002 0.001 0. ]	Exclude-b0	3.0	Siemens	Verio	Inner	50.0	0.0001293253	0.0
1147	InstituteM	study	0039	9	14.0	63.0	83.0	0.0002494506798646975	[0.0002 0.001 0. ]	Exclude-b0	3.0	Siemens	Verio	Inner	40.0	0.0002389374	0.0
1148	InstituteM	study	0039	7	14.0	50.0	72.0	0.0004029785487249949	[0.0002 0.001 0. ]	Exclude-b0	3.0	Siemens	Verio	Inner	30.0	0.0004016804	0.0
1149	InstituteM	study	0039	5	14.0	50.0	55.0	0.0005895383882271729	[0.0002 0.001 0. ]	Exclude-b0	3.0	Siemens	Verio	Inner	20.0	0.000600765	0.0
1150	InstituteM	study	0039	3	14.0	65.0	47.0	0.0008394307654416333	[0.0002 0.001 0. ]	Exclude-b0	3.0	Siemens	Verio	Inner	10.0	0.0008398517	0.0
1151	InstituteM	study	0039	12	14.0	92.0	66.0	0.00012256103688165366	[0.0002 0.001 0. ]	Exclude-b0	3.0	Siemens	Verio	Outer	50.0	0.000124718	0.0
1152	InstituteM	study	0039	10	14.0	77.0	88.0	0.0002451504637438208	[0.0002 0.001 0. ]	Exclude-b0	3.0	Siemens	Verio	Outer	40.0	0.0002441648	0.0
1153	InstituteM	study	0039	8	14.0	48.0	88.0	0.0004084047702887351	[0.0002 0.001 0. ]	Exclude-b0	3.0	Siemens	Verio	Outer	30.0	0.00040203618	0.0
1154	InstituteM	study	0039	6	14.0	35.0	63.0	0.0006216166777205218	[0.0002 0.001 0. ]	Exclude-b0	3.0	Siemens	Verio	Outer	20.0	0.0005993215	0.0
1155	InstituteM	study	0039	4	14.0	50.0	37.0	0.0008548403849550481	[0.0002 0.001 0. ]	Exclude-b0	3.0	Siemens	Verio	Outer	10.0	0.0008328774	0.0
1156	InstituteM	study	0039	2	14.0	79.0	38.0	0.0011145014489241621	[0.0002 0.001 0. ]	Exclude-b0	3.0	Siemens	Verio	Outer	0.0	0.0011174768	0.0
1157	InstituteM	study	0041	0	14.0	64.0	64.0	0.001101862680063803	[0.0002 0.001 0. ]	Exclude-b0	3.0	Siemens	Verio	Centre	0.0	0.0011092794	0.0
1158	InstituteM	study	0041	1	14.0	79.0	56.0	0.001097132183858043	[0.0002 0.001 0. ]	Exclude-b0	3.0	Siemens	Verio	Inner	0.0	0.001104485	0.0
1159	InstituteM	study	0041	11	14.0	79.0	76.0	0.00012533933037416658	[0.0002 0.001 0. ]	Exclude-b0	3.0	Siemens	Verio	Inner	50.0	0.0001293253	0.0
1160	InstituteM	study	0041	9	14.0	63.0	83.0	0.0002499248887133588	[0.0002 0.001 0. ]	Exclude-b0	3.0	Siemens	Verio	Inner	40.0	0.0002389374	0.0
1161	InstituteM	study	0041	7	14.0	50.0	72.0	0.0004005420315702946	[0.0002 0.001 0. ]	Exclude-b0	3.0	Siemens	Verio	Inner	30.0	0.0004016804	0.0
1162	InstituteM	study	0041	5	14.0	50.0	55.0	0.0005857335989521343	[0.0002 0.001 0. ]	Exclude-b0	3.0	Siemens	Verio	Inner	20.0	0.000600765	0.0
1163	InstituteM	study	0041	3	14.0	65.0	47.0	0.0008364003248130093	[0.0002 0.001 0. ]	Exclude-b0	3.0	Siemens	Verio	Inner	10.0	0.0008398517	0.0
1164	InstituteM	study	0041	12	14.0	92.0	66.0	0.00012354400877862966	[0.0002 0.001 0. ]	Exclude-b0	3.0	Siemens	Verio	Outer	50.0	0.000124718	0.0
1165	InstituteM	study	0041	10	14.0	77.0	88.0	0.00024770375010835385	[0.0002 0.001 0. ]	Exclude-b0	3.0	Siemens	Verio	Outer	40.0	0.0002441648	0.0
1166	InstituteM	study	0041	8	14.0	48.0	88.0	0.00040827498653404963	[0.0002 0.001 0. ]	Exclude-b0	3.0	Siemens	Verio	Outer	30.0	0.00040203618	0.0
1167	InstituteM	study	0041	6	14.0	35.0	63.0	0.0006219205778618101	[0.0002 0.001 0. ]	Exclude-b0	3.0	Siemens	Verio	Outer	20.0	0.0005993215	0.0
1168	InstituteM	study	0041	4	14.0	50.0	37.0	0.0008540411168199909	[0.0002 0.001 0. ]	Exclude-b0	3.0	Siemens	Verio	Outer	10.0	0.0008328774	0.0
1169	InstituteM	study	0041	2	14.0	79.0	38.0	0.001112121574911543	[0.0002 0.001 0. ]	Exclude-b0	3.0	Siemens	Verio	Outer	0.0	0.0011174768	0.0
1170	InstituteM	study	0043	0	14.0	64.0	64.0	0.0011006564683822527	[0.0002 0.001 0. ]	Exclude-b0	3.0	Siemens	Verio	Centre	0.0	0.0011092794	0.0
1171	InstituteM	study	0043	1	14.0	79.0	56.0	0.0010982065423222472	[0.0002 0.001 0. ]	Exclude-b0	3.0	Siemens	Verio	Inner	0.0	0.001104485	0.0
1172	InstituteM	study	0043	11	14.0	79.0	76.0	0.00012152833772432785	[0.0002 0.001 0. ]	Exclude-b0	3.0	Siemens	Verio	Inner	50.0	0.0001293253	0.0
1173	InstituteM	study	0043	9	14.0	63.0	83.0	0.0002473224089549785	[0.0002 0.001 0. ]	Exclude-b0	3.0	Siemens	Verio	Inner	40.0	0.0002389374	0.0
1174	InstituteM	study	0043	7	14.0	50.0	72.0	0.00040086439703410364	[0.0002 0.001 0. ]	Exclude-b0	3.0	Siemens	Verio	Inner	30.0	0.0004016804	0.0
1175	InstituteM	study	0043	5	14.0	50.0	55.0	0.000588890067738937	[0.0002 0.001 0. ]	Exclude-b0	3.0	Siemens	Verio	Inner	20.0	0.000600765	0.0
1176	InstituteM	study	0043	3	14.0	65.0	47.0	0.0008361558539455636	[0.0002 0.001 0. ]	Exclude-b0	3.0	Siemens	Verio	Inner	10.0	0.0008398517	0.0
1177	InstituteM	study	0043	12	14.0	92.0	66.0	0.00011897217802526376	[0.0002 0.001 0. ]	Exclude-b0	3.0	Siemens	Verio	Outer	50.0	0.000124718	0.0
1178	InstituteM	study	0043	10	14.0	77.0	88.0	0.00024419266669872683	[0.0002 0.001 0. ]	Exclude-b0	3.0	Siemens	Verio	Outer	40.0	0.0002441648	0.0
1179	InstituteM	study	0043	8	14.0	48.0	88.0	0.0004088030186327465	[0.0002 0.001 0. ]	Exclude-b0	3.0	Siemens	Verio	Outer	30.0	0.00040203618	0.0
1180	InstituteM	study	0043	6	14.0	35.0	63.0	0.0006216074785592372	[0.0002 0.001 0. ]	Exclude-b0	3.0	Siemens	Verio	Outer	20.0	0.0005993215	0.0
1181	InstituteM	study	0043	4	14.0	50.0	37.0	0.0008594689176864239	[0.0002 0.001 0. ]	Exclude-b0	3.0	Siemens	Verio	Outer	10.0	0.0008328774	0.0
1182	InstituteM	study	0043	2	14.0	79.0	38.0	0.001113268724218951	[0.0002 0.001 0. ]	Exclude-b0	3.0	Siemens	Verio	Outer	0.0	0.0011174768	0.0
1183	InstituteM	study	0045	0	14.0	64.0	64.0	0.0010997144697992385	[0.0002 0.001 0. ]	Exclude-b0	3.0	Siemens	Verio	Centre	0.0	0.0011092794	0.0
1184	InstituteM	study	0045	1	14.0	79.0	56.0	0.0010979501881220755	[0.0002 0.001 0. ]	Exclude-b0	3.0	Siemens	Verio	Inner	0.0	0.001104485	0.0
1185	InstituteM	study	0045	11	14.0	79.0	76.0	0.0001229829883315476	[0.0002 0.001 0. ]	Exclude-b0	3.0	Siemens	Verio	Inner	50.0	0.0001293253	0.0
1186	InstituteM	study	0045	9	14.0	63.0	83.0	0.0002470090663092261	[0.0002 0.001 0. ]	Exclude-b0	3.0	Siemens	Verio	Inner	40.0	0.0002389374	0.0
1187	InstituteM	study	0045	7	14.0	50.0	72.0	0.00039874904661640946	[0.0002 0.001 0. ]	Exclude-b0	3.0	Siemens	Verio	Inner	30.0	0.0004016804	0.0
1188	InstituteM	study	0045	5	14.0	50.0	55.0	0.0005856498769903984	[0.0002 0.001 0. ]	Exclude-b0	3.0	Siemens	Verio	Inner	20.0	0.000600765	0.0
1189	InstituteM	study	0045	3	14.0	65.0	47.0	0.0008361085209620116	[0.0002 0.001 0. ]	Exclude-b0	3.0	Siemens	Verio	Inner	10.0	0.0008398517	0.0
1190	InstituteM	study	0045	12	14.0	92.0	66.0	0.00012228004262015993	[0.0002 0.001 0. ]	Exclude-b0	3.0	Siemens	Verio	Outer	50.0	0.000124718	0.0
1191	InstituteM	study	0045	10	14.0	77.0	88.0	0.00024411405729339258	[0.0002 0.001 0. ]	Exclude-b0	3.0	Siemens	Verio	Outer	40.0	0.0002441648	0.0
1192	InstituteM	study	0045	8	14.0	48.0	88.0	0.0004084125927936204	[0.0002 0.001 0. ]	Exclude-b0	3.0	Siemens	Verio	Outer	30.0	0.00040203618	0.0
1193	InstituteM	study	0045	6	14.0	35.0	63.0	0.000623253451005614	[0.0002 0.001 0. ]	Exclude-b0	3.0	Siemens	Verio	Outer	20.0	0.0005993215	0.0
1194	InstituteM	study	0045	4	14.0	50.0	37.0	0.0008575129100522485	[0.0002 0.001 0. ]	Exclude-b0	3.0	Siemens	Verio	Outer	10.0	0.0008328774	0.0
1195	InstituteM	study	0045	2	14.0	79.0	38.0	0.001114443697856008	[0.0002 0.001 0. ]	Exclude-b0	3.0	Siemens	Verio	Outer	0.0	0.0011174768	0.0
