# Supplementary material for: Open-source quality assurance for multi-parametric MRI: a diffusion analysis update for the magnetic resonance biomarker assessment software (MR-BIAS)
Source: MAGMA. 2025 Apr 26;38(4):639–51. doi: 10.1007/s10334-025-01252-4 (PMC12443916; doi:10.1007/s10334-025-01252-4)
Supplement: Supplementary file 11 — Supplementary file11 (CSV 180 kb) [file 10334_2025_1252_MOESM11_ESM.csv]

	Institute	Protocol	SeriesNumber	ROI	SliceDx	CentroidX	CentroidY	ADC	BvalsInFit	FitLabel	Field	Manufacturer	Make	Location	PvpConcentration	ADC_0deg	ADC_0deg_uncertainty
0	InstituteA	benchmark	0301	0	13.0	136.0	120.0	0.0011333869304064798	[0. 0.0005 0.0009 0.002 ]	All-bvals	1.5	Philips	Ingenia	Centre	0.0	0.0011092794	0.0
1	InstituteA	benchmark	0301	1	13.0	119.0	84.0	0.0011516783547641254	[0. 0.0005 0.0009 0.002 ]	All-bvals	1.5	Philips	Ingenia	Inner	0.0	0.001104485	0.0
2	InstituteA	benchmark	0301	11	13.0	157.0	86.0	0.0001392441798756858	[0. 0.0005 0.0009 0.002 ]	All-bvals	1.5	Philips	Ingenia	Inner	50.0	0.0001293253	0.0
3	InstituteA	benchmark	0301	9	13.0	174.0	120.0	0.0002740417205235252	[0. 0.0005 0.0009 0.002 ]	All-bvals	1.5	Philips	Ingenia	Inner	40.0	0.0002389374	0.0
4	InstituteA	benchmark	0301	7	13.0	155.0	155.0	0.00042873969039858414	[0. 0.0005 0.0009 0.002 ]	All-bvals	1.5	Philips	Ingenia	Inner	30.0	0.0004016804	0.0
5	InstituteA	benchmark	0301	5	13.0	114.0	153.0	0.0006284080144449348	[0. 0.0005 0.0009 0.002 ]	All-bvals	1.5	Philips	Ingenia	Inner	20.0	0.000600765	0.0
6	InstituteA	benchmark	0301	3	13.0	97.0	117.0	0.0008671693545909539	[0. 0.0005 0.0009 0.002 ]	All-bvals	1.5	Philips	Ingenia	Inner	10.0	0.0008398517	0.0
7	InstituteA	benchmark	0301	12	13.0	140.0	49.0	0.00014628481991779417	[0. 0.0005 0.0009 0.002 ]	All-bvals	1.5	Philips	Ingenia	Outer	50.0	0.000124718	0.0
8	InstituteA	benchmark	0301	10	13.0	199.0	89.0	0.00025289752455232896	[0. 0.0005 0.0009 0.002 ]	All-bvals	1.5	Philips	Ingenia	Outer	40.0	0.0002441648	0.0
9	InstituteA	benchmark	0301	8	13.0	194.0	156.0	0.0004412224012252044	[0. 0.0005 0.0009 0.002 ]	All-bvals	1.5	Philips	Ingenia	Outer	30.0	0.00040203618	0.0
10	InstituteA	benchmark	0301	6	13.0	132.0	189.0	0.0007051359289998076	[0. 0.0005 0.0009 0.002 ]	All-bvals	1.5	Philips	Ingenia	Outer	20.0	0.0005993215	0.0
11	InstituteA	benchmark	0301	4	13.0	75.0	149.0	0.0008477630984512139	[0. 0.0005 0.0009 0.002 ]	All-bvals	1.5	Philips	Ingenia	Outer	10.0	0.0008328774	0.0
12	InstituteA	benchmark	0301	2	13.0	80.0	82.0	0.0011230906495042277	[0. 0.0005 0.0009 0.002 ]	All-bvals	1.5	Philips	Ingenia	Outer	0.0	0.0011174768	0.0
13	InstituteA	benchmark	0401	0	13.0	136.0	120.0	0.0011356182059379368	[0. 0.0005 0.0009 0.002 ]	All-bvals	1.5	Philips	Ingenia	Centre	0.0	0.0011092794	0.0
14	InstituteA	benchmark	0401	1	13.0	119.0	84.0	0.0011548377165822078	[0. 0.0005 0.0009 0.002 ]	All-bvals	1.5	Philips	Ingenia	Inner	0.0	0.001104485	0.0
15	InstituteA	benchmark	0401	11	13.0	157.0	86.0	0.00014213985551372844	[0. 0.0005 0.0009 0.002 ]	All-bvals	1.5	Philips	Ingenia	Inner	50.0	0.0001293253	0.0
16	InstituteA	benchmark	0401	9	13.0	174.0	120.0	0.00025595024800258105	[0. 0.0005 0.0009 0.002 ]	All-bvals	1.5	Philips	Ingenia	Inner	40.0	0.0002389374	0.0
17	InstituteA	benchmark	0401	7	13.0	155.0	155.0	0.000430615247848916	[0. 0.0005 0.0009 0.002 ]	All-bvals	1.5	Philips	Ingenia	Inner	30.0	0.0004016804	0.0
18	InstituteA	benchmark	0401	5	13.0	114.0	153.0	0.0006289755857860865	[0. 0.0005 0.0009 0.002 ]	All-bvals	1.5	Philips	Ingenia	Inner	20.0	0.000600765	0.0
19	InstituteA	benchmark	0401	3	13.0	97.0	117.0	0.0008691457583392644	[0. 0.0005 0.0009 0.002 ]	All-bvals	1.5	Philips	Ingenia	Inner	10.0	0.0008398517	0.0
20	InstituteA	benchmark	0401	12	13.0	140.0	49.0	0.00014287817312332203	[0. 0.0005 0.0009 0.002 ]	All-bvals	1.5	Philips	Ingenia	Outer	50.0	0.000124718	0.0
21	InstituteA	benchmark	0401	10	13.0	199.0	89.0	0.0002513747516393408	[0. 0.0005 0.0009 0.002 ]	All-bvals	1.5	Philips	Ingenia	Outer	40.0	0.0002441648	0.0
22	InstituteA	benchmark	0401	8	13.0	194.0	156.0	0.0004510617289144445	[0. 0.0005 0.0009 0.002 ]	All-bvals	1.5	Philips	Ingenia	Outer	30.0	0.00040203618	0.0
23	InstituteA	benchmark	0401	6	13.0	132.0	189.0	0.0006953584044961296	[0. 0.0005 0.0009 0.002 ]	All-bvals	1.5	Philips	Ingenia	Outer	20.0	0.0005993215	0.0
24	InstituteA	benchmark	0401	4	13.0	75.0	149.0	0.0008724744632454175	[0. 0.0005 0.0009 0.002 ]	All-bvals	1.5	Philips	Ingenia	Outer	10.0	0.0008328774	0.0
25	InstituteA	benchmark	0401	2	13.0	80.0	82.0	0.0011333063726533443	[0. 0.0005 0.0009 0.002 ]	All-bvals	1.5	Philips	Ingenia	Outer	0.0	0.0011174768	0.0
26	InstituteA	benchmark	0501	0	13.0	136.0	120.0	0.0011177914929189716	[0. 0.0005 0.0009 0.002 ]	All-bvals	1.5	Philips	Ingenia	Centre	0.0	0.0011092794	0.0
27	InstituteA	benchmark	0501	1	13.0	119.0	84.0	0.0011440386123296152	[0. 0.0005 0.0009 0.002 ]	All-bvals	1.5	Philips	Ingenia	Inner	0.0	0.001104485	0.0
28	InstituteA	benchmark	0501	11	13.0	157.0	86.0	0.0001397777560187116	[0. 0.0005 0.0009 0.002 ]	All-bvals	1.5	Philips	Ingenia	Inner	50.0	0.0001293253	0.0
29	InstituteA	benchmark	0501	9	13.0	174.0	120.0	0.00027349004564500165	[0. 0.0005 0.0009 0.002 ]	All-bvals	1.5	Philips	Ingenia	Inner	40.0	0.0002389374	0.0
30	InstituteA	benchmark	0501	7	13.0	155.0	155.0	0.0004347795258958847	[0. 0.0005 0.0009 0.002 ]	All-bvals	1.5	Philips	Ingenia	Inner	30.0	0.0004016804	0.0
31	InstituteA	benchmark	0501	5	13.0	114.0	153.0	0.0006095304285623859	[0. 0.0005 0.0009 0.002 ]	All-bvals	1.5	Philips	Ingenia	Inner	20.0	0.000600765	0.0
32	InstituteA	benchmark	0501	3	13.0	97.0	117.0	0.0008636919250799966	[0. 0.0005 0.0009 0.002 ]	All-bvals	1.5	Philips	Ingenia	Inner	10.0	0.0008398517	0.0
33	InstituteA	benchmark	0501	12	13.0	140.0	49.0	0.0001479581088894619	[0. 0.0005 0.0009 0.002 ]	All-bvals	1.5	Philips	Ingenia	Outer	50.0	0.000124718	0.0
34	InstituteA	benchmark	0501	10	13.0	199.0	89.0	0.0002626279506984422	[0. 0.0005 0.0009 0.002 ]	All-bvals	1.5	Philips	Ingenia	Outer	40.0	0.0002441648	0.0
35	InstituteA	benchmark	0501	8	13.0	194.0	156.0	0.0004387305351525844	[0. 0.0005 0.0009 0.002 ]	All-bvals	1.5	Philips	Ingenia	Outer	30.0	0.00040203618	0.0
36	InstituteA	benchmark	0501	6	13.0	132.0	189.0	0.0007001573033677142	[0. 0.0005 0.0009 0.002 ]	All-bvals	1.5	Philips	Ingenia	Outer	20.0	0.0005993215	0.0
37	InstituteA	benchmark	0501	4	13.0	75.0	149.0	0.0008634315700881485	[0. 0.0005 0.0009 0.002 ]	All-bvals	1.5	Philips	Ingenia	Outer	10.0	0.0008328774	0.0
38	InstituteA	benchmark	0501	2	13.0	80.0	82.0	0.0011197178429608258	[0. 0.0005 0.0009 0.002 ]	All-bvals	1.5	Philips	Ingenia	Outer	0.0	0.0011174768	0.0
39	InstituteA	benchmark	0601	0	13.0	136.0	120.0	0.001128456272343927	[0. 0.0005 0.0009 0.002 ]	All-bvals	1.5	Philips	Ingenia	Centre	0.0	0.0011092794	0.0
40	InstituteA	benchmark	0601	1	13.0	119.0	84.0	0.0011346717799709059	[0. 0.0005 0.0009 0.002 ]	All-bvals	1.5	Philips	Ingenia	Inner	0.0	0.001104485	0.0
41	InstituteA	benchmark	0601	11	13.0	157.0	86.0	0.00014220552106355917	[0. 0.0005 0.0009 0.002 ]	All-bvals	1.5	Philips	Ingenia	Inner	50.0	0.0001293253	0.0
42	InstituteA	benchmark	0601	9	13.0	174.0	120.0	0.0002670063698658148	[0. 0.0005 0.0009 0.002 ]	All-bvals	1.5	Philips	Ingenia	Inner	40.0	0.0002389374	0.0
43	InstituteA	benchmark	0601	7	13.0	155.0	155.0	0.00042814842018020605	[0. 0.0005 0.0009 0.002 ]	All-bvals	1.5	Philips	Ingenia	Inner	30.0	0.0004016804	0.0
44	InstituteA	benchmark	0601	5	13.0	114.0	153.0	0.0006215579163275348	[0. 0.0005 0.0009 0.002 ]	All-bvals	1.5	Philips	Ingenia	Inner	20.0	0.000600765	0.0
45	InstituteA	benchmark	0601	3	13.0	97.0	117.0	0.000871360839853695	[0. 0.0005 0.0009 0.002 ]	All-bvals	1.5	Philips	Ingenia	Inner	10.0	0.0008398517	0.0
46	InstituteA	benchmark	0601	12	13.0	140.0	49.0	0.0001454444454776486	[0. 0.0005 0.0009 0.002 ]	All-bvals	1.5	Philips	Ingenia	Outer	50.0	0.000124718	0.0
47	InstituteA	benchmark	0601	10	13.0	199.0	89.0	0.0002655468079174974	[0. 0.0005 0.0009 0.002 ]	All-bvals	1.5	Philips	Ingenia	Outer	40.0	0.0002441648	0.0
48	InstituteA	benchmark	0601	8	13.0	194.0	156.0	0.00044285745492554814	[0. 0.0005 0.0009 0.002 ]	All-bvals	1.5	Philips	Ingenia	Outer	30.0	0.00040203618	0.0
49	InstituteA	benchmark	0601	6	13.0	132.0	189.0	0.0007058299972647486	[0. 0.0005 0.0009 0.002 ]	All-bvals	1.5	Philips	Ingenia	Outer	20.0	0.0005993215	0.0
50	InstituteA	benchmark	0601	4	13.0	75.0	149.0	0.0008607549157402439	[0. 0.0005 0.0009 0.002 ]	All-bvals	1.5	Philips	Ingenia	Outer	10.0	0.0008328774	0.0
51	InstituteA	benchmark	0601	2	13.0	80.0	82.0	0.0011226972734265349	[0. 0.0005 0.0009 0.002 ]	All-bvals	1.5	Philips	Ingenia	Outer	0.0	0.0011174768	0.0
52	InstituteB	benchmark	0401	0	13.0	126.0	123.0	0.0010998491297342372	[0. 0.0005 0.0009 0.002 ]	All-bvals	1.5	Philips	Ingenia	Centre	0.0	0.0011092794	0.0
53	InstituteB	benchmark	0401	1	13.0	165.0	113.0	0.001110799241106279	[0. 0.0005 0.0009 0.002 ]	All-bvals	1.5	Philips	Ingenia	Inner	0.0	0.001104485	0.0
54	InstituteB	benchmark	0401	11	13.0	136.0	83.0	0.00013724855705813643	[0. 0.0005 0.0009 0.002 ]	All-bvals	1.5	Philips	Ingenia	Inner	50.0	0.0001293253	0.0
55	InstituteB	benchmark	0401	9	13.0	98.0	93.0	0.00024613222566162847	[0. 0.0005 0.0009 0.002 ]	All-bvals	1.5	Philips	Ingenia	Inner	40.0	0.0002389374	0.0
56	InstituteB	benchmark	0401	7	13.0	89.0	133.0	0.00040257806982360475	[0. 0.0005 0.0009 0.002 ]	All-bvals	1.5	Philips	Ingenia	Inner	30.0	0.0004016804	0.0
57	InstituteB	benchmark	0401	5	13.0	117.0	162.0	0.0006025458706547	[0. 0.0005 0.0009 0.002 ]	All-bvals	1.5	Philips	Ingenia	Inner	20.0	0.000600765	0.0
58	InstituteB	benchmark	0401	3	13.0	155.0	151.0	0.0008392984472214964	[0. 0.0005 0.0009 0.002 ]	All-bvals	1.5	Philips	Ingenia	Inner	10.0	0.0008398517	0.0
59	InstituteB	benchmark	0401	12	13.0	178.0	71.0	0.00013182260674577675	[0. 0.0005 0.0009 0.002 ]	All-bvals	1.5	Philips	Ingenia	Outer	50.0	0.000124718	0.0
60	InstituteB	benchmark	0401	10	13.0	110.0	58.0	0.00024870448827395706	[0. 0.0005 0.0009 0.002 ]	All-bvals	1.5	Philips	Ingenia	Outer	40.0	0.0002441648	0.0
61	InstituteB	benchmark	0401	8	13.0	61.0	105.0	0.0004105171128620262	[0. 0.0005 0.0009 0.002 ]	All-bvals	1.5	Philips	Ingenia	Outer	30.0	0.00040203618	0.0
62	InstituteB	benchmark	0401	6	13.0	79.0	172.0	0.0006056971790813107	[0. 0.0005 0.0009 0.002 ]	All-bvals	1.5	Philips	Ingenia	Outer	20.0	0.0005993215	0.0
63	InstituteB	benchmark	0401	4	13.0	149.0	189.0	0.000845052385968463	[0. 0.0005 0.0009 0.002 ]	All-bvals	1.5	Philips	Ingenia	Outer	10.0	0.0008328774	0.0
64	InstituteB	benchmark	0401	2	13.0	195.0	141.0	0.0010927028750813187	[0. 0.0005 0.0009 0.002 ]	All-bvals	1.5	Philips	Ingenia	Outer	0.0	0.0011174768	0.0
65	InstituteB	benchmark	0501	0	13.0	126.0	123.0	0.0011052144682884117	[0. 0.0005 0.0009 0.002 ]	All-bvals	1.5	Philips	Ingenia	Centre	0.0	0.0011092794	0.0
66	InstituteB	benchmark	0501	1	13.0	165.0	113.0	0.0011221166834343686	[0. 0.0005 0.0009 0.002 ]	All-bvals	1.5	Philips	Ingenia	Inner	0.0	0.001104485	0.0
67	InstituteB	benchmark	0501	11	13.0	136.0	83.0	0.0001284670048460928	[0. 0.0005 0.0009 0.002 ]	All-bvals	1.5	Philips	Ingenia	Inner	50.0	0.0001293253	0.0
68	InstituteB	benchmark	0501	9	13.0	98.0	93.0	0.0002434717944444516	[0. 0.0005 0.0009 0.002 ]	All-bvals	1.5	Philips	Ingenia	Inner	40.0	0.0002389374	0.0
69	InstituteB	benchmark	0501	7	13.0	89.0	133.0	0.00040495322140937526	[0. 0.0005 0.0009 0.002 ]	All-bvals	1.5	Philips	Ingenia	Inner	30.0	0.0004016804	0.0
70	InstituteB	benchmark	0501	5	13.0	117.0	162.0	0.0006074960337411754	[0. 0.0005 0.0009 0.002 ]	All-bvals	1.5	Philips	Ingenia	Inner	20.0	0.000600765	0.0
71	InstituteB	benchmark	0501	3	13.0	155.0	151.0	0.000830663591736819	[0. 0.0005 0.0009 0.002 ]	All-bvals	1.5	Philips	Ingenia	Inner	10.0	0.0008398517	0.0
72	InstituteB	benchmark	0501	12	13.0	178.0	71.0	0.00012619056140155245	[0. 0.0005 0.0009 0.002 ]	All-bvals	1.5	Philips	Ingenia	Outer	50.0	0.000124718	0.0
73	InstituteB	benchmark	0501	10	13.0	110.0	58.0	0.0002554601388167581	[0. 0.0005 0.0009 0.002 ]	All-bvals	1.5	Philips	Ingenia	Outer	40.0	0.0002441648	0.0
74	InstituteB	benchmark	0501	8	13.0	61.0	105.0	0.00040150764621977973	[0. 0.0005 0.0009 0.002 ]	All-bvals	1.5	Philips	Ingenia	Outer	30.0	0.00040203618	0.0
75	InstituteB	benchmark	0501	6	13.0	79.0	172.0	0.000606922560786721	[0. 0.0005 0.0009 0.002 ]	All-bvals	1.5	Philips	Ingenia	Outer	20.0	0.0005993215	0.0
76	InstituteB	benchmark	0501	4	13.0	149.0	189.0	0.0008382104324357137	[0. 0.0005 0.0009 0.002 ]	All-bvals	1.5	Philips	Ingenia	Outer	10.0	0.0008328774	0.0
77	InstituteB	benchmark	0501	2	13.0	195.0	141.0	0.0011134943108169395	[0. 0.0005 0.0009 0.002 ]	All-bvals	1.5	Philips	Ingenia	Outer	0.0	0.0011174768	0.0
78	InstituteB	benchmark	0601	0	13.0	126.0	123.0	0.0010967166381244604	[0. 0.0005 0.0009 0.002 ]	All-bvals	1.5	Philips	Ingenia	Centre	0.0	0.0011092794	0.0
79	InstituteB	benchmark	0601	1	13.0	165.0	113.0	0.0010906322650047488	[0. 0.0005 0.0009 0.002 ]	All-bvals	1.5	Philips	Ingenia	Inner	0.0	0.001104485	0.0
80	InstituteB	benchmark	0601	11	13.0	136.0	83.0	0.00013972040993581833	[0. 0.0005 0.0009 0.002 ]	All-bvals	1.5	Philips	Ingenia	Inner	50.0	0.0001293253	0.0
81	InstituteB	benchmark	0601	9	13.0	98.0	93.0	0.0002505891307881081	[0. 0.0005 0.0009 0.002 ]	All-bvals	1.5	Philips	Ingenia	Inner	40.0	0.0002389374	0.0
82	InstituteB	benchmark	0601	7	13.0	89.0	133.0	0.00040649773115563687	[0. 0.0005 0.0009 0.002 ]	All-bvals	1.5	Philips	Ingenia	Inner	30.0	0.0004016804	0.0
83	InstituteB	benchmark	0601	5	13.0	117.0	162.0	0.0006153956116294994	[0. 0.0005 0.0009 0.002 ]	All-bvals	1.5	Philips	Ingenia	Inner	20.0	0.000600765	0.0
84	InstituteB	benchmark	0601	3	13.0	155.0	151.0	0.0008420641262911796	[0. 0.0005 0.0009 0.002 ]	All-bvals	1.5	Philips	Ingenia	Inner	10.0	0.0008398517	0.0
85	InstituteB	benchmark	0601	12	13.0	178.0	71.0	0.00012524583125257644	[0. 0.0005 0.0009 0.002 ]	All-bvals	1.5	Philips	Ingenia	Outer	50.0	0.000124718	0.0
86	InstituteB	benchmark	0601	10	13.0	110.0	58.0	0.0002495895829837509	[0. 0.0005 0.0009 0.002 ]	All-bvals	1.5	Philips	Ingenia	Outer	40.0	0.0002441648	0.0
87	InstituteB	benchmark	0601	8	13.0	61.0	105.0	0.0003986015634340166	[0. 0.0005 0.0009 0.002 ]	All-bvals	1.5	Philips	Ingenia	Outer	30.0	0.00040203618	0.0
88	InstituteB	benchmark	0601	6	13.0	79.0	172.0	0.00060656030581481	[0. 0.0005 0.0009 0.002 ]	All-bvals	1.5	Philips	Ingenia	Outer	20.0	0.0005993215	0.0
89	InstituteB	benchmark	0601	4	13.0	149.0	189.0	0.000847023317972771	[0. 0.0005 0.0009 0.002 ]	All-bvals	1.5	Philips	Ingenia	Outer	10.0	0.0008328774	0.0
90	InstituteB	benchmark	0601	2	13.0	195.0	141.0	0.0010836284434164744	[0. 0.0005 0.0009 0.002 ]	All-bvals	1.5	Philips	Ingenia	Outer	0.0	0.0011174768	0.0
91	InstituteB	benchmark	0701	0	13.0	126.0	123.0	0.0011002108607618124	[0. 0.0005 0.0009 0.002 ]	All-bvals	1.5	Philips	Ingenia	Centre	0.0	0.0011092794	0.0
92	InstituteB	benchmark	0701	1	13.0	165.0	113.0	0.0011045383460767087	[0. 0.0005 0.0009 0.002 ]	All-bvals	1.5	Philips	Ingenia	Inner	0.0	0.001104485	0.0
93	InstituteB	benchmark	0701	11	13.0	136.0	83.0	0.00012753095153762917	[0. 0.0005 0.0009 0.002 ]	All-bvals	1.5	Philips	Ingenia	Inner	50.0	0.0001293253	0.0
94	InstituteB	benchmark	0701	9	13.0	98.0	93.0	0.00024416033183829154	[0. 0.0005 0.0009 0.002 ]	All-bvals	1.5	Philips	Ingenia	Inner	40.0	0.0002389374	0.0
95	InstituteB	benchmark	0701	7	13.0	89.0	133.0	0.00040351682909089954	[0. 0.0005 0.0009 0.002 ]	All-bvals	1.5	Philips	Ingenia	Inner	30.0	0.0004016804	0.0
96	InstituteB	benchmark	0701	5	13.0	117.0	162.0	0.0005995084942772488	[0. 0.0005 0.0009 0.002 ]	All-bvals	1.5	Philips	Ingenia	Inner	20.0	0.000600765	0.0
97	InstituteB	benchmark	0701	3	13.0	155.0	151.0	0.000840107764649766	[0. 0.0005 0.0009 0.002 ]	All-bvals	1.5	Philips	Ingenia	Inner	10.0	0.0008398517	0.0
98	InstituteB	benchmark	0701	12	13.0	178.0	71.0	0.0001328122927098931	[0. 0.0005 0.0009 0.002 ]	All-bvals	1.5	Philips	Ingenia	Outer	50.0	0.000124718	0.0
99	InstituteB	benchmark	0701	10	13.0	110.0	58.0	0.00024750441383659065	[0. 0.0005 0.0009 0.002 ]	All-bvals	1.5	Philips	Ingenia	Outer	40.0	0.0002441648	0.0
100	InstituteB	benchmark	0701	8	13.0	61.0	105.0	0.0004167908631562617	[0. 0.0005 0.0009 0.002 ]	All-bvals	1.5	Philips	Ingenia	Outer	30.0	0.00040203618	0.0
101	InstituteB	benchmark	0701	6	13.0	79.0	172.0	0.0006038710355402521	[0. 0.0005 0.0009 0.002 ]	All-bvals	1.5	Philips	Ingenia	Outer	20.0	0.0005993215	0.0
102	InstituteB	benchmark	0701	4	13.0	149.0	189.0	0.0008405597498754162	[0. 0.0005 0.0009 0.002 ]	All-bvals	1.5	Philips	Ingenia	Outer	10.0	0.0008328774	0.0
103	InstituteB	benchmark	0701	2	13.0	195.0	141.0	0.0011066582371044777	[0. 0.0005 0.0009 0.002 ]	All-bvals	1.5	Philips	Ingenia	Outer	0.0	0.0011174768	0.0
104	InstituteC	benchmark	2201	0	10.0	123.0	125.0	0.0011151141428270854	[0. 0.0005 0.0009 0.002 ]	All-bvals	1.5	Philips	Ingenia	Centre	0.0	0.0011092794	0.0
105	InstituteC	benchmark	2201	1	10.0	88.0	145.0	0.0010987273362462787	[0. 0.0005 0.0009 0.002 ]	All-bvals	1.5	Philips	Ingenia	Inner	0.0	0.001104485	0.0
106	InstituteC	benchmark	2201	11	10.0	124.0	164.0	9.217201573203827e-05	[0. 0.0005 0.0009 0.002 ]	All-bvals	1.5	Philips	Ingenia	Inner	50.0	0.0001293253	0.0
107	InstituteC	benchmark	2201	9	10.0	159.0	150.0	0.00024489151207729963	[0. 0.0005 0.0009 0.002 ]	All-bvals	1.5	Philips	Ingenia	Inner	40.0	0.0002389374	0.0
108	InstituteC	benchmark	2201	7	10.0	157.0	106.0	0.00041236699108594454	[0. 0.0005 0.0009 0.002 ]	All-bvals	1.5	Philips	Ingenia	Inner	30.0	0.0004016804	0.0
109	InstituteC	benchmark	2201	5	10.0	124.0	84.0	0.0006225194961619492	[0. 0.0005 0.0009 0.002 ]	All-bvals	1.5	Philips	Ingenia	Inner	20.0	0.000600765	0.0
110	InstituteC	benchmark	2201	3	10.0	88.0	105.0	0.0008636227209239068	[0. 0.0005 0.0009 0.002 ]	All-bvals	1.5	Philips	Ingenia	Inner	10.0	0.0008398517	0.0
111	InstituteC	benchmark	2201	12	10.0	87.0	190.0	0.0001472985629259875	[0. 0.0005 0.0009 0.002 ]	All-bvals	1.5	Philips	Ingenia	Outer	50.0	0.000124718	0.0
112	InstituteC	benchmark	2201	10	10.0	156.0	189.0	0.00024504177745986617	[0. 0.0005 0.0009 0.002 ]	All-bvals	1.5	Philips	Ingenia	Outer	40.0	0.0002441648	0.0
113	InstituteC	benchmark	2201	8	10.0	193.0	132.0	0.00041057530277025656	[0. 0.0005 0.0009 0.002 ]	All-bvals	1.5	Philips	Ingenia	Outer	30.0	0.00040203618	0.0
114	InstituteC	benchmark	2201	6	10.0	160.0	68.0	0.0006274863375627268	[0. 0.0005 0.0009 0.002 ]	All-bvals	1.5	Philips	Ingenia	Outer	20.0	0.0005993215	0.0
115	InstituteC	benchmark	2201	4	10.0	87.0	67.0	0.0008665087103098912	[0. 0.0005 0.0009 0.002 ]	All-bvals	1.5	Philips	Ingenia	Outer	10.0	0.0008328774	0.0
116	InstituteC	benchmark	2201	2	10.0	53.0	126.0	0.001148357655470071	[0. 0.0005 0.0009 0.002 ]	All-bvals	1.5	Philips	Ingenia	Outer	0.0	0.0011174768	0.0
117	InstituteC	benchmark	2301	0	10.0	123.0	125.0	0.0011013738480121521	[0. 0.0005 0.0009 0.002 ]	All-bvals	1.5	Philips	Ingenia	Centre	0.0	0.0011092794	0.0
118	InstituteC	benchmark	2301	1	10.0	88.0	145.0	0.0011278066550838846	[0. 0.0005 0.0009 0.002 ]	All-bvals	1.5	Philips	Ingenia	Inner	0.0	0.001104485	0.0
119	InstituteC	benchmark	2301	11	10.0	124.0	164.0	9.761939046355324e-05	[0. 0.0005 0.0009 0.002 ]	All-bvals	1.5	Philips	Ingenia	Inner	50.0	0.0001293253	0.0
120	InstituteC	benchmark	2301	9	10.0	159.0	150.0	0.00024355793183676241	[0. 0.0005 0.0009 0.002 ]	All-bvals	1.5	Philips	Ingenia	Inner	40.0	0.0002389374	0.0
121	InstituteC	benchmark	2301	7	10.0	157.0	106.0	0.00040814342820417386	[0. 0.0005 0.0009 0.002 ]	All-bvals	1.5	Philips	Ingenia	Inner	30.0	0.0004016804	0.0
122	InstituteC	benchmark	2301	5	10.0	124.0	84.0	0.0006202145095033396	[0. 0.0005 0.0009 0.002 ]	All-bvals	1.5	Philips	Ingenia	Inner	20.0	0.000600765	0.0
123	InstituteC	benchmark	2301	3	10.0	88.0	105.0	0.0008572216998763446	[0. 0.0005 0.0009 0.002 ]	All-bvals	1.5	Philips	Ingenia	Inner	10.0	0.0008398517	0.0
124	InstituteC	benchmark	2301	12	10.0	87.0	190.0	0.00013194975397525573	[0. 0.0005 0.0009 0.002 ]	All-bvals	1.5	Philips	Ingenia	Outer	50.0	0.000124718	0.0
125	InstituteC	benchmark	2301	10	10.0	156.0	189.0	0.00024229841742547846	[0. 0.0005 0.0009 0.002 ]	All-bvals	1.5	Philips	Ingenia	Outer	40.0	0.0002441648	0.0
126	InstituteC	benchmark	2301	8	10.0	193.0	132.0	0.0004069255499089791	[0. 0.0005 0.0009 0.002 ]	All-bvals	1.5	Philips	Ingenia	Outer	30.0	0.00040203618	0.0
127	InstituteC	benchmark	2301	6	10.0	160.0	68.0	0.0006209296414665527	[0. 0.0005 0.0009 0.002 ]	All-bvals	1.5	Philips	Ingenia	Outer	20.0	0.0005993215	0.0
128	InstituteC	benchmark	2301	4	10.0	87.0	67.0	0.0008701225410675619	[0. 0.0005 0.0009 0.002 ]	All-bvals	1.5	Philips	Ingenia	Outer	10.0	0.0008328774	0.0
129	InstituteC	benchmark	2301	2	10.0	53.0	126.0	0.0011467038327517705	[0. 0.0005 0.0009 0.002 ]	All-bvals	1.5	Philips	Ingenia	Outer	0.0	0.0011174768	0.0
130	InstituteC	benchmark	2401	0	10.0	123.0	125.0	0.001113672762882753	[0. 0.0005 0.0009 0.002 ]	All-bvals	1.5	Philips	Ingenia	Centre	0.0	0.0011092794	0.0
131	InstituteC	benchmark	2401	1	10.0	88.0	145.0	0.0011096481099229793	[0. 0.0005 0.0009 0.002 ]	All-bvals	1.5	Philips	Ingenia	Inner	0.0	0.001104485	0.0
132	InstituteC	benchmark	2401	11	10.0	124.0	164.0	0.00011083335986913158	[0. 0.0005 0.0009 0.002 ]	All-bvals	1.5	Philips	Ingenia	Inner	50.0	0.0001293253	0.0
133	InstituteC	benchmark	2401	9	10.0	159.0	150.0	0.00023798840798233537	[0. 0.0005 0.0009 0.002 ]	All-bvals	1.5	Philips	Ingenia	Inner	40.0	0.0002389374	0.0
134	InstituteC	benchmark	2401	7	10.0	157.0	106.0	0.0004086079106765714	[0. 0.0005 0.0009 0.002 ]	All-bvals	1.5	Philips	Ingenia	Inner	30.0	0.0004016804	0.0
135	InstituteC	benchmark	2401	5	10.0	124.0	84.0	0.000627538826348463	[0. 0.0005 0.0009 0.002 ]	All-bvals	1.5	Philips	Ingenia	Inner	20.0	0.000600765	0.0
136	InstituteC	benchmark	2401	3	10.0	88.0	105.0	0.0008489524908533063	[0. 0.0005 0.0009 0.002 ]	All-bvals	1.5	Philips	Ingenia	Inner	10.0	0.0008398517	0.0
137	InstituteC	benchmark	2401	12	10.0	87.0	190.0	0.0001368681070967864	[0. 0.0005 0.0009 0.002 ]	All-bvals	1.5	Philips	Ingenia	Outer	50.0	0.000124718	0.0
138	InstituteC	benchmark	2401	10	10.0	156.0	189.0	0.00023613342044760842	[0. 0.0005 0.0009 0.002 ]	All-bvals	1.5	Philips	Ingenia	Outer	40.0	0.0002441648	0.0
139	InstituteC	benchmark	2401	8	10.0	193.0	132.0	0.000403548023995035	[0. 0.0005 0.0009 0.002 ]	All-bvals	1.5	Philips	Ingenia	Outer	30.0	0.00040203618	0.0
140	InstituteC	benchmark	2401	6	10.0	160.0	68.0	0.0006273219322934562	[0. 0.0005 0.0009 0.002 ]	All-bvals	1.5	Philips	Ingenia	Outer	20.0	0.0005993215	0.0
141	InstituteC	benchmark	2401	4	10.0	87.0	67.0	0.0008749959992439702	[0. 0.0005 0.0009 0.002 ]	All-bvals	1.5	Philips	Ingenia	Outer	10.0	0.0008328774	0.0
142	InstituteC	benchmark	2401	2	10.0	53.0	126.0	0.0011437670040834163	[0. 0.0005 0.0009 0.002 ]	All-bvals	1.5	Philips	Ingenia	Outer	0.0	0.0011174768	0.0
143	InstituteC	benchmark	2501	0	10.0	123.0	125.0	0.0011078945805407742	[0. 0.0005 0.0009 0.002 ]	All-bvals	1.5	Philips	Ingenia	Centre	0.0	0.0011092794	0.0
144	InstituteC	benchmark	2501	1	10.0	88.0	145.0	0.0011009059877906359	[0. 0.0005 0.0009 0.002 ]	All-bvals	1.5	Philips	Ingenia	Inner	0.0	0.001104485	0.0
145	InstituteC	benchmark	2501	11	10.0	124.0	164.0	0.0001080319276787912	[0. 0.0005 0.0009 0.002 ]	All-bvals	1.5	Philips	Ingenia	Inner	50.0	0.0001293253	0.0
146	InstituteC	benchmark	2501	9	10.0	159.0	150.0	0.0002518828309174719	[0. 0.0005 0.0009 0.002 ]	All-bvals	1.5	Philips	Ingenia	Inner	40.0	0.0002389374	0.0
147	InstituteC	benchmark	2501	7	10.0	157.0	106.0	0.00040451190577402445	[0. 0.0005 0.0009 0.002 ]	All-bvals	1.5	Philips	Ingenia	Inner	30.0	0.0004016804	0.0
148	InstituteC	benchmark	2501	5	10.0	124.0	84.0	0.0006211541819861181	[0. 0.0005 0.0009 0.002 ]	All-bvals	1.5	Philips	Ingenia	Inner	20.0	0.000600765	0.0
149	InstituteC	benchmark	2501	3	10.0	88.0	105.0	0.000859017318575114	[0. 0.0005 0.0009 0.002 ]	All-bvals	1.5	Philips	Ingenia	Inner	10.0	0.0008398517	0.0
150	InstituteC	benchmark	2501	12	10.0	87.0	190.0	0.00014446727933493982	[0. 0.0005 0.0009 0.002 ]	All-bvals	1.5	Philips	Ingenia	Outer	50.0	0.000124718	0.0
151	InstituteC	benchmark	2501	10	10.0	156.0	189.0	0.0002395668307330092	[0. 0.0005 0.0009 0.002 ]	All-bvals	1.5	Philips	Ingenia	Outer	40.0	0.0002441648	0.0
152	InstituteC	benchmark	2501	8	10.0	193.0	132.0	0.0004074835009359586	[0. 0.0005 0.0009 0.002 ]	All-bvals	1.5	Philips	Ingenia	Outer	30.0	0.00040203618	0.0
153	InstituteC	benchmark	2501	6	10.0	160.0	68.0	0.0006281864927744275	[0. 0.0005 0.0009 0.002 ]	All-bvals	1.5	Philips	Ingenia	Outer	20.0	0.0005993215	0.0
154	InstituteC	benchmark	2501	4	10.0	87.0	67.0	0.0008859089916268152	[0. 0.0005 0.0009 0.002 ]	All-bvals	1.5	Philips	Ingenia	Outer	10.0	0.0008328774	0.0
155	InstituteC	benchmark	2501	2	10.0	53.0	126.0	0.0011342448109147587	[0. 0.0005 0.0009 0.002 ]	All-bvals	1.5	Philips	Ingenia	Outer	0.0	0.0011174768	0.0
156	InstituteD	benchmark	0288	0	11.0	63.0	64.0	0.001106766821858349	[0. 0.0005 0.0009 0.002 ]	All-bvals	1.5	Siemens	Aera	Centre	0.0	0.0011092794	0.0
157	InstituteD	benchmark	0288	1	11.0	56.0	81.0	0.0011181258072398713	[0. 0.0005 0.0009 0.002 ]	All-bvals	1.5	Siemens	Aera	Inner	0.0	0.001104485	0.0
158	InstituteD	benchmark	0288	11	11.0	46.0	65.0	0.00012141039738947399	[0. 0.0005 0.0009 0.002 ]	All-bvals	1.5	Siemens	Aera	Inner	50.0	0.0001293253	0.0
159	InstituteD	benchmark	0288	9	11.0	54.0	49.0	0.00024844292165212076	[0. 0.0005 0.0009 0.002 ]	All-bvals	1.5	Siemens	Aera	Inner	40.0	0.0002389374	0.0
160	InstituteD	benchmark	0288	7	11.0	71.0	47.0	0.00040634843682895393	[0. 0.0005 0.0009 0.002 ]	All-bvals	1.5	Siemens	Aera	Inner	30.0	0.0004016804	0.0
161	InstituteD	benchmark	0288	5	11.0	81.0	62.0	0.0006075572230066897	[0. 0.0005 0.0009 0.002 ]	All-bvals	1.5	Siemens	Aera	Inner	20.0	0.000600765	0.0
162	InstituteD	benchmark	0288	3	11.0	74.0	78.0	0.0008449863876899906	[0. 0.0005 0.0009 0.002 ]	All-bvals	1.5	Siemens	Aera	Inner	10.0	0.0008398517	0.0
163	InstituteD	benchmark	0288	12	11.0	40.0	82.0	0.00012854266277917666	[0. 0.0005 0.0009 0.002 ]	All-bvals	1.5	Siemens	Aera	Outer	50.0	0.000124718	0.0
164	InstituteD	benchmark	0288	10	11.0	34.0	50.0	0.0002465969454252476	[0. 0.0005 0.0009 0.002 ]	All-bvals	1.5	Siemens	Aera	Outer	40.0	0.0002441648	0.0
165	InstituteD	benchmark	0288	8	11.0	62.0	32.0	0.0004113915067497883	[0. 0.0005 0.0009 0.002 ]	All-bvals	1.5	Siemens	Aera	Outer	30.0	0.00040203618	0.0
166	InstituteD	benchmark	0288	6	11.0	90.0	43.0	0.0006208558514216909	[0. 0.0005 0.0009 0.002 ]	All-bvals	1.5	Siemens	Aera	Outer	20.0	0.0005993215	0.0
167	InstituteD	benchmark	0288	4	11.0	93.0	75.0	0.0008529608309139516	[0. 0.0005 0.0009 0.002 ]	All-bvals	1.5	Siemens	Aera	Outer	10.0	0.0008328774	0.0
168	InstituteD	benchmark	0288	2	11.0	67.0	95.0	0.0011296110550211272	[0. 0.0005 0.0009 0.002 ]	All-bvals	1.5	Siemens	Aera	Outer	0.0	0.0011174768	0.0
169	InstituteD	benchmark	0292	0	11.0	63.0	65.0	0.0010950025460993076	[0. 0.0005 0.0009 0.002 ]	All-bvals	1.5	Siemens	Aera	Centre	0.0	0.0011092794	0.0
170	InstituteD	benchmark	0292	1	11.0	56.0	81.0	0.0011093079707560378	[0. 0.0005 0.0009 0.002 ]	All-bvals	1.5	Siemens	Aera	Inner	0.0	0.001104485	0.0
171	InstituteD	benchmark	0292	11	11.0	46.0	65.0	0.00012122602814115361	[0. 0.0005 0.0009 0.002 ]	All-bvals	1.5	Siemens	Aera	Inner	50.0	0.0001293253	0.0
172	InstituteD	benchmark	0292	9	11.0	54.0	49.0	0.0002456109208379519	[0. 0.0005 0.0009 0.002 ]	All-bvals	1.5	Siemens	Aera	Inner	40.0	0.0002389374	0.0
173	InstituteD	benchmark	0292	7	11.0	71.0	48.0	0.00040336193545233	[0. 0.0005 0.0009 0.002 ]	All-bvals	1.5	Siemens	Aera	Inner	30.0	0.0004016804	0.0
174	InstituteD	benchmark	0292	5	11.0	81.0	62.0	0.0006110976558397024	[0. 0.0005 0.0009 0.002 ]	All-bvals	1.5	Siemens	Aera	Inner	20.0	0.000600765	0.0
175	InstituteD	benchmark	0292	3	11.0	74.0	78.0	0.0008406930640157911	[0. 0.0005 0.0009 0.002 ]	All-bvals	1.5	Siemens	Aera	Inner	10.0	0.0008398517	0.0
176	InstituteD	benchmark	0292	12	11.0	40.0	82.0	0.00012693684593794601	[0. 0.0005 0.0009 0.002 ]	All-bvals	1.5	Siemens	Aera	Outer	50.0	0.000124718	0.0
177	InstituteD	benchmark	0292	10	11.0	34.0	50.0	0.0002457600474292427	[0. 0.0005 0.0009 0.002 ]	All-bvals	1.5	Siemens	Aera	Outer	40.0	0.0002441648	0.0
178	InstituteD	benchmark	0292	8	11.0	62.0	32.0	0.0004112600786330739	[0. 0.0005 0.0009 0.002 ]	All-bvals	1.5	Siemens	Aera	Outer	30.0	0.00040203618	0.0
179	InstituteD	benchmark	0292	6	11.0	90.0	44.0	0.0006194887794685452	[0. 0.0005 0.0009 0.002 ]	All-bvals	1.5	Siemens	Aera	Outer	20.0	0.0005993215	0.0
180	InstituteD	benchmark	0292	4	11.0	93.0	75.0	0.000853603819185065	[0. 0.0005 0.0009 0.002 ]	All-bvals	1.5	Siemens	Aera	Outer	10.0	0.0008328774	0.0
181	InstituteD	benchmark	0292	2	11.0	67.0	95.0	0.0011152330643480063	[0. 0.0005 0.0009 0.002 ]	All-bvals	1.5	Siemens	Aera	Outer	0.0	0.0011174768	0.0
182	InstituteD	benchmark	0296	0	11.0	63.0	65.0	0.0010985045426624015	[0. 0.0005 0.0009 0.002 ]	All-bvals	1.5	Siemens	Aera	Centre	0.0	0.0011092794	0.0
183	InstituteD	benchmark	0296	1	11.0	56.0	81.0	0.0011076967431586423	[0. 0.0005 0.0009 0.002 ]	All-bvals	1.5	Siemens	Aera	Inner	0.0	0.001104485	0.0
184	InstituteD	benchmark	0296	11	11.0	46.0	65.0	0.000123731840989882	[0. 0.0005 0.0009 0.002 ]	All-bvals	1.5	Siemens	Aera	Inner	50.0	0.0001293253	0.0
185	InstituteD	benchmark	0296	9	11.0	54.0	49.0	0.0002492870533641029	[0. 0.0005 0.0009 0.002 ]	All-bvals	1.5	Siemens	Aera	Inner	40.0	0.0002389374	0.0
186	InstituteD	benchmark	0296	7	11.0	71.0	49.0	0.0004067018869226415	[0. 0.0005 0.0009 0.002 ]	All-bvals	1.5	Siemens	Aera	Inner	30.0	0.0004016804	0.0
187	InstituteD	benchmark	0296	5	11.0	81.0	62.0	0.0006104319527750871	[0. 0.0005 0.0009 0.002 ]	All-bvals	1.5	Siemens	Aera	Inner	20.0	0.000600765	0.0
188	InstituteD	benchmark	0296	3	11.0	74.0	78.0	0.0008422392738278771	[0. 0.0005 0.0009 0.002 ]	All-bvals	1.5	Siemens	Aera	Inner	10.0	0.0008398517	0.0
189	InstituteD	benchmark	0296	12	11.0	40.0	82.0	0.00012674495629227283	[0. 0.0005 0.0009 0.002 ]	All-bvals	1.5	Siemens	Aera	Outer	50.0	0.000124718	0.0
190	InstituteD	benchmark	0296	10	11.0	34.0	50.0	0.0002475383888533825	[0. 0.0005 0.0009 0.002 ]	All-bvals	1.5	Siemens	Aera	Outer	40.0	0.0002441648	0.0
191	InstituteD	benchmark	0296	8	11.0	61.0	32.0	0.000411218176717768	[0. 0.0005 0.0009 0.002 ]	All-bvals	1.5	Siemens	Aera	Outer	30.0	0.00040203618	0.0
192	InstituteD	benchmark	0296	6	11.0	90.0	44.0	0.000619344562169676	[0. 0.0005 0.0009 0.002 ]	All-bvals	1.5	Siemens	Aera	Outer	20.0	0.0005993215	0.0
193	InstituteD	benchmark	0296	4	11.0	93.0	75.0	0.0008536009321147868	[0. 0.0005 0.0009 0.002 ]	All-bvals	1.5	Siemens	Aera	Outer	10.0	0.0008328774	0.0
194	InstituteD	benchmark	0296	2	11.0	67.0	95.0	0.0011250495186746748	[0. 0.0005 0.0009 0.002 ]	All-bvals	1.5	Siemens	Aera	Outer	0.0	0.0011174768	0.0
195	InstituteD	benchmark	0300	0	11.0	63.0	65.0	0.0010952480622335014	[0. 0.0005 0.0009 0.002 ]	All-bvals	1.5	Siemens	Aera	Centre	0.0	0.0011092794	0.0
196	InstituteD	benchmark	0300	1	11.0	56.0	81.0	0.0011006228864983015	[0. 0.0005 0.0009 0.002 ]	All-bvals	1.5	Siemens	Aera	Inner	0.0	0.001104485	0.0
197	InstituteD	benchmark	0300	11	11.0	46.0	65.0	0.00012712088565629588	[0. 0.0005 0.0009 0.002 ]	All-bvals	1.5	Siemens	Aera	Inner	50.0	0.0001293253	0.0
198	InstituteD	benchmark	0300	9	11.0	54.0	49.0	0.0002454480675778615	[0. 0.0005 0.0009 0.002 ]	All-bvals	1.5	Siemens	Aera	Inner	40.0	0.0002389374	0.0
199	InstituteD	benchmark	0300	7	11.0	71.0	48.0	0.0004069753273548004	[0. 0.0005 0.0009 0.002 ]	All-bvals	1.5	Siemens	Aera	Inner	30.0	0.0004016804	0.0
200	InstituteD	benchmark	0300	5	11.0	81.0	62.0	0.0006103956747363458	[0. 0.0005 0.0009 0.002 ]	All-bvals	1.5	Siemens	Aera	Inner	20.0	0.000600765	0.0
201	InstituteD	benchmark	0300	3	11.0	74.0	78.0	0.0008479048117969903	[0. 0.0005 0.0009 0.002 ]	All-bvals	1.5	Siemens	Aera	Inner	10.0	0.0008398517	0.0
202	InstituteD	benchmark	0300	12	11.0	40.0	82.0	0.00012395290410677085	[0. 0.0005 0.0009 0.002 ]	All-bvals	1.5	Siemens	Aera	Outer	50.0	0.000124718	0.0
203	InstituteD	benchmark	0300	10	11.0	34.0	50.0	0.0002465086058743146	[0. 0.0005 0.0009 0.002 ]	All-bvals	1.5	Siemens	Aera	Outer	40.0	0.0002441648	0.0
204	InstituteD	benchmark	0300	8	11.0	62.0	32.0	0.00041291712290728104	[0. 0.0005 0.0009 0.002 ]	All-bvals	1.5	Siemens	Aera	Outer	30.0	0.00040203618	0.0
205	InstituteD	benchmark	0300	6	11.0	90.0	44.0	0.0006197549164505325	[0. 0.0005 0.0009 0.002 ]	All-bvals	1.5	Siemens	Aera	Outer	20.0	0.0005993215	0.0
206	InstituteD	benchmark	0300	4	11.0	93.0	76.0	0.000857840885227621	[0. 0.0005 0.0009 0.002 ]	All-bvals	1.5	Siemens	Aera	Outer	10.0	0.0008328774	0.0
207	InstituteD	benchmark	0300	2	11.0	67.0	95.0	0.001118894335487032	[0. 0.0005 0.0009 0.002 ]	All-bvals	1.5	Siemens	Aera	Outer	0.0	0.0011174768	0.0
208	InstituteE	benchmark	0007	0	12.0	130.0	126.0	0.001114369264669284	[0. 0.0005 0.0009 0.002 ]	All-bvals	1.5	GE	Optima	Centre	0.0	0.0011092794	0.0
209	InstituteE	benchmark	0007	1	12.0	128.0	86.0	0.001122508417414153	[0. 0.0005 0.0009 0.002 ]	All-bvals	1.5	GE	Optima	Inner	0.0	0.001104485	0.0
210	InstituteE	benchmark	0007	11	12.0	160.0	105.0	0.0001298832985493479	[0. 0.0005 0.0009 0.002 ]	All-bvals	1.5	GE	Optima	Inner	50.0	0.0001293253	0.0
211	InstituteE	benchmark	0007	9	12.0	164.0	143.0	0.0002527458493291587	[0. 0.0005 0.0009 0.002 ]	All-bvals	1.5	GE	Optima	Inner	40.0	0.0002389374	0.0
212	InstituteE	benchmark	0007	7	12.0	131.0	166.0	0.00040467778006692576	[0. 0.0005 0.0009 0.002 ]	All-bvals	1.5	GE	Optima	Inner	30.0	0.0004016804	0.0
213	InstituteE	benchmark	0007	5	12.0	96.0	148.0	0.0006034657079135179	[0. 0.0005 0.0009 0.002 ]	All-bvals	1.5	GE	Optima	Inner	20.0	0.000600765	0.0
214	InstituteE	benchmark	0007	3	12.0	94.0	108.0	0.0008723241287651246	[0. 0.0005 0.0009 0.002 ]	All-bvals	1.5	GE	Optima	Inner	10.0	0.0008398517	0.0
215	InstituteE	benchmark	0007	12	12.0	160.0	65.0	0.00013054631471141458	[0. 0.0005 0.0009 0.002 ]	All-bvals	1.5	GE	Optima	Outer	50.0	0.000124718	0.0
216	InstituteE	benchmark	0007	10	12.0	198.0	123.0	0.0002591567896785992	[0. 0.0005 0.0009 0.002 ]	All-bvals	1.5	GE	Optima	Outer	40.0	0.0002441648	0.0
217	InstituteE	benchmark	0007	8	12.0	164.0	185.0	0.0004218304692536252	[0. 0.0005 0.0009 0.002 ]	All-bvals	1.5	GE	Optima	Outer	30.0	0.00040203618	0.0
218	InstituteE	benchmark	0007	6	12.0	97.0	191.0	0.0006293762565535703	[0. 0.0005 0.0009 0.002 ]	All-bvals	1.5	GE	Optima	Outer	20.0	0.0005993215	0.0
219	InstituteE	benchmark	0007	4	12.0	59.0	130.0	0.0008589851199798871	[0. 0.0005 0.0009 0.002 ]	All-bvals	1.5	GE	Optima	Outer	10.0	0.0008328774	0.0
220	InstituteE	benchmark	0007	2	12.0	92.0	70.0	0.001144191170475583	[0. 0.0005 0.0009 0.002 ]	All-bvals	1.5	GE	Optima	Outer	0.0	0.0011174768	0.0
221	InstituteE	benchmark	0008	0	12.0	130.0	126.0	0.0011304255342352368	[0. 0.0005 0.0009 0.002 ]	All-bvals	1.5	GE	Optima	Centre	0.0	0.0011092794	0.0
222	InstituteE	benchmark	0008	1	12.0	128.0	86.0	0.0011473393615390342	[0. 0.0005 0.0009 0.002 ]	All-bvals	1.5	GE	Optima	Inner	0.0	0.001104485	0.0
223	InstituteE	benchmark	0008	11	12.0	160.0	105.0	0.00012396527541280966	[0. 0.0005 0.0009 0.002 ]	All-bvals	1.5	GE	Optima	Inner	50.0	0.0001293253	0.0
224	InstituteE	benchmark	0008	9	12.0	164.0	143.0	0.00024773915799688887	[0. 0.0005 0.0009 0.002 ]	All-bvals	1.5	GE	Optima	Inner	40.0	0.0002389374	0.0
225	InstituteE	benchmark	0008	7	12.0	131.0	166.0	0.0004085130802752816	[0. 0.0005 0.0009 0.002 ]	All-bvals	1.5	GE	Optima	Inner	30.0	0.0004016804	0.0
226	InstituteE	benchmark	0008	5	12.0	96.0	148.0	0.0005970577261165436	[0. 0.0005 0.0009 0.002 ]	All-bvals	1.5	GE	Optima	Inner	20.0	0.000600765	0.0
227	InstituteE	benchmark	0008	3	12.0	94.0	108.0	0.0008505006920905725	[0. 0.0005 0.0009 0.002 ]	All-bvals	1.5	GE	Optima	Inner	10.0	0.0008398517	0.0
228	InstituteE	benchmark	0008	12	12.0	160.0	65.0	0.0001323507731757966	[0. 0.0005 0.0009 0.002 ]	All-bvals	1.5	GE	Optima	Outer	50.0	0.000124718	0.0
229	InstituteE	benchmark	0008	10	12.0	198.0	123.0	0.0002655938850788808	[0. 0.0005 0.0009 0.002 ]	All-bvals	1.5	GE	Optima	Outer	40.0	0.0002441648	0.0
230	InstituteE	benchmark	0008	8	12.0	164.0	185.0	0.0004233044526824935	[0. 0.0005 0.0009 0.002 ]	All-bvals	1.5	GE	Optima	Outer	30.0	0.00040203618	0.0
231	InstituteE	benchmark	0008	6	12.0	97.0	191.0	0.0006255843248886553	[0. 0.0005 0.0009 0.002 ]	All-bvals	1.5	GE	Optima	Outer	20.0	0.0005993215	0.0
232	InstituteE	benchmark	0008	4	12.0	59.0	130.0	0.0008709745341154946	[0. 0.0005 0.0009 0.002 ]	All-bvals	1.5	GE	Optima	Outer	10.0	0.0008328774	0.0
233	InstituteE	benchmark	0008	2	12.0	92.0	70.0	0.001149574217362024	[0. 0.0005 0.0009 0.002 ]	All-bvals	1.5	GE	Optima	Outer	0.0	0.0011174768	0.0
234	InstituteE	benchmark	0009	0	12.0	130.0	126.0	0.0011038252350064714	[0. 0.0005 0.0009 0.002 ]	All-bvals	1.5	GE	Optima	Centre	0.0	0.0011092794	0.0
235	InstituteE	benchmark	0009	1	12.0	128.0	86.0	0.001137054033425842	[0. 0.0005 0.0009 0.002 ]	All-bvals	1.5	GE	Optima	Inner	0.0	0.001104485	0.0
236	InstituteE	benchmark	0009	11	12.0	160.0	105.0	0.00014215348209224005	[0. 0.0005 0.0009 0.002 ]	All-bvals	1.5	GE	Optima	Inner	50.0	0.0001293253	0.0
237	InstituteE	benchmark	0009	9	12.0	164.0	143.0	0.00025849460666516684	[0. 0.0005 0.0009 0.002 ]	All-bvals	1.5	GE	Optima	Inner	40.0	0.0002389374	0.0
238	InstituteE	benchmark	0009	7	12.0	131.0	166.0	0.00040840414273927473	[0. 0.0005 0.0009 0.002 ]	All-bvals	1.5	GE	Optima	Inner	30.0	0.0004016804	0.0
239	InstituteE	benchmark	0009	5	12.0	96.0	148.0	0.0006064255655588283	[0. 0.0005 0.0009 0.002 ]	All-bvals	1.5	GE	Optima	Inner	20.0	0.000600765	0.0
240	InstituteE	benchmark	0009	3	12.0	94.0	108.0	0.0008457267484169825	[0. 0.0005 0.0009 0.002 ]	All-bvals	1.5	GE	Optima	Inner	10.0	0.0008398517	0.0
241	InstituteE	benchmark	0009	12	12.0	160.0	65.0	0.00012824538651527606	[0. 0.0005 0.0009 0.002 ]	All-bvals	1.5	GE	Optima	Outer	50.0	0.000124718	0.0
242	InstituteE	benchmark	0009	10	12.0	198.0	123.0	0.0002651618582418038	[0. 0.0005 0.0009 0.002 ]	All-bvals	1.5	GE	Optima	Outer	40.0	0.0002441648	0.0
243	InstituteE	benchmark	0009	8	12.0	164.0	185.0	0.00042115472080207176	[0. 0.0005 0.0009 0.002 ]	All-bvals	1.5	GE	Optima	Outer	30.0	0.00040203618	0.0
244	InstituteE	benchmark	0009	6	12.0	97.0	191.0	0.0006242396926303284	[0. 0.0005 0.0009 0.002 ]	All-bvals	1.5	GE	Optima	Outer	20.0	0.0005993215	0.0
245	InstituteE	benchmark	0009	4	12.0	59.0	130.0	0.0008568091106752078	[0. 0.0005 0.0009 0.002 ]	All-bvals	1.5	GE	Optima	Outer	10.0	0.0008328774	0.0
246	InstituteE	benchmark	0009	2	12.0	92.0	70.0	0.001141881333504049	[0. 0.0005 0.0009 0.002 ]	All-bvals	1.5	GE	Optima	Outer	0.0	0.0011174768	0.0
247	InstituteE	benchmark	0010	0	12.0	130.0	126.0	0.0011474205475698136	[0. 0.0005 0.0009 0.002 ]	All-bvals	1.5	GE	Optima	Centre	0.0	0.0011092794	0.0
248	InstituteE	benchmark	0010	1	12.0	128.0	86.0	0.0011378134201238072	[0. 0.0005 0.0009 0.002 ]	All-bvals	1.5	GE	Optima	Inner	0.0	0.001104485	0.0
249	InstituteE	benchmark	0010	11	12.0	160.0	105.0	0.00013785008973816275	[0. 0.0005 0.0009 0.002 ]	All-bvals	1.5	GE	Optima	Inner	50.0	0.0001293253	0.0
250	InstituteE	benchmark	0010	9	12.0	164.0	143.0	0.00025154875690214197	[0. 0.0005 0.0009 0.002 ]	All-bvals	1.5	GE	Optima	Inner	40.0	0.0002389374	0.0
251	InstituteE	benchmark	0010	7	12.0	131.0	166.0	0.0004097254157067775	[0. 0.0005 0.0009 0.002 ]	All-bvals	1.5	GE	Optima	Inner	30.0	0.0004016804	0.0
252	InstituteE	benchmark	0010	5	12.0	96.0	148.0	0.0006057131840748832	[0. 0.0005 0.0009 0.002 ]	All-bvals	1.5	GE	Optima	Inner	20.0	0.000600765	0.0
253	InstituteE	benchmark	0010	3	12.0	94.0	108.0	0.0008452728752845972	[0. 0.0005 0.0009 0.002 ]	All-bvals	1.5	GE	Optima	Inner	10.0	0.0008398517	0.0
254	InstituteE	benchmark	0010	12	12.0	160.0	65.0	0.00012913337653787805	[0. 0.0005 0.0009 0.002 ]	All-bvals	1.5	GE	Optima	Outer	50.0	0.000124718	0.0
255	InstituteE	benchmark	0010	10	12.0	198.0	123.0	0.0002660272609885078	[0. 0.0005 0.0009 0.002 ]	All-bvals	1.5	GE	Optima	Outer	40.0	0.0002441648	0.0
256	InstituteE	benchmark	0010	8	12.0	164.0	185.0	0.00042507846986486106	[0. 0.0005 0.0009 0.002 ]	All-bvals	1.5	GE	Optima	Outer	30.0	0.00040203618	0.0
257	InstituteE	benchmark	0010	6	12.0	97.0	191.0	0.0006223398618166013	[0. 0.0005 0.0009 0.002 ]	All-bvals	1.5	GE	Optima	Outer	20.0	0.0005993215	0.0
258	InstituteE	benchmark	0010	4	12.0	59.0	130.0	0.0008521743988485317	[0. 0.0005 0.0009 0.002 ]	All-bvals	1.5	GE	Optima	Outer	10.0	0.0008328774	0.0
259	InstituteE	benchmark	0010	2	12.0	92.0	70.0	0.0011531883239598779	[0. 0.0005 0.0009 0.002 ]	All-bvals	1.5	GE	Optima	Outer	0.0	0.0011174768	0.0
260	InstituteG	benchmark	0801	0	12.0	124.0	125.0	0.001077262337383429	[0. 0.0005 0.0009 0.002 ]	All-bvals	3.0	Philips	Ingenia	Centre	0.0	0.0011092794	0.0
261	InstituteG	benchmark	0801	1	12.0	160.0	106.0	0.0011042626654786517	[0. 0.0005 0.0009 0.002 ]	All-bvals	3.0	Philips	Ingenia	Inner	0.0	0.001104485	0.0
262	InstituteG	benchmark	0801	11	12.0	160.0	148.0	0.00011965374748189145	[0. 0.0005 0.0009 0.002 ]	All-bvals	3.0	Philips	Ingenia	Inner	50.0	0.0001293253	0.0
263	InstituteG	benchmark	0801	9	12.0	123.0	168.0	0.0002473528683003317	[0. 0.0005 0.0009 0.002 ]	All-bvals	3.0	Philips	Ingenia	Inner	40.0	0.0002389374	0.0
264	InstituteG	benchmark	0801	7	12.0	91.0	145.0	0.0004051900108977577	[0. 0.0005 0.0009 0.002 ]	All-bvals	3.0	Philips	Ingenia	Inner	30.0	0.0004016804	0.0
265	InstituteG	benchmark	0801	5	12.0	91.0	105.0	0.0006071176717442145	[0. 0.0005 0.0009 0.002 ]	All-bvals	3.0	Philips	Ingenia	Inner	20.0	0.000600765	0.0
266	InstituteG	benchmark	0801	3	12.0	126.0	85.0	0.0008396839780450151	[0. 0.0005 0.0009 0.002 ]	All-bvals	3.0	Philips	Ingenia	Inner	10.0	0.0008398517	0.0
267	InstituteG	benchmark	0801	12	12.0	194.0	126.0	0.0001400276417217856	[0. 0.0005 0.0009 0.002 ]	All-bvals	3.0	Philips	Ingenia	Outer	50.0	0.000124718	0.0
268	InstituteG	benchmark	0801	10	12.0	163.0	183.0	0.0002519636038997012	[0. 0.0005 0.0009 0.002 ]	All-bvals	3.0	Philips	Ingenia	Outer	40.0	0.0002441648	0.0
269	InstituteG	benchmark	0801	8	12.0	92.0	185.0	0.0004230078639050713	[0. 0.0005 0.0009 0.002 ]	All-bvals	3.0	Philips	Ingenia	Outer	30.0	0.00040203618	0.0
270	InstituteG	benchmark	0801	6	12.0	57.0	127.0	0.0006228510531517921	[0. 0.0005 0.0009 0.002 ]	All-bvals	3.0	Philips	Ingenia	Outer	20.0	0.0005993215	0.0
271	InstituteG	benchmark	0801	4	12.0	93.0	65.0	0.0008641859627386446	[0. 0.0005 0.0009 0.002 ]	All-bvals	3.0	Philips	Ingenia	Outer	10.0	0.0008328774	0.0
272	InstituteG	benchmark	0801	2	12.0	164.0	65.0	0.0011273184140972261	[0. 0.0005 0.0009 0.002 ]	All-bvals	3.0	Philips	Ingenia	Outer	0.0	0.0011174768	0.0
273	InstituteG	benchmark	0901	0	12.0	124.0	125.0	0.0010883655832225679	[0. 0.0005 0.0009 0.002 ]	All-bvals	3.0	Philips	Ingenia	Centre	0.0	0.0011092794	0.0
274	InstituteG	benchmark	0901	1	12.0	160.0	106.0	0.0011066196356264595	[0. 0.0005 0.0009 0.002 ]	All-bvals	3.0	Philips	Ingenia	Inner	0.0	0.001104485	0.0
275	InstituteG	benchmark	0901	11	12.0	160.0	148.0	0.00012524674703929216	[0. 0.0005 0.0009 0.002 ]	All-bvals	3.0	Philips	Ingenia	Inner	50.0	0.0001293253	0.0
276	InstituteG	benchmark	0901	9	12.0	123.0	168.0	0.000250798077872098	[0. 0.0005 0.0009 0.002 ]	All-bvals	3.0	Philips	Ingenia	Inner	40.0	0.0002389374	0.0
277	InstituteG	benchmark	0901	7	12.0	91.0	145.0	0.00041054841428501813	[0. 0.0005 0.0009 0.002 ]	All-bvals	3.0	Philips	Ingenia	Inner	30.0	0.0004016804	0.0
278	InstituteG	benchmark	0901	5	12.0	91.0	105.0	0.0006091799293259123	[0. 0.0005 0.0009 0.002 ]	All-bvals	3.0	Philips	Ingenia	Inner	20.0	0.000600765	0.0
279	InstituteG	benchmark	0901	3	12.0	126.0	85.0	0.0008401121397903022	[0. 0.0005 0.0009 0.002 ]	All-bvals	3.0	Philips	Ingenia	Inner	10.0	0.0008398517	0.0
280	InstituteG	benchmark	0901	12	12.0	194.0	126.0	0.0001398153138525069	[0. 0.0005 0.0009 0.002 ]	All-bvals	3.0	Philips	Ingenia	Outer	50.0	0.000124718	0.0
281	InstituteG	benchmark	0901	10	12.0	163.0	183.0	0.0002517015756816417	[0. 0.0005 0.0009 0.002 ]	All-bvals	3.0	Philips	Ingenia	Outer	40.0	0.0002441648	0.0
282	InstituteG	benchmark	0901	8	12.0	92.0	185.0	0.0004252369799189869	[0. 0.0005 0.0009 0.002 ]	All-bvals	3.0	Philips	Ingenia	Outer	30.0	0.00040203618	0.0
283	InstituteG	benchmark	0901	6	12.0	57.0	127.0	0.0006274209328483254	[0. 0.0005 0.0009 0.002 ]	All-bvals	3.0	Philips	Ingenia	Outer	20.0	0.0005993215	0.0
284	InstituteG	benchmark	0901	4	12.0	93.0	65.0	0.0008564035448242517	[0. 0.0005 0.0009 0.002 ]	All-bvals	3.0	Philips	Ingenia	Outer	10.0	0.0008328774	0.0
285	InstituteG	benchmark	0901	2	12.0	164.0	65.0	0.0011280077102963622	[0. 0.0005 0.0009 0.002 ]	All-bvals	3.0	Philips	Ingenia	Outer	0.0	0.0011174768	0.0
286	InstituteG	benchmark	1001	0	12.0	124.0	125.0	0.0010868524753349996	[0. 0.0005 0.0009 0.002 ]	All-bvals	3.0	Philips	Ingenia	Centre	0.0	0.0011092794	0.0
287	InstituteG	benchmark	1001	1	12.0	160.0	106.0	0.001116822123872431	[0. 0.0005 0.0009 0.002 ]	All-bvals	3.0	Philips	Ingenia	Inner	0.0	0.001104485	0.0
288	InstituteG	benchmark	1001	11	12.0	160.0	148.0	0.00011754979776252873	[0. 0.0005 0.0009 0.002 ]	All-bvals	3.0	Philips	Ingenia	Inner	50.0	0.0001293253	0.0
289	InstituteG	benchmark	1001	9	12.0	123.0	168.0	0.00025013494255626795	[0. 0.0005 0.0009 0.002 ]	All-bvals	3.0	Philips	Ingenia	Inner	40.0	0.0002389374	0.0
290	InstituteG	benchmark	1001	7	12.0	91.0	145.0	0.0004033080508613361	[0. 0.0005 0.0009 0.002 ]	All-bvals	3.0	Philips	Ingenia	Inner	30.0	0.0004016804	0.0
291	InstituteG	benchmark	1001	5	12.0	91.0	105.0	0.0006103216701850278	[0. 0.0005 0.0009 0.002 ]	All-bvals	3.0	Philips	Ingenia	Inner	20.0	0.000600765	0.0
292	InstituteG	benchmark	1001	3	12.0	126.0	85.0	0.0008373016830366703	[0. 0.0005 0.0009 0.002 ]	All-bvals	3.0	Philips	Ingenia	Inner	10.0	0.0008398517	0.0
293	InstituteG	benchmark	1001	12	12.0	194.0	126.0	0.00012855274769341934	[0. 0.0005 0.0009 0.002 ]	All-bvals	3.0	Philips	Ingenia	Outer	50.0	0.000124718	0.0
294	InstituteG	benchmark	1001	10	12.0	163.0	183.0	0.00025325812194579083	[0. 0.0005 0.0009 0.002 ]	All-bvals	3.0	Philips	Ingenia	Outer	40.0	0.0002441648	0.0
295	InstituteG	benchmark	1001	8	12.0	92.0	185.0	0.00042662863388392443	[0. 0.0005 0.0009 0.002 ]	All-bvals	3.0	Philips	Ingenia	Outer	30.0	0.00040203618	0.0
296	InstituteG	benchmark	1001	6	12.0	57.0	127.0	0.0006248057113538598	[0. 0.0005 0.0009 0.002 ]	All-bvals	3.0	Philips	Ingenia	Outer	20.0	0.0005993215	0.0
297	InstituteG	benchmark	1001	4	12.0	93.0	65.0	0.0008575202368368556	[0. 0.0005 0.0009 0.002 ]	All-bvals	3.0	Philips	Ingenia	Outer	10.0	0.0008328774	0.0
298	InstituteG	benchmark	1001	2	12.0	164.0	65.0	0.001123944428107602	[0. 0.0005 0.0009 0.002 ]	All-bvals	3.0	Philips	Ingenia	Outer	0.0	0.0011174768	0.0
299	InstituteG	benchmark	1101	0	12.0	124.0	125.0	0.0010810933702101553	[0. 0.0005 0.0009 0.002 ]	All-bvals	3.0	Philips	Ingenia	Centre	0.0	0.0011092794	0.0
300	InstituteG	benchmark	1101	1	12.0	160.0	106.0	0.0011016606872855474	[0. 0.0005 0.0009 0.002 ]	All-bvals	3.0	Philips	Ingenia	Inner	0.0	0.001104485	0.0
301	InstituteG	benchmark	1101	11	12.0	160.0	148.0	0.00011773348033210525	[0. 0.0005 0.0009 0.002 ]	All-bvals	3.0	Philips	Ingenia	Inner	50.0	0.0001293253	0.0
302	InstituteG	benchmark	1101	9	12.0	123.0	168.0	0.00024976326582852804	[0. 0.0005 0.0009 0.002 ]	All-bvals	3.0	Philips	Ingenia	Inner	40.0	0.0002389374	0.0
303	InstituteG	benchmark	1101	7	12.0	91.0	145.0	0.0004061711643001144	[0. 0.0005 0.0009 0.002 ]	All-bvals	3.0	Philips	Ingenia	Inner	30.0	0.0004016804	0.0
304	InstituteG	benchmark	1101	5	12.0	91.0	105.0	0.0006094651010427599	[0. 0.0005 0.0009 0.002 ]	All-bvals	3.0	Philips	Ingenia	Inner	20.0	0.000600765	0.0
305	InstituteG	benchmark	1101	3	12.0	126.0	85.0	0.0008415992722002356	[0. 0.0005 0.0009 0.002 ]	All-bvals	3.0	Philips	Ingenia	Inner	10.0	0.0008398517	0.0
306	InstituteG	benchmark	1101	12	12.0	194.0	126.0	0.00013665256811096785	[0. 0.0005 0.0009 0.002 ]	All-bvals	3.0	Philips	Ingenia	Outer	50.0	0.000124718	0.0
307	InstituteG	benchmark	1101	10	12.0	163.0	183.0	0.0002573997408895856	[0. 0.0005 0.0009 0.002 ]	All-bvals	3.0	Philips	Ingenia	Outer	40.0	0.0002441648	0.0
308	InstituteG	benchmark	1101	8	12.0	92.0	185.0	0.0004278018095780028	[0. 0.0005 0.0009 0.002 ]	All-bvals	3.0	Philips	Ingenia	Outer	30.0	0.00040203618	0.0
309	InstituteG	benchmark	1101	6	12.0	57.0	127.0	0.0006211434710066477	[0. 0.0005 0.0009 0.002 ]	All-bvals	3.0	Philips	Ingenia	Outer	20.0	0.0005993215	0.0
310	InstituteG	benchmark	1101	4	12.0	93.0	65.0	0.0008539979026971388	[0. 0.0005 0.0009 0.002 ]	All-bvals	3.0	Philips	Ingenia	Outer	10.0	0.0008328774	0.0
311	InstituteG	benchmark	1101	2	12.0	164.0	65.0	0.0011257370384216531	[0. 0.0005 0.0009 0.002 ]	All-bvals	3.0	Philips	Ingenia	Outer	0.0	0.0011174768	0.0
312	InstituteH	benchmark	0701	0	12.0	126.0	133.0	0.0010994618056301263	[0. 0.0005 0.0009 0.002 ]	All-bvals	3.0	Philips	Ingenia	Centre	0.0	0.0011092794	0.0
313	InstituteH	benchmark	0701	1	12.0	87.0	132.0	0.00110987796738108	[0. 0.0005 0.0009 0.002 ]	All-bvals	3.0	Philips	Ingenia	Inner	0.0	0.001104485	0.0
314	InstituteH	benchmark	0701	11	12.0	106.0	96.0	0.00012758923172066062	[0. 0.0005 0.0009 0.002 ]	All-bvals	3.0	Philips	Ingenia	Inner	50.0	0.0001293253	0.0
315	InstituteH	benchmark	0701	9	12.0	150.0	94.0	0.00025074401482368477	[0. 0.0005 0.0009 0.002 ]	All-bvals	3.0	Philips	Ingenia	Inner	40.0	0.0002389374	0.0
316	InstituteH	benchmark	0701	7	12.0	166.0	134.0	0.0004076061045032549	[0. 0.0005 0.0009 0.002 ]	All-bvals	3.0	Philips	Ingenia	Inner	30.0	0.0004016804	0.0
317	InstituteH	benchmark	0701	5	12.0	146.0	168.0	0.0006035758668008412	[0. 0.0005 0.0009 0.002 ]	All-bvals	3.0	Philips	Ingenia	Inner	20.0	0.000600765	0.0
318	InstituteH	benchmark	0701	3	12.0	106.0	167.0	0.0008307082753574542	[0. 0.0005 0.0009 0.002 ]	All-bvals	3.0	Philips	Ingenia	Inner	10.0	0.0008398517	0.0
319	InstituteH	benchmark	0701	12	12.0	70.0	95.0	0.00013363149420908581	[0. 0.0005 0.0009 0.002 ]	All-bvals	3.0	Philips	Ingenia	Outer	50.0	0.000124718	0.0
320	InstituteH	benchmark	0701	10	12.0	131.0	66.0	0.00024682276590472094	[0. 0.0005 0.0009 0.002 ]	All-bvals	3.0	Philips	Ingenia	Outer	40.0	0.0002441648	0.0
321	InstituteH	benchmark	0701	8	12.0	190.0	96.0	0.0004196539469703539	[0. 0.0005 0.0009 0.002 ]	All-bvals	3.0	Philips	Ingenia	Outer	30.0	0.00040203618	0.0
322	InstituteH	benchmark	0701	6	12.0	186.0	167.0	0.0006144079197220174	[0. 0.0005 0.0009 0.002 ]	All-bvals	3.0	Philips	Ingenia	Outer	20.0	0.0005993215	0.0
323	InstituteH	benchmark	0701	4	12.0	130.0	201.0	0.0008506858848833443	[0. 0.0005 0.0009 0.002 ]	All-bvals	3.0	Philips	Ingenia	Outer	10.0	0.0008328774	0.0
324	InstituteH	benchmark	0701	2	12.0	69.0	166.0	0.0011308806704858438	[0. 0.0005 0.0009 0.002 ]	All-bvals	3.0	Philips	Ingenia	Outer	0.0	0.0011174768	0.0
325	InstituteH	benchmark	0801	0	12.0	126.0	133.0	0.0011005403043128758	[0. 0.0005 0.0009 0.002 ]	All-bvals	3.0	Philips	Ingenia	Centre	0.0	0.0011092794	0.0
326	InstituteH	benchmark	0801	1	12.0	87.0	132.0	0.0011124698883795176	[0. 0.0005 0.0009 0.002 ]	All-bvals	3.0	Philips	Ingenia	Inner	0.0	0.001104485	0.0
327	InstituteH	benchmark	0801	11	12.0	106.0	96.0	0.00013072833905882367	[0. 0.0005 0.0009 0.002 ]	All-bvals	3.0	Philips	Ingenia	Inner	50.0	0.0001293253	0.0
328	InstituteH	benchmark	0801	9	12.0	150.0	94.0	0.0002486388135132805	[0. 0.0005 0.0009 0.002 ]	All-bvals	3.0	Philips	Ingenia	Inner	40.0	0.0002389374	0.0
329	InstituteH	benchmark	0801	7	12.0	166.0	134.0	0.00040639218741782697	[0. 0.0005 0.0009 0.002 ]	All-bvals	3.0	Philips	Ingenia	Inner	30.0	0.0004016804	0.0
330	InstituteH	benchmark	0801	5	12.0	146.0	168.0	0.000604058948569113	[0. 0.0005 0.0009 0.002 ]	All-bvals	3.0	Philips	Ingenia	Inner	20.0	0.000600765	0.0
331	InstituteH	benchmark	0801	3	12.0	106.0	167.0	0.0008315538879052079	[0. 0.0005 0.0009 0.002 ]	All-bvals	3.0	Philips	Ingenia	Inner	10.0	0.0008398517	0.0
332	InstituteH	benchmark	0801	12	12.0	70.0	95.0	0.00013351103340425663	[0. 0.0005 0.0009 0.002 ]	All-bvals	3.0	Philips	Ingenia	Outer	50.0	0.000124718	0.0
333	InstituteH	benchmark	0801	10	12.0	131.0	66.0	0.000247183529686545	[0. 0.0005 0.0009 0.002 ]	All-bvals	3.0	Philips	Ingenia	Outer	40.0	0.0002441648	0.0
334	InstituteH	benchmark	0801	8	12.0	190.0	96.0	0.0004215338456903986	[0. 0.0005 0.0009 0.002 ]	All-bvals	3.0	Philips	Ingenia	Outer	30.0	0.00040203618	0.0
335	InstituteH	benchmark	0801	6	12.0	186.0	167.0	0.0006159647095925038	[0. 0.0005 0.0009 0.002 ]	All-bvals	3.0	Philips	Ingenia	Outer	20.0	0.0005993215	0.0
336	InstituteH	benchmark	0801	4	12.0	130.0	201.0	0.0008527827778265212	[0. 0.0005 0.0009 0.002 ]	All-bvals	3.0	Philips	Ingenia	Outer	10.0	0.0008328774	0.0
337	InstituteH	benchmark	0801	2	12.0	69.0	166.0	0.0011261816851513644	[0. 0.0005 0.0009 0.002 ]	All-bvals	3.0	Philips	Ingenia	Outer	0.0	0.0011174768	0.0
338	InstituteH	benchmark	0901	0	12.0	126.0	133.0	0.0010891534326475136	[0. 0.0005 0.0009 0.002 ]	All-bvals	3.0	Philips	Ingenia	Centre	0.0	0.0011092794	0.0
339	InstituteH	benchmark	0901	1	12.0	87.0	132.0	0.0011067505254319665	[0. 0.0005 0.0009 0.002 ]	All-bvals	3.0	Philips	Ingenia	Inner	0.0	0.001104485	0.0
340	InstituteH	benchmark	0901	11	12.0	106.0	96.0	0.0001331166477519831	[0. 0.0005 0.0009 0.002 ]	All-bvals	3.0	Philips	Ingenia	Inner	50.0	0.0001293253	0.0
341	InstituteH	benchmark	0901	9	12.0	150.0	94.0	0.0002482810978025039	[0. 0.0005 0.0009 0.002 ]	All-bvals	3.0	Philips	Ingenia	Inner	40.0	0.0002389374	0.0
342	InstituteH	benchmark	0901	7	12.0	166.0	134.0	0.0004082210924469025	[0. 0.0005 0.0009 0.002 ]	All-bvals	3.0	Philips	Ingenia	Inner	30.0	0.0004016804	0.0
343	InstituteH	benchmark	0901	5	12.0	146.0	168.0	0.0006034695874999922	[0. 0.0005 0.0009 0.002 ]	All-bvals	3.0	Philips	Ingenia	Inner	20.0	0.000600765	0.0
344	InstituteH	benchmark	0901	3	12.0	106.0	167.0	0.0008388198480963698	[0. 0.0005 0.0009 0.002 ]	All-bvals	3.0	Philips	Ingenia	Inner	10.0	0.0008398517	0.0
345	InstituteH	benchmark	0901	12	12.0	70.0	95.0	0.0001343698393632519	[0. 0.0005 0.0009 0.002 ]	All-bvals	3.0	Philips	Ingenia	Outer	50.0	0.000124718	0.0
346	InstituteH	benchmark	0901	10	12.0	131.0	66.0	0.0002470367086632842	[0. 0.0005 0.0009 0.002 ]	All-bvals	3.0	Philips	Ingenia	Outer	40.0	0.0002441648	0.0
347	InstituteH	benchmark	0901	8	12.0	190.0	96.0	0.0004207454453106402	[0. 0.0005 0.0009 0.002 ]	All-bvals	3.0	Philips	Ingenia	Outer	30.0	0.00040203618	0.0
348	InstituteH	benchmark	0901	6	12.0	186.0	167.0	0.0006170056325682119	[0. 0.0005 0.0009 0.002 ]	All-bvals	3.0	Philips	Ingenia	Outer	20.0	0.0005993215	0.0
349	InstituteH	benchmark	0901	4	12.0	130.0	201.0	0.0008521096007793228	[0. 0.0005 0.0009 0.002 ]	All-bvals	3.0	Philips	Ingenia	Outer	10.0	0.0008328774	0.0
350	InstituteH	benchmark	0901	2	12.0	69.0	166.0	0.001134282927924848	[0. 0.0005 0.0009 0.002 ]	All-bvals	3.0	Philips	Ingenia	Outer	0.0	0.0011174768	0.0
351	InstituteH	benchmark	1001	0	12.0	126.0	133.0	0.0010976134585346986	[0. 0.0005 0.0009 0.002 ]	All-bvals	3.0	Philips	Ingenia	Centre	0.0	0.0011092794	0.0
352	InstituteH	benchmark	1001	1	12.0	87.0	132.0	0.0011068130246149705	[0. 0.0005 0.0009 0.002 ]	All-bvals	3.0	Philips	Ingenia	Inner	0.0	0.001104485	0.0
353	InstituteH	benchmark	1001	11	12.0	106.0	96.0	0.00013012998236898812	[0. 0.0005 0.0009 0.002 ]	All-bvals	3.0	Philips	Ingenia	Inner	50.0	0.0001293253	0.0
354	InstituteH	benchmark	1001	9	12.0	150.0	94.0	0.00024823477520976645	[0. 0.0005 0.0009 0.002 ]	All-bvals	3.0	Philips	Ingenia	Inner	40.0	0.0002389374	0.0
355	InstituteH	benchmark	1001	7	12.0	166.0	134.0	0.0004063844087420026	[0. 0.0005 0.0009 0.002 ]	All-bvals	3.0	Philips	Ingenia	Inner	30.0	0.0004016804	0.0
356	InstituteH	benchmark	1001	5	12.0	146.0	168.0	0.0006041828529993054	[0. 0.0005 0.0009 0.002 ]	All-bvals	3.0	Philips	Ingenia	Inner	20.0	0.000600765	0.0
357	InstituteH	benchmark	1001	3	12.0	106.0	167.0	0.0008343046437317083	[0. 0.0005 0.0009 0.002 ]	All-bvals	3.0	Philips	Ingenia	Inner	10.0	0.0008398517	0.0
358	InstituteH	benchmark	1001	12	12.0	70.0	95.0	0.0001354577024084809	[0. 0.0005 0.0009 0.002 ]	All-bvals	3.0	Philips	Ingenia	Outer	50.0	0.000124718	0.0
359	InstituteH	benchmark	1001	10	12.0	131.0	66.0	0.00024773998471044434	[0. 0.0005 0.0009 0.002 ]	All-bvals	3.0	Philips	Ingenia	Outer	40.0	0.0002441648	0.0
360	InstituteH	benchmark	1001	8	12.0	190.0	96.0	0.00042160614598645295	[0. 0.0005 0.0009 0.002 ]	All-bvals	3.0	Philips	Ingenia	Outer	30.0	0.00040203618	0.0
361	InstituteH	benchmark	1001	6	12.0	186.0	167.0	0.0006170702049792646	[0. 0.0005 0.0009 0.002 ]	All-bvals	3.0	Philips	Ingenia	Outer	20.0	0.0005993215	0.0
362	InstituteH	benchmark	1001	4	12.0	130.0	201.0	0.0008501184437890339	[0. 0.0005 0.0009 0.002 ]	All-bvals	3.0	Philips	Ingenia	Outer	10.0	0.0008328774	0.0
363	InstituteH	benchmark	1001	2	12.0	69.0	166.0	0.0011287040098900273	[0. 0.0005 0.0009 0.002 ]	All-bvals	3.0	Philips	Ingenia	Outer	0.0	0.0011174768	0.0
364	InstituteI	benchmark	0601	0	13.0	126.0	127.0	0.0010910961742321382	[0. 0.0005 0.0009 0.002 ]	All-bvals	3.0	Philips	Ingenia	Centre	0.0	0.0011092794	0.0
365	InstituteI	benchmark	0601	1	13.0	165.0	121.0	0.001111759890397849	[0. 0.0005 0.0009 0.002 ]	All-bvals	3.0	Philips	Ingenia	Inner	0.0	0.001104485	0.0
366	InstituteI	benchmark	0601	11	13.0	139.0	87.0	0.00014624919323103508	[0. 0.0005 0.0009 0.002 ]	All-bvals	3.0	Philips	Ingenia	Inner	50.0	0.0001293253	0.0
367	InstituteI	benchmark	0601	9	13.0	101.0	95.0	0.0002466892774482027	[0. 0.0005 0.0009 0.002 ]	All-bvals	3.0	Philips	Ingenia	Inner	40.0	0.0002389374	0.0
368	InstituteI	benchmark	0601	7	13.0	89.0	137.0	0.0004052697936735658	[0. 0.0005 0.0009 0.002 ]	All-bvals	3.0	Philips	Ingenia	Inner	30.0	0.0004016804	0.0
369	InstituteI	benchmark	0601	5	13.0	114.0	167.0	0.0006074477392845544	[0. 0.0005 0.0009 0.002 ]	All-bvals	3.0	Philips	Ingenia	Inner	20.0	0.000600765	0.0
370	InstituteI	benchmark	0601	3	13.0	153.0	159.0	0.0008362819354751178	[0. 0.0005 0.0009 0.002 ]	All-bvals	3.0	Philips	Ingenia	Inner	10.0	0.0008398517	0.0
371	InstituteI	benchmark	0601	12	13.0	178.0	82.0	0.0001651149906542662	[0. 0.0005 0.0009 0.002 ]	All-bvals	3.0	Philips	Ingenia	Outer	50.0	0.000124718	0.0
372	InstituteI	benchmark	0601	10	13.0	113.0	63.0	0.00025384444348345057	[0. 0.0005 0.0009 0.002 ]	All-bvals	3.0	Philips	Ingenia	Outer	40.0	0.0002441648	0.0
373	InstituteI	benchmark	0601	8	13.0	64.0	107.0	0.00040753169237715456	[0. 0.0005 0.0009 0.002 ]	All-bvals	3.0	Philips	Ingenia	Outer	30.0	0.00040203618	0.0
374	InstituteI	benchmark	0601	6	13.0	75.0	173.0	0.0006064524629368648	[0. 0.0005 0.0009 0.002 ]	All-bvals	3.0	Philips	Ingenia	Outer	20.0	0.0005993215	0.0
375	InstituteI	benchmark	0601	4	13.0	142.0	198.0	0.0008430232983906019	[0. 0.0005 0.0009 0.002 ]	All-bvals	3.0	Philips	Ingenia	Outer	10.0	0.0008328774	0.0
376	InstituteI	benchmark	0601	2	13.0	191.0	153.0	0.001111682987515886	[0. 0.0005 0.0009 0.002 ]	All-bvals	3.0	Philips	Ingenia	Outer	0.0	0.0011174768	0.0
377	InstituteI	benchmark	0701	0	13.0	126.0	127.0	0.001087324622845808	[0. 0.0005 0.0009 0.002 ]	All-bvals	3.0	Philips	Ingenia	Centre	0.0	0.0011092794	0.0
378	InstituteI	benchmark	0701	1	13.0	165.0	121.0	0.0011046768729660096	[0. 0.0005 0.0009 0.002 ]	All-bvals	3.0	Philips	Ingenia	Inner	0.0	0.001104485	0.0
379	InstituteI	benchmark	0701	11	13.0	139.0	87.0	0.00015095816077053236	[0. 0.0005 0.0009 0.002 ]	All-bvals	3.0	Philips	Ingenia	Inner	50.0	0.0001293253	0.0
380	InstituteI	benchmark	0701	9	13.0	101.0	95.0	0.0002476634616118461	[0. 0.0005 0.0009 0.002 ]	All-bvals	3.0	Philips	Ingenia	Inner	40.0	0.0002389374	0.0
381	InstituteI	benchmark	0701	7	13.0	89.0	137.0	0.00040415851890203587	[0. 0.0005 0.0009 0.002 ]	All-bvals	3.0	Philips	Ingenia	Inner	30.0	0.0004016804	0.0
382	InstituteI	benchmark	0701	5	13.0	114.0	167.0	0.0006020199945135405	[0. 0.0005 0.0009 0.002 ]	All-bvals	3.0	Philips	Ingenia	Inner	20.0	0.000600765	0.0
383	InstituteI	benchmark	0701	3	13.0	153.0	159.0	0.0008365900978637594	[0. 0.0005 0.0009 0.002 ]	All-bvals	3.0	Philips	Ingenia	Inner	10.0	0.0008398517	0.0
384	InstituteI	benchmark	0701	12	13.0	178.0	82.0	0.000164805859208083	[0. 0.0005 0.0009 0.002 ]	All-bvals	3.0	Philips	Ingenia	Outer	50.0	0.000124718	0.0
385	InstituteI	benchmark	0701	10	13.0	113.0	63.0	0.0002524859488062685	[0. 0.0005 0.0009 0.002 ]	All-bvals	3.0	Philips	Ingenia	Outer	40.0	0.0002441648	0.0
386	InstituteI	benchmark	0701	8	13.0	64.0	107.0	0.0004076009493307104	[0. 0.0005 0.0009 0.002 ]	All-bvals	3.0	Philips	Ingenia	Outer	30.0	0.00040203618	0.0
387	InstituteI	benchmark	0701	6	13.0	75.0	173.0	0.0006070897027090885	[0. 0.0005 0.0009 0.002 ]	All-bvals	3.0	Philips	Ingenia	Outer	20.0	0.0005993215	0.0
388	InstituteI	benchmark	0701	4	13.0	142.0	198.0	0.0008396487636566288	[0. 0.0005 0.0009 0.002 ]	All-bvals	3.0	Philips	Ingenia	Outer	10.0	0.0008328774	0.0
389	InstituteI	benchmark	0701	2	13.0	191.0	153.0	0.0011173690537293244	[0. 0.0005 0.0009 0.002 ]	All-bvals	3.0	Philips	Ingenia	Outer	0.0	0.0011174768	0.0
390	InstituteI	benchmark	0801	0	13.0	126.0	127.0	0.0010940983989276318	[0. 0.0005 0.0009 0.002 ]	All-bvals	3.0	Philips	Ingenia	Centre	0.0	0.0011092794	0.0
391	InstituteI	benchmark	0801	1	13.0	165.0	121.0	0.0011096622338865904	[0. 0.0005 0.0009 0.002 ]	All-bvals	3.0	Philips	Ingenia	Inner	0.0	0.001104485	0.0
392	InstituteI	benchmark	0801	11	13.0	139.0	87.0	0.00014743886289278357	[0. 0.0005 0.0009 0.002 ]	All-bvals	3.0	Philips	Ingenia	Inner	50.0	0.0001293253	0.0
393	InstituteI	benchmark	0801	9	13.0	101.0	95.0	0.00024698509427574587	[0. 0.0005 0.0009 0.002 ]	All-bvals	3.0	Philips	Ingenia	Inner	40.0	0.0002389374	0.0
394	InstituteI	benchmark	0801	7	13.0	89.0	137.0	0.0004061715716331624	[0. 0.0005 0.0009 0.002 ]	All-bvals	3.0	Philips	Ingenia	Inner	30.0	0.0004016804	0.0
395	InstituteI	benchmark	0801	5	13.0	114.0	167.0	0.0006044029940833332	[0. 0.0005 0.0009 0.002 ]	All-bvals	3.0	Philips	Ingenia	Inner	20.0	0.000600765	0.0
396	InstituteI	benchmark	0801	3	13.0	153.0	159.0	0.000839123009848667	[0. 0.0005 0.0009 0.002 ]	All-bvals	3.0	Philips	Ingenia	Inner	10.0	0.0008398517	0.0
397	InstituteI	benchmark	0801	12	13.0	178.0	82.0	0.00016458162227331587	[0. 0.0005 0.0009 0.002 ]	All-bvals	3.0	Philips	Ingenia	Outer	50.0	0.000124718	0.0
398	InstituteI	benchmark	0801	10	13.0	113.0	63.0	0.0002539012077835125	[0. 0.0005 0.0009 0.002 ]	All-bvals	3.0	Philips	Ingenia	Outer	40.0	0.0002441648	0.0
399	InstituteI	benchmark	0801	8	13.0	64.0	107.0	0.0004053556558611629	[0. 0.0005 0.0009 0.002 ]	All-bvals	3.0	Philips	Ingenia	Outer	30.0	0.00040203618	0.0
400	InstituteI	benchmark	0801	6	13.0	75.0	173.0	0.0006059519941374992	[0. 0.0005 0.0009 0.002 ]	All-bvals	3.0	Philips	Ingenia	Outer	20.0	0.0005993215	0.0
401	InstituteI	benchmark	0801	4	13.0	142.0	198.0	0.0008402853148807199	[0. 0.0005 0.0009 0.002 ]	All-bvals	3.0	Philips	Ingenia	Outer	10.0	0.0008328774	0.0
402	InstituteI	benchmark	0801	2	13.0	191.0	153.0	0.0011145999435436562	[0. 0.0005 0.0009 0.002 ]	All-bvals	3.0	Philips	Ingenia	Outer	0.0	0.0011174768	0.0
403	InstituteI	benchmark	0901	0	13.0	126.0	127.0	0.0010955506856714107	[0. 0.0005 0.0009 0.002 ]	All-bvals	3.0	Philips	Ingenia	Centre	0.0	0.0011092794	0.0
404	InstituteI	benchmark	0901	1	13.0	165.0	121.0	0.0011134291783630652	[0. 0.0005 0.0009 0.002 ]	All-bvals	3.0	Philips	Ingenia	Inner	0.0	0.001104485	0.0
405	InstituteI	benchmark	0901	11	13.0	139.0	87.0	0.00014829709788994244	[0. 0.0005 0.0009 0.002 ]	All-bvals	3.0	Philips	Ingenia	Inner	50.0	0.0001293253	0.0
406	InstituteI	benchmark	0901	9	13.0	101.0	95.0	0.0002466742714191045	[0. 0.0005 0.0009 0.002 ]	All-bvals	3.0	Philips	Ingenia	Inner	40.0	0.0002389374	0.0
407	InstituteI	benchmark	0901	7	13.0	89.0	137.0	0.0004043818324389433	[0. 0.0005 0.0009 0.002 ]	All-bvals	3.0	Philips	Ingenia	Inner	30.0	0.0004016804	0.0
408	InstituteI	benchmark	0901	5	13.0	114.0	167.0	0.0006088713838016084	[0. 0.0005 0.0009 0.002 ]	All-bvals	3.0	Philips	Ingenia	Inner	20.0	0.000600765	0.0
409	InstituteI	benchmark	0901	3	13.0	153.0	159.0	0.0008397505124339937	[0. 0.0005 0.0009 0.002 ]	All-bvals	3.0	Philips	Ingenia	Inner	10.0	0.0008398517	0.0
410	InstituteI	benchmark	0901	12	13.0	178.0	82.0	0.00016687285987722827	[0. 0.0005 0.0009 0.002 ]	All-bvals	3.0	Philips	Ingenia	Outer	50.0	0.000124718	0.0
411	InstituteI	benchmark	0901	10	13.0	113.0	63.0	0.000253092822970015	[0. 0.0005 0.0009 0.002 ]	All-bvals	3.0	Philips	Ingenia	Outer	40.0	0.0002441648	0.0
412	InstituteI	benchmark	0901	8	13.0	64.0	107.0	0.00040627950339309083	[0. 0.0005 0.0009 0.002 ]	All-bvals	3.0	Philips	Ingenia	Outer	30.0	0.00040203618	0.0
413	InstituteI	benchmark	0901	6	13.0	75.0	173.0	0.0006065744159049201	[0. 0.0005 0.0009 0.002 ]	All-bvals	3.0	Philips	Ingenia	Outer	20.0	0.0005993215	0.0
414	InstituteI	benchmark	0901	4	13.0	142.0	198.0	0.0008387139898983401	[0. 0.0005 0.0009 0.002 ]	All-bvals	3.0	Philips	Ingenia	Outer	10.0	0.0008328774	0.0
415	InstituteI	benchmark	0901	2	13.0	191.0	153.0	0.0011166895928858005	[0. 0.0005 0.0009 0.002 ]	All-bvals	3.0	Philips	Ingenia	Outer	0.0	0.0011174768	0.0
416	InstituteJ	benchmark	0014	0	11.0	92.0	100.0	0.001137230267844887	[0. 0.0005 0.0009 0.002 ]	All-bvals	3.0	Siemens	Skyra	Centre	0.0	0.0011092794	0.0
417	InstituteJ	benchmark	0014	1	11.0	123.0	99.0	0.0011428344312075392	[0. 0.0005 0.0009 0.002 ]	All-bvals	3.0	Siemens	Skyra	Inner	0.0	0.001104485	0.0
418	InstituteJ	benchmark	0014	11	11.0	107.0	71.0	0.00017034959398371899	[0. 0.0005 0.0009 0.002 ]	All-bvals	3.0	Siemens	Skyra	Inner	50.0	0.0001293253	0.0
419	InstituteJ	benchmark	0014	9	11.0	77.0	71.0	0.00026320302079783193	[0. 0.0005 0.0009 0.002 ]	All-bvals	3.0	Siemens	Skyra	Inner	40.0	0.0002389374	0.0
420	InstituteJ	benchmark	0014	7	11.0	61.0	99.0	0.00043742605511207266	[0. 0.0005 0.0009 0.002 ]	All-bvals	3.0	Siemens	Skyra	Inner	30.0	0.0004016804	0.0
421	InstituteJ	benchmark	0014	5	11.0	77.0	124.0	0.0006426538931284579	[0. 0.0005 0.0009 0.002 ]	All-bvals	3.0	Siemens	Skyra	Inner	20.0	0.000600765	0.0
422	InstituteJ	benchmark	0014	3	11.0	107.0	124.0	0.0008808075746909348	[0. 0.0005 0.0009 0.002 ]	All-bvals	3.0	Siemens	Skyra	Inner	10.0	0.0008398517	0.0
423	InstituteJ	benchmark	0014	12	11.0	137.0	69.0	0.0001747060711604324	[0. 0.0005 0.0009 0.002 ]	All-bvals	3.0	Siemens	Skyra	Outer	50.0	0.000124718	0.0
424	InstituteJ	benchmark	0014	10	11.0	92.0	46.0	0.0002592448704982886	[0. 0.0005 0.0009 0.002 ]	All-bvals	3.0	Siemens	Skyra	Outer	40.0	0.0002441648	0.0
425	InstituteJ	benchmark	0014	8	11.0	46.0	70.0	0.0004172283341778464	[0. 0.0005 0.0009 0.002 ]	All-bvals	3.0	Siemens	Skyra	Outer	30.0	0.00040203618	0.0
426	InstituteJ	benchmark	0014	6	11.0	45.0	122.0	0.0006576709508934107	[0. 0.0005 0.0009 0.002 ]	All-bvals	3.0	Siemens	Skyra	Outer	20.0	0.0005993215	0.0
427	InstituteJ	benchmark	0014	4	11.0	93.0	150.0	0.0008839748839843806	[0. 0.0005 0.0009 0.002 ]	All-bvals	3.0	Siemens	Skyra	Outer	10.0	0.0008328774	0.0
428	InstituteJ	benchmark	0014	2	11.0	138.0	123.0	0.0011779189908529368	[0. 0.0005 0.0009 0.002 ]	All-bvals	3.0	Siemens	Skyra	Outer	0.0	0.0011174768	0.0
429	InstituteK	benchmark	0011	0	12.0	96.0	95.0	0.0011069486474327569	[0. 0.0005 0.0009 0.002 ]	All-bvals	3.0	Siemens	PrismaFit	Centre	0.0	0.0011092794	0.0
430	InstituteK	benchmark	0011	1	12.0	126.0	88.0	0.0011105083294709133	[0. 0.0005 0.0009 0.002 ]	All-bvals	3.0	Siemens	PrismaFit	Inner	0.0	0.001104485	0.0
431	InstituteK	benchmark	0011	11	12.0	104.0	65.0	0.00013039203454884117	[0. 0.0005 0.0009 0.002 ]	All-bvals	3.0	Siemens	PrismaFit	Inner	50.0	0.0001293253	0.0
432	InstituteK	benchmark	0011	9	12.0	76.0	70.0	0.00024750191056714806	[0. 0.0005 0.0009 0.002 ]	All-bvals	3.0	Siemens	PrismaFit	Inner	40.0	0.0002389374	0.0
433	InstituteK	benchmark	0011	7	12.0	67.0	101.0	0.00040768034291176485	[0. 0.0005 0.0009 0.002 ]	All-bvals	3.0	Siemens	PrismaFit	Inner	30.0	0.0004016804	0.0
434	InstituteK	benchmark	0011	5	12.0	87.0	123.0	0.0005960454056055612	[0. 0.0005 0.0009 0.002 ]	All-bvals	3.0	Siemens	PrismaFit	Inner	20.0	0.000600765	0.0
435	InstituteK	benchmark	0011	3	12.0	117.0	117.0	0.0008358808456547368	[0. 0.0005 0.0009 0.002 ]	All-bvals	3.0	Siemens	PrismaFit	Inner	10.0	0.0008398517	0.0
436	InstituteK	benchmark	0011	12	12.0	135.0	56.0	0.0001236388159942093	[0. 0.0005 0.0009 0.002 ]	All-bvals	3.0	Siemens	PrismaFit	Outer	50.0	0.000124718	0.0
437	InstituteK	benchmark	0011	10	12.0	87.0	42.0	0.0002452361670812968	[0. 0.0005 0.0009 0.002 ]	All-bvals	3.0	Siemens	PrismaFit	Outer	40.0	0.0002441648	0.0
438	InstituteK	benchmark	0011	8	12.0	47.0	74.0	0.000408553959467625	[0. 0.0005 0.0009 0.002 ]	All-bvals	3.0	Siemens	PrismaFit	Outer	30.0	0.00040203618	0.0
439	InstituteK	benchmark	0011	6	12.0	55.0	128.0	0.0006053013103787477	[0. 0.0005 0.0009 0.002 ]	All-bvals	3.0	Siemens	PrismaFit	Outer	20.0	0.0005993215	0.0
440	InstituteK	benchmark	0011	4	12.0	109.0	144.0	0.000835068049565847	[0. 0.0005 0.0009 0.002 ]	All-bvals	3.0	Siemens	PrismaFit	Outer	10.0	0.0008328774	0.0
441	InstituteK	benchmark	0011	2	12.0	147.0	111.0	0.0011105331481278296	[0. 0.0005 0.0009 0.002 ]	All-bvals	3.0	Siemens	PrismaFit	Outer	0.0	0.0011174768	0.0
442	InstituteK	benchmark	0013	0	12.0	96.0	95.0	0.0011048614375036084	[0. 0.0005 0.0009 0.002 ]	All-bvals	3.0	Siemens	PrismaFit	Centre	0.0	0.0011092794	0.0
443	InstituteK	benchmark	0013	1	12.0	126.0	88.0	0.0011136867488467	[0. 0.0005 0.0009 0.002 ]	All-bvals	3.0	Siemens	PrismaFit	Inner	0.0	0.001104485	0.0
444	InstituteK	benchmark	0013	11	12.0	104.0	65.0	0.0001315739531596189	[0. 0.0005 0.0009 0.002 ]	All-bvals	3.0	Siemens	PrismaFit	Inner	50.0	0.0001293253	0.0
445	InstituteK	benchmark	0013	9	12.0	76.0	70.0	0.00024614322741346435	[0. 0.0005 0.0009 0.002 ]	All-bvals	3.0	Siemens	PrismaFit	Inner	40.0	0.0002389374	0.0
446	InstituteK	benchmark	0013	7	12.0	67.0	101.0	0.0004068671443014595	[0. 0.0005 0.0009 0.002 ]	All-bvals	3.0	Siemens	PrismaFit	Inner	30.0	0.0004016804	0.0
447	InstituteK	benchmark	0013	5	12.0	87.0	123.0	0.000597578454428715	[0. 0.0005 0.0009 0.002 ]	All-bvals	3.0	Siemens	PrismaFit	Inner	20.0	0.000600765	0.0
448	InstituteK	benchmark	0013	3	12.0	117.0	117.0	0.000832452536101792	[0. 0.0005 0.0009 0.002 ]	All-bvals	3.0	Siemens	PrismaFit	Inner	10.0	0.0008398517	0.0
449	InstituteK	benchmark	0013	12	12.0	135.0	56.0	0.00012615060330626647	[0. 0.0005 0.0009 0.002 ]	All-bvals	3.0	Siemens	PrismaFit	Outer	50.0	0.000124718	0.0
450	InstituteK	benchmark	0013	10	12.0	87.0	42.0	0.00024596652265734023	[0. 0.0005 0.0009 0.002 ]	All-bvals	3.0	Siemens	PrismaFit	Outer	40.0	0.0002441648	0.0
451	InstituteK	benchmark	0013	8	12.0	47.0	74.0	0.00040837187466757533	[0. 0.0005 0.0009 0.002 ]	All-bvals	3.0	Siemens	PrismaFit	Outer	30.0	0.00040203618	0.0
452	InstituteK	benchmark	0013	6	12.0	55.0	128.0	0.0006040504483751291	[0. 0.0005 0.0009 0.002 ]	All-bvals	3.0	Siemens	PrismaFit	Outer	20.0	0.0005993215	0.0
453	InstituteK	benchmark	0013	4	12.0	109.0	144.0	0.000835182952940302	[0. 0.0005 0.0009 0.002 ]	All-bvals	3.0	Siemens	PrismaFit	Outer	10.0	0.0008328774	0.0
454	InstituteK	benchmark	0013	2	12.0	147.0	111.0	0.0011068673163592369	[0. 0.0005 0.0009 0.002 ]	All-bvals	3.0	Siemens	PrismaFit	Outer	0.0	0.0011174768	0.0
455	InstituteK	benchmark	0015	0	12.0	96.0	95.0	0.0011041893090150431	[0. 0.0005 0.0009 0.002 ]	All-bvals	3.0	Siemens	PrismaFit	Centre	0.0	0.0011092794	0.0
456	InstituteK	benchmark	0015	1	12.0	126.0	88.0	0.001103625229175135	[0. 0.0005 0.0009 0.002 ]	All-bvals	3.0	Siemens	PrismaFit	Inner	0.0	0.001104485	0.0
457	InstituteK	benchmark	0015	11	12.0	104.0	65.0	0.00013433746346599206	[0. 0.0005 0.0009 0.002 ]	All-bvals	3.0	Siemens	PrismaFit	Inner	50.0	0.0001293253	0.0
458	InstituteK	benchmark	0015	9	12.0	76.0	70.0	0.0002475848274294739	[0. 0.0005 0.0009 0.002 ]	All-bvals	3.0	Siemens	PrismaFit	Inner	40.0	0.0002389374	0.0
459	InstituteK	benchmark	0015	7	12.0	67.0	101.0	0.00040860828498679537	[0. 0.0005 0.0009 0.002 ]	All-bvals	3.0	Siemens	PrismaFit	Inner	30.0	0.0004016804	0.0
460	InstituteK	benchmark	0015	5	12.0	87.0	123.0	0.0005975550983298067	[0. 0.0005 0.0009 0.002 ]	All-bvals	3.0	Siemens	PrismaFit	Inner	20.0	0.000600765	0.0
461	InstituteK	benchmark	0015	3	12.0	117.0	117.0	0.0008321399312399962	[0. 0.0005 0.0009 0.002 ]	All-bvals	3.0	Siemens	PrismaFit	Inner	10.0	0.0008398517	0.0
462	InstituteK	benchmark	0015	12	12.0	135.0	56.0	0.00012543345679043655	[0. 0.0005 0.0009 0.002 ]	All-bvals	3.0	Siemens	PrismaFit	Outer	50.0	0.000124718	0.0
463	InstituteK	benchmark	0015	10	12.0	87.0	42.0	0.000246299229060691	[0. 0.0005 0.0009 0.002 ]	All-bvals	3.0	Siemens	PrismaFit	Outer	40.0	0.0002441648	0.0
464	InstituteK	benchmark	0015	8	12.0	47.0	74.0	0.000406058455780164	[0. 0.0005 0.0009 0.002 ]	All-bvals	3.0	Siemens	PrismaFit	Outer	30.0	0.00040203618	0.0
465	InstituteK	benchmark	0015	6	12.0	55.0	128.0	0.0006010979610638388	[0. 0.0005 0.0009 0.002 ]	All-bvals	3.0	Siemens	PrismaFit	Outer	20.0	0.0005993215	0.0
466	InstituteK	benchmark	0015	4	12.0	109.0	144.0	0.0008330088940546714	[0. 0.0005 0.0009 0.002 ]	All-bvals	3.0	Siemens	PrismaFit	Outer	10.0	0.0008328774	0.0
467	InstituteK	benchmark	0015	2	12.0	147.0	111.0	0.001108853045585011	[0. 0.0005 0.0009 0.002 ]	All-bvals	3.0	Siemens	PrismaFit	Outer	0.0	0.0011174768	0.0
468	InstituteK	benchmark	0017	0	12.0	96.0	95.0	0.0011083861927988052	[0. 0.0005 0.0009 0.002 ]	All-bvals	3.0	Siemens	PrismaFit	Centre	0.0	0.0011092794	0.0
469	InstituteK	benchmark	0017	1	12.0	126.0	88.0	0.0011054665912883855	[0. 0.0005 0.0009 0.002 ]	All-bvals	3.0	Siemens	PrismaFit	Inner	0.0	0.001104485	0.0
470	InstituteK	benchmark	0017	11	12.0	104.0	65.0	0.00013312991008991844	[0. 0.0005 0.0009 0.002 ]	All-bvals	3.0	Siemens	PrismaFit	Inner	50.0	0.0001293253	0.0
471	InstituteK	benchmark	0017	9	12.0	76.0	70.0	0.0002494751295779794	[0. 0.0005 0.0009 0.002 ]	All-bvals	3.0	Siemens	PrismaFit	Inner	40.0	0.0002389374	0.0
472	InstituteK	benchmark	0017	7	12.0	67.0	101.0	0.0004078498326483737	[0. 0.0005 0.0009 0.002 ]	All-bvals	3.0	Siemens	PrismaFit	Inner	30.0	0.0004016804	0.0
473	InstituteK	benchmark	0017	5	12.0	87.0	123.0	0.0005999162264644836	[0. 0.0005 0.0009 0.002 ]	All-bvals	3.0	Siemens	PrismaFit	Inner	20.0	0.000600765	0.0
474	InstituteK	benchmark	0017	3	12.0	117.0	117.0	0.0008355385329202166	[0. 0.0005 0.0009 0.002 ]	All-bvals	3.0	Siemens	PrismaFit	Inner	10.0	0.0008398517	0.0
475	InstituteK	benchmark	0017	12	12.0	135.0	56.0	0.00012414782152794378	[0. 0.0005 0.0009 0.002 ]	All-bvals	3.0	Siemens	PrismaFit	Outer	50.0	0.000124718	0.0
476	InstituteK	benchmark	0017	10	12.0	87.0	42.0	0.0002451464449880692	[0. 0.0005 0.0009 0.002 ]	All-bvals	3.0	Siemens	PrismaFit	Outer	40.0	0.0002441648	0.0
477	InstituteK	benchmark	0017	8	12.0	47.0	74.0	0.0004083736070786956	[0. 0.0005 0.0009 0.002 ]	All-bvals	3.0	Siemens	PrismaFit	Outer	30.0	0.00040203618	0.0
478	InstituteK	benchmark	0017	6	12.0	55.0	128.0	0.0006055852231520788	[0. 0.0005 0.0009 0.002 ]	All-bvals	3.0	Siemens	PrismaFit	Outer	20.0	0.0005993215	0.0
479	InstituteK	benchmark	0017	4	12.0	109.0	144.0	0.0008348516027566422	[0. 0.0005 0.0009 0.002 ]	All-bvals	3.0	Siemens	PrismaFit	Outer	10.0	0.0008328774	0.0
480	InstituteK	benchmark	0017	2	12.0	147.0	111.0	0.0011094519146016147	[0. 0.0005 0.0009 0.002 ]	All-bvals	3.0	Siemens	PrismaFit	Outer	0.0	0.0011174768	0.0
481	InstituteL	benchmark	0053	0	12.0	100.0	91.0	0.0011021682851788724	[0. 0.0005 0.0009 0.002 ]	All-bvals	3.0	Siemens	Skyra	Centre	0.0	0.0011092794	0.0
482	InstituteL	benchmark	0053	1	12.0	71.0	89.0	0.001109214481157758	[0. 0.0005 0.0009 0.002 ]	All-bvals	3.0	Siemens	Skyra	Inner	0.0	0.001104485	0.0
483	InstituteL	benchmark	0053	11	12.0	84.0	66.0	0.00013523058249101586	[0. 0.0005 0.0009 0.002 ]	All-bvals	3.0	Siemens	Skyra	Inner	50.0	0.0001293253	0.0
484	InstituteL	benchmark	0053	9	12.0	117.0	63.0	0.0002514183329378796	[0. 0.0005 0.0009 0.002 ]	All-bvals	3.0	Siemens	Skyra	Inner	40.0	0.0002389374	0.0
485	InstituteL	benchmark	0053	7	12.0	132.0	91.0	0.0004085193910141753	[0. 0.0005 0.0009 0.002 ]	All-bvals	3.0	Siemens	Skyra	Inner	30.0	0.0004016804	0.0
486	InstituteL	benchmark	0053	5	12.0	116.0	117.0	0.0006007275799812617	[0. 0.0005 0.0009 0.002 ]	All-bvals	3.0	Siemens	Skyra	Inner	20.0	0.000600765	0.0
487	InstituteL	benchmark	0053	3	12.0	85.0	116.0	0.0008536528909555003	[0. 0.0005 0.0009 0.002 ]	All-bvals	3.0	Siemens	Skyra	Inner	10.0	0.0008398517	0.0
488	InstituteL	benchmark	0053	12	12.0	56.0	60.0	0.00013142803884546022	[0. 0.0005 0.0009 0.002 ]	All-bvals	3.0	Siemens	Skyra	Outer	50.0	0.000124718	0.0
489	InstituteL	benchmark	0053	10	12.0	100.0	38.0	0.0002557619141485264	[0. 0.0005 0.0009 0.002 ]	All-bvals	3.0	Siemens	Skyra	Outer	40.0	0.0002441648	0.0
490	InstituteL	benchmark	0053	8	12.0	145.0	61.0	0.00041585610338167446	[0. 0.0005 0.0009 0.002 ]	All-bvals	3.0	Siemens	Skyra	Outer	30.0	0.00040203618	0.0
491	InstituteL	benchmark	0053	6	12.0	145.0	114.0	0.0006151000010403274	[0. 0.0005 0.0009 0.002 ]	All-bvals	3.0	Siemens	Skyra	Outer	20.0	0.0005993215	0.0
492	InstituteL	benchmark	0053	4	12.0	102.0	140.0	0.0008295208099393796	[0. 0.0005 0.0009 0.002 ]	All-bvals	3.0	Siemens	Skyra	Outer	10.0	0.0008328774	0.0
493	InstituteL	benchmark	0053	2	12.0	55.0	114.0	0.0011171526117920382	[0. 0.0005 0.0009 0.002 ]	All-bvals	3.0	Siemens	Skyra	Outer	0.0	0.0011174768	0.0
494	InstituteL	benchmark	0061	0	12.0	100.0	92.0	0.0010983296571329254	[0. 0.0005 0.0009 0.002 ]	All-bvals	3.0	Siemens	Skyra	Centre	0.0	0.0011092794	0.0
495	InstituteL	benchmark	0061	1	12.0	70.0	89.0	0.0011075826472297342	[0. 0.0005 0.0009 0.002 ]	All-bvals	3.0	Siemens	Skyra	Inner	0.0	0.001104485	0.0
496	InstituteL	benchmark	0061	11	12.0	84.0	65.0	0.000144520085075319	[0. 0.0005 0.0009 0.002 ]	All-bvals	3.0	Siemens	Skyra	Inner	50.0	0.0001293253	0.0
497	InstituteL	benchmark	0061	9	12.0	116.0	64.0	0.0002516831709207065	[0. 0.0005 0.0009 0.002 ]	All-bvals	3.0	Siemens	Skyra	Inner	40.0	0.0002389374	0.0
498	InstituteL	benchmark	0061	7	12.0	132.0	91.0	0.0004138018862016803	[0. 0.0005 0.0009 0.002 ]	All-bvals	3.0	Siemens	Skyra	Inner	30.0	0.0004016804	0.0
499	InstituteL	benchmark	0061	5	12.0	115.0	117.0	0.0006087123369518774	[0. 0.0005 0.0009 0.002 ]	All-bvals	3.0	Siemens	Skyra	Inner	20.0	0.000600765	0.0
500	InstituteL	benchmark	0061	3	12.0	85.0	115.0	0.0008626070767108091	[0. 0.0005 0.0009 0.002 ]	All-bvals	3.0	Siemens	Skyra	Inner	10.0	0.0008398517	0.0
501	InstituteL	benchmark	0061	12	12.0	56.0	61.0	0.00013134970142972377	[0. 0.0005 0.0009 0.002 ]	All-bvals	3.0	Siemens	Skyra	Outer	50.0	0.000124718	0.0
502	InstituteL	benchmark	0061	10	12.0	101.0	38.0	0.000244976834796393	[0. 0.0005 0.0009 0.002 ]	All-bvals	3.0	Siemens	Skyra	Outer	40.0	0.0002441648	0.0
503	InstituteL	benchmark	0061	8	12.0	146.0	61.0	0.0004124968546348714	[0. 0.0005 0.0009 0.002 ]	All-bvals	3.0	Siemens	Skyra	Outer	30.0	0.00040203618	0.0
504	InstituteL	benchmark	0061	6	12.0	145.0	113.0	0.0006206398365531327	[0. 0.0005 0.0009 0.002 ]	All-bvals	3.0	Siemens	Skyra	Outer	20.0	0.0005993215	0.0
505	InstituteL	benchmark	0061	4	12.0	102.0	140.0	0.0008362265091849294	[0. 0.0005 0.0009 0.002 ]	All-bvals	3.0	Siemens	Skyra	Outer	10.0	0.0008328774	0.0
506	InstituteL	benchmark	0061	2	12.0	55.0	114.0	0.001117332630043839	[0. 0.0005 0.0009 0.002 ]	All-bvals	3.0	Siemens	Skyra	Outer	0.0	0.0011174768	0.0
507	InstituteL	benchmark	0063	0	12.0	100.0	92.0	0.0010969705006502076	[0. 0.0005 0.0009 0.002 ]	All-bvals	3.0	Siemens	Skyra	Centre	0.0	0.0011092794	0.0
508	InstituteL	benchmark	0063	1	12.0	70.0	89.0	0.0011091303737264888	[0. 0.0005 0.0009 0.002 ]	All-bvals	3.0	Siemens	Skyra	Inner	0.0	0.001104485	0.0
509	InstituteL	benchmark	0063	11	12.0	84.0	65.0	0.00014125271316617008	[0. 0.0005 0.0009 0.002 ]	All-bvals	3.0	Siemens	Skyra	Inner	50.0	0.0001293253	0.0
510	InstituteL	benchmark	0063	9	12.0	116.0	64.0	0.0002530159632981581	[0. 0.0005 0.0009 0.002 ]	All-bvals	3.0	Siemens	Skyra	Inner	40.0	0.0002389374	0.0
511	InstituteL	benchmark	0063	7	12.0	132.0	91.0	0.0004131254141927532	[0. 0.0005 0.0009 0.002 ]	All-bvals	3.0	Siemens	Skyra	Inner	30.0	0.0004016804	0.0
512	InstituteL	benchmark	0063	5	12.0	115.0	117.0	0.0006082806607870245	[0. 0.0005 0.0009 0.002 ]	All-bvals	3.0	Siemens	Skyra	Inner	20.0	0.000600765	0.0
513	InstituteL	benchmark	0063	3	12.0	85.0	115.0	0.0008628416177103903	[0. 0.0005 0.0009 0.002 ]	All-bvals	3.0	Siemens	Skyra	Inner	10.0	0.0008398517	0.0
514	InstituteL	benchmark	0063	12	12.0	56.0	61.0	0.000131451042148389	[0. 0.0005 0.0009 0.002 ]	All-bvals	3.0	Siemens	Skyra	Outer	50.0	0.000124718	0.0
515	InstituteL	benchmark	0063	10	12.0	101.0	38.0	0.0002598498044852029	[0. 0.0005 0.0009 0.002 ]	All-bvals	3.0	Siemens	Skyra	Outer	40.0	0.0002441648	0.0
516	InstituteL	benchmark	0063	8	12.0	146.0	61.0	0.0004149490905165639	[0. 0.0005 0.0009 0.002 ]	All-bvals	3.0	Siemens	Skyra	Outer	30.0	0.00040203618	0.0
517	InstituteL	benchmark	0063	6	12.0	145.0	113.0	0.0006198293749910421	[0. 0.0005 0.0009 0.002 ]	All-bvals	3.0	Siemens	Skyra	Outer	20.0	0.0005993215	0.0
518	InstituteL	benchmark	0063	4	12.0	102.0	140.0	0.0008413346528918212	[0. 0.0005 0.0009 0.002 ]	All-bvals	3.0	Siemens	Skyra	Outer	10.0	0.0008328774	0.0
519	InstituteL	benchmark	0063	2	12.0	55.0	114.0	0.0011170785831545668	[0. 0.0005 0.0009 0.002 ]	All-bvals	3.0	Siemens	Skyra	Outer	0.0	0.0011174768	0.0
520	InstituteL	benchmark	0065	0	12.0	100.0	92.0	0.0010950513441761616	[0. 0.0005 0.0009 0.002 ]	All-bvals	3.0	Siemens	Skyra	Centre	0.0	0.0011092794	0.0
521	InstituteL	benchmark	0065	1	12.0	70.0	89.0	0.0011124107652141237	[0. 0.0005 0.0009 0.002 ]	All-bvals	3.0	Siemens	Skyra	Inner	0.0	0.001104485	0.0
522	InstituteL	benchmark	0065	11	12.0	84.0	65.0	0.00013352404303818827	[0. 0.0005 0.0009 0.002 ]	All-bvals	3.0	Siemens	Skyra	Inner	50.0	0.0001293253	0.0
523	InstituteL	benchmark	0065	9	12.0	116.0	64.0	0.0002510302913597305	[0. 0.0005 0.0009 0.002 ]	All-bvals	3.0	Siemens	Skyra	Inner	40.0	0.0002389374	0.0
524	InstituteL	benchmark	0065	7	12.0	132.0	91.0	0.00041241310510062046	[0. 0.0005 0.0009 0.002 ]	All-bvals	3.0	Siemens	Skyra	Inner	30.0	0.0004016804	0.0
525	InstituteL	benchmark	0065	5	12.0	115.0	117.0	0.0006047327456499889	[0. 0.0005 0.0009 0.002 ]	All-bvals	3.0	Siemens	Skyra	Inner	20.0	0.000600765	0.0
526	InstituteL	benchmark	0065	3	12.0	85.0	115.0	0.0008591028977816386	[0. 0.0005 0.0009 0.002 ]	All-bvals	3.0	Siemens	Skyra	Inner	10.0	0.0008398517	0.0
527	InstituteL	benchmark	0065	12	12.0	56.0	61.0	0.00013030776901604618	[0. 0.0005 0.0009 0.002 ]	All-bvals	3.0	Siemens	Skyra	Outer	50.0	0.000124718	0.0
528	InstituteL	benchmark	0065	10	12.0	101.0	38.0	0.00025858823246445683	[0. 0.0005 0.0009 0.002 ]	All-bvals	3.0	Siemens	Skyra	Outer	40.0	0.0002441648	0.0
529	InstituteL	benchmark	0065	8	12.0	146.0	61.0	0.00041917906497867077	[0. 0.0005 0.0009 0.002 ]	All-bvals	3.0	Siemens	Skyra	Outer	30.0	0.00040203618	0.0
530	InstituteL	benchmark	0065	6	12.0	145.0	113.0	0.0006137501491150085	[0. 0.0005 0.0009 0.002 ]	All-bvals	3.0	Siemens	Skyra	Outer	20.0	0.0005993215	0.0
531	InstituteL	benchmark	0065	4	12.0	102.0	140.0	0.0008361003803509697	[0. 0.0005 0.0009 0.002 ]	All-bvals	3.0	Siemens	Skyra	Outer	10.0	0.0008328774	0.0
532	InstituteL	benchmark	0065	2	12.0	55.0	114.0	0.0011213498134416927	[0. 0.0005 0.0009 0.002 ]	All-bvals	3.0	Siemens	Skyra	Outer	0.0	0.0011174768	0.0
533	InstituteM	benchmark	0005	0	12.0	96.0	94.0	0.0011172052259834009	[0. 0.0005 0.0009 0.002 ]	All-bvals	3.0	Siemens	Verio	Centre	0.0	0.0011092794	0.0
534	InstituteM	benchmark	0005	1	12.0	123.0	80.0	0.00110806481706292	[0. 0.0005 0.0009 0.002 ]	All-bvals	3.0	Siemens	Verio	Inner	0.0	0.001104485	0.0
535	InstituteM	benchmark	0005	11	12.0	122.0	112.0	0.00013179375275469818	[0. 0.0005 0.0009 0.002 ]	All-bvals	3.0	Siemens	Verio	Inner	50.0	0.0001293253	0.0
536	InstituteM	benchmark	0005	9	12.0	93.0	126.0	0.0002564683782427436	[0. 0.0005 0.0009 0.002 ]	All-bvals	3.0	Siemens	Verio	Inner	40.0	0.0002389374	0.0
537	InstituteM	benchmark	0005	7	12.0	69.0	108.0	0.0004088418123751271	[0. 0.0005 0.0009 0.002 ]	All-bvals	3.0	Siemens	Verio	Inner	30.0	0.0004016804	0.0
538	InstituteM	benchmark	0005	5	12.0	70.0	78.0	0.0006195422487112118	[0. 0.0005 0.0009 0.002 ]	All-bvals	3.0	Siemens	Verio	Inner	20.0	0.000600765	0.0
539	InstituteM	benchmark	0005	3	12.0	97.0	64.0	0.0008609451118444504	[0. 0.0005 0.0009 0.002 ]	All-bvals	3.0	Siemens	Verio	Inner	10.0	0.0008398517	0.0
540	InstituteM	benchmark	0005	12	12.0	145.0	99.0	0.00012972862292380088	[0. 0.0005 0.0009 0.002 ]	All-bvals	3.0	Siemens	Verio	Outer	50.0	0.000124718	0.0
541	InstituteM	benchmark	0005	10	12.0	120.0	138.0	0.00025369971444016054	[0. 0.0005 0.0009 0.002 ]	All-bvals	3.0	Siemens	Verio	Outer	40.0	0.0002441648	0.0
542	InstituteM	benchmark	0005	8	12.0	66.0	139.0	0.00042149581810318695	[0. 0.0005 0.0009 0.002 ]	All-bvals	3.0	Siemens	Verio	Outer	30.0	0.00040203618	0.0
543	InstituteM	benchmark	0005	6	12.0	44.0	94.0	0.0006114843813379386	[0. 0.0005 0.0009 0.002 ]	All-bvals	3.0	Siemens	Verio	Outer	20.0	0.0005993215	0.0
544	InstituteM	benchmark	0005	4	12.0	70.0	49.0	0.0008238147196481335	[0. 0.0005 0.0009 0.002 ]	All-bvals	3.0	Siemens	Verio	Outer	10.0	0.0008328774	0.0
545	InstituteM	benchmark	0005	2	12.0	124.0	49.0	0.0011055248178392309	[0. 0.0005 0.0009 0.002 ]	All-bvals	3.0	Siemens	Verio	Outer	0.0	0.0011174768	0.0
546	InstituteM	benchmark	0007	0	12.0	96.0	94.0	0.0011157540238463115	[0. 0.0005 0.0009 0.002 ]	All-bvals	3.0	Siemens	Verio	Centre	0.0	0.0011092794	0.0
547	InstituteM	benchmark	0007	1	12.0	123.0	80.0	0.001111997650512967	[0. 0.0005 0.0009 0.002 ]	All-bvals	3.0	Siemens	Verio	Inner	0.0	0.001104485	0.0
548	InstituteM	benchmark	0007	11	12.0	122.0	112.0	0.00013008299131243473	[0. 0.0005 0.0009 0.002 ]	All-bvals	3.0	Siemens	Verio	Inner	50.0	0.0001293253	0.0
549	InstituteM	benchmark	0007	9	12.0	93.0	126.0	0.0002553122490379722	[0. 0.0005 0.0009 0.002 ]	All-bvals	3.0	Siemens	Verio	Inner	40.0	0.0002389374	0.0
550	InstituteM	benchmark	0007	7	12.0	69.0	108.0	0.00040602556344470877	[0. 0.0005 0.0009 0.002 ]	All-bvals	3.0	Siemens	Verio	Inner	30.0	0.0004016804	0.0
551	InstituteM	benchmark	0007	5	12.0	70.0	78.0	0.0006113305889808436	[0. 0.0005 0.0009 0.002 ]	All-bvals	3.0	Siemens	Verio	Inner	20.0	0.000600765	0.0
552	InstituteM	benchmark	0007	3	12.0	97.0	64.0	0.0008590918818169412	[0. 0.0005 0.0009 0.002 ]	All-bvals	3.0	Siemens	Verio	Inner	10.0	0.0008398517	0.0
553	InstituteM	benchmark	0007	12	12.0	145.0	99.0	0.00013061684255021285	[0. 0.0005 0.0009 0.002 ]	All-bvals	3.0	Siemens	Verio	Outer	50.0	0.000124718	0.0
554	InstituteM	benchmark	0007	10	12.0	120.0	138.0	0.0002543406365242214	[0. 0.0005 0.0009 0.002 ]	All-bvals	3.0	Siemens	Verio	Outer	40.0	0.0002441648	0.0
555	InstituteM	benchmark	0007	8	12.0	66.0	139.0	0.0004201806374845673	[0. 0.0005 0.0009 0.002 ]	All-bvals	3.0	Siemens	Verio	Outer	30.0	0.00040203618	0.0
556	InstituteM	benchmark	0007	6	12.0	44.0	94.0	0.0006123384206464217	[0. 0.0005 0.0009 0.002 ]	All-bvals	3.0	Siemens	Verio	Outer	20.0	0.0005993215	0.0
557	InstituteM	benchmark	0007	4	12.0	70.0	49.0	0.0008189935804481414	[0. 0.0005 0.0009 0.002 ]	All-bvals	3.0	Siemens	Verio	Outer	10.0	0.0008328774	0.0
558	InstituteM	benchmark	0007	2	12.0	124.0	49.0	0.0010978109007851286	[0. 0.0005 0.0009 0.002 ]	All-bvals	3.0	Siemens	Verio	Outer	0.0	0.0011174768	0.0
559	InstituteM	benchmark	0009	0	12.0	96.0	94.0	0.0011137974044187558	[0. 0.0005 0.0009 0.002 ]	All-bvals	3.0	Siemens	Verio	Centre	0.0	0.0011092794	0.0
560	InstituteM	benchmark	0009	1	12.0	123.0	80.0	0.0011148450294380281	[0. 0.0005 0.0009 0.002 ]	All-bvals	3.0	Siemens	Verio	Inner	0.0	0.001104485	0.0
561	InstituteM	benchmark	0009	11	12.0	122.0	112.0	0.00012720548924287318	[0. 0.0005 0.0009 0.002 ]	All-bvals	3.0	Siemens	Verio	Inner	50.0	0.0001293253	0.0
562	InstituteM	benchmark	0009	9	12.0	93.0	126.0	0.0002554852722633746	[0. 0.0005 0.0009 0.002 ]	All-bvals	3.0	Siemens	Verio	Inner	40.0	0.0002389374	0.0
563	InstituteM	benchmark	0009	7	12.0	69.0	108.0	0.0004066331048918344	[0. 0.0005 0.0009 0.002 ]	All-bvals	3.0	Siemens	Verio	Inner	30.0	0.0004016804	0.0
564	InstituteM	benchmark	0009	5	12.0	70.0	78.0	0.0006114335143111571	[0. 0.0005 0.0009 0.002 ]	All-bvals	3.0	Siemens	Verio	Inner	20.0	0.000600765	0.0
565	InstituteM	benchmark	0009	3	12.0	97.0	64.0	0.0008611525011299817	[0. 0.0005 0.0009 0.002 ]	All-bvals	3.0	Siemens	Verio	Inner	10.0	0.0008398517	0.0
566	InstituteM	benchmark	0009	12	12.0	145.0	99.0	0.00012720225620508596	[0. 0.0005 0.0009 0.002 ]	All-bvals	3.0	Siemens	Verio	Outer	50.0	0.000124718	0.0
567	InstituteM	benchmark	0009	10	12.0	120.0	138.0	0.0002558142881227762	[0. 0.0005 0.0009 0.002 ]	All-bvals	3.0	Siemens	Verio	Outer	40.0	0.0002441648	0.0
568	InstituteM	benchmark	0009	8	12.0	66.0	139.0	0.00041876356086708303	[0. 0.0005 0.0009 0.002 ]	All-bvals	3.0	Siemens	Verio	Outer	30.0	0.00040203618	0.0
569	InstituteM	benchmark	0009	6	12.0	44.0	94.0	0.0006127396292961153	[0. 0.0005 0.0009 0.002 ]	All-bvals	3.0	Siemens	Verio	Outer	20.0	0.0005993215	0.0
570	InstituteM	benchmark	0009	4	12.0	70.0	49.0	0.0008162864093142281	[0. 0.0005 0.0009 0.002 ]	All-bvals	3.0	Siemens	Verio	Outer	10.0	0.0008328774	0.0
571	InstituteM	benchmark	0009	2	12.0	124.0	49.0	0.0011030316423863479	[0. 0.0005 0.0009 0.002 ]	All-bvals	3.0	Siemens	Verio	Outer	0.0	0.0011174768	0.0
572	InstituteM	benchmark	0011	0	12.0	96.0	94.0	0.0011129258152507346	[0. 0.0005 0.0009 0.002 ]	All-bvals	3.0	Siemens	Verio	Centre	0.0	0.0011092794	0.0
573	InstituteM	benchmark	0011	1	12.0	123.0	80.0	0.0011087474948105358	[0. 0.0005 0.0009 0.002 ]	All-bvals	3.0	Siemens	Verio	Inner	0.0	0.001104485	0.0
574	InstituteM	benchmark	0011	11	12.0	122.0	112.0	0.00012050020508570672	[0. 0.0005 0.0009 0.002 ]	All-bvals	3.0	Siemens	Verio	Inner	50.0	0.0001293253	0.0
575	InstituteM	benchmark	0011	9	12.0	93.0	126.0	0.000246148744937644	[0. 0.0005 0.0009 0.002 ]	All-bvals	3.0	Siemens	Verio	Inner	40.0	0.0002389374	0.0
576	InstituteM	benchmark	0011	7	12.0	69.0	108.0	0.00040212589274156896	[0. 0.0005 0.0009 0.002 ]	All-bvals	3.0	Siemens	Verio	Inner	30.0	0.0004016804	0.0
577	InstituteM	benchmark	0011	5	12.0	70.0	78.0	0.0006085243335909493	[0. 0.0005 0.0009 0.002 ]	All-bvals	3.0	Siemens	Verio	Inner	20.0	0.000600765	0.0
578	InstituteM	benchmark	0011	3	12.0	97.0	64.0	0.000855237880915715	[0. 0.0005 0.0009 0.002 ]	All-bvals	3.0	Siemens	Verio	Inner	10.0	0.0008398517	0.0
579	InstituteM	benchmark	0011	12	12.0	145.0	99.0	0.00013036636444893566	[0. 0.0005 0.0009 0.002 ]	All-bvals	3.0	Siemens	Verio	Outer	50.0	0.000124718	0.0
580	InstituteM	benchmark	0011	10	12.0	120.0	138.0	0.000253040747272482	[0. 0.0005 0.0009 0.002 ]	All-bvals	3.0	Siemens	Verio	Outer	40.0	0.0002441648	0.0
581	InstituteM	benchmark	0011	8	12.0	66.0	139.0	0.00041851873823626546	[0. 0.0005 0.0009 0.002 ]	All-bvals	3.0	Siemens	Verio	Outer	30.0	0.00040203618	0.0
582	InstituteM	benchmark	0011	6	12.0	44.0	94.0	0.0006118785556534147	[0. 0.0005 0.0009 0.002 ]	All-bvals	3.0	Siemens	Verio	Outer	20.0	0.0005993215	0.0
583	InstituteM	benchmark	0011	4	12.0	70.0	49.0	0.0008181028788573224	[0. 0.0005 0.0009 0.002 ]	All-bvals	3.0	Siemens	Verio	Outer	10.0	0.0008328774	0.0
584	InstituteM	benchmark	0011	2	12.0	124.0	49.0	0.001104923554337408	[0. 0.0005 0.0009 0.002 ]	All-bvals	3.0	Siemens	Verio	Outer	0.0	0.0011174768	0.0
585	InstituteN	benchmark	0004	0	13.0	126.0	128.0	0.0011228469446571954	[0. 0.0005 0.0009 0.002 ]	All-bvals	3.0	GE	Discovery	Centre	0.0	0.0011092794	0.0
586	InstituteN	benchmark	0004	1	13.0	126.0	169.0	0.0011002308364154584	[0. 0.0005 0.0009 0.002 ]	All-bvals	3.0	GE	Discovery	Inner	0.0	0.001104485	0.0
587	InstituteN	benchmark	0004	11	13.0	164.0	148.0	0.00016788010442448067	[0. 0.0005 0.0009 0.002 ]	All-bvals	3.0	GE	Discovery	Inner	50.0	0.0001293253	0.0
588	InstituteN	benchmark	0004	9	13.0	166.0	109.0	0.0002534030144512336	[0. 0.0005 0.0009 0.002 ]	All-bvals	3.0	GE	Discovery	Inner	40.0	0.0002389374	0.0
589	InstituteN	benchmark	0004	7	13.0	126.0	88.0	0.00040832925831581836	[0. 0.0005 0.0009 0.002 ]	All-bvals	3.0	GE	Discovery	Inner	30.0	0.0004016804	0.0
590	InstituteN	benchmark	0004	5	13.0	90.0	108.0	0.0006058106817069311	[0. 0.0005 0.0009 0.002 ]	All-bvals	3.0	GE	Discovery	Inner	20.0	0.000600765	0.0
591	InstituteN	benchmark	0004	3	13.0	91.0	150.0	0.0008390185119976929	[0. 0.0005 0.0009 0.002 ]	All-bvals	3.0	GE	Discovery	Inner	10.0	0.0008398517	0.0
592	InstituteN	benchmark	0004	12	13.0	165.0	195.0	-1.1177180030196942e-05	[0. 0.0005 0.0009 0.002 ]	All-bvals	3.0	GE	Discovery	Outer	50.0	0.000124718	0.0
593	InstituteN	benchmark	0004	10	13.0	195.0	131.0	0.00027418814560317445	[0. 0.0005 0.0009 0.002 ]	All-bvals	3.0	GE	Discovery	Outer	40.0	0.0002441648	0.0
594	InstituteN	benchmark	0004	8	13.0	164.0	71.0	0.0004032573573631938	[0. 0.0005 0.0009 0.002 ]	All-bvals	3.0	GE	Discovery	Outer	30.0	0.00040203618	0.0
595	InstituteN	benchmark	0004	6	13.0	92.0	70.0	0.0006305482559315779	[0. 0.0005 0.0009 0.002 ]	All-bvals	3.0	GE	Discovery	Outer	20.0	0.0005993215	0.0
596	InstituteN	benchmark	0004	4	13.0	57.0	133.0	0.00086664841921665	[0. 0.0005 0.0009 0.002 ]	All-bvals	3.0	GE	Discovery	Outer	10.0	0.0008328774	0.0
597	InstituteN	benchmark	0004	2	13.0	91.0	193.0	0.0010829001595045072	[0. 0.0005 0.0009 0.002 ]	All-bvals	3.0	GE	Discovery	Outer	0.0	0.0011174768	0.0
598	InstituteN	benchmark	0005	0	13.0	126.0	128.0	0.0011187004216875447	[0. 0.0005 0.0009 0.002 ]	All-bvals	3.0	GE	Discovery	Centre	0.0	0.0011092794	0.0
599	InstituteN	benchmark	0005	1	13.0	126.0	169.0	0.001108453768405593	[0. 0.0005 0.0009 0.002 ]	All-bvals	3.0	GE	Discovery	Inner	0.0	0.001104485	0.0
600	InstituteN	benchmark	0005	11	13.0	164.0	148.0	0.000169685129550747	[0. 0.0005 0.0009 0.002 ]	All-bvals	3.0	GE	Discovery	Inner	50.0	0.0001293253	0.0
601	InstituteN	benchmark	0005	9	13.0	166.0	109.0	0.000252340080608425	[0. 0.0005 0.0009 0.002 ]	All-bvals	3.0	GE	Discovery	Inner	40.0	0.0002389374	0.0
602	InstituteN	benchmark	0005	7	13.0	126.0	88.0	0.0004073199501393586	[0. 0.0005 0.0009 0.002 ]	All-bvals	3.0	GE	Discovery	Inner	30.0	0.0004016804	0.0
603	InstituteN	benchmark	0005	5	13.0	90.0	108.0	0.000609765904549653	[0. 0.0005 0.0009 0.002 ]	All-bvals	3.0	GE	Discovery	Inner	20.0	0.000600765	0.0
604	InstituteN	benchmark	0005	3	13.0	91.0	150.0	0.0008457367376703271	[0. 0.0005 0.0009 0.002 ]	All-bvals	3.0	GE	Discovery	Inner	10.0	0.0008398517	0.0
605	InstituteN	benchmark	0005	12	13.0	165.0	195.0	-5.715419669843954e-06	[0. 0.0005 0.0009 0.002 ]	All-bvals	3.0	GE	Discovery	Outer	50.0	0.000124718	0.0
606	InstituteN	benchmark	0005	10	13.0	195.0	131.0	0.00027330127754598223	[0. 0.0005 0.0009 0.002 ]	All-bvals	3.0	GE	Discovery	Outer	40.0	0.0002441648	0.0
607	InstituteN	benchmark	0005	8	13.0	164.0	71.0	0.00040283212517453555	[0. 0.0005 0.0009 0.002 ]	All-bvals	3.0	GE	Discovery	Outer	30.0	0.00040203618	0.0
608	InstituteN	benchmark	0005	6	13.0	92.0	70.0	0.0006307563514473646	[0. 0.0005 0.0009 0.002 ]	All-bvals	3.0	GE	Discovery	Outer	20.0	0.0005993215	0.0
609	InstituteN	benchmark	0005	4	13.0	57.0	133.0	0.0008655855769570984	[0. 0.0005 0.0009 0.002 ]	All-bvals	3.0	GE	Discovery	Outer	10.0	0.0008328774	0.0
610	InstituteN	benchmark	0005	2	13.0	91.0	193.0	0.0010756544538868425	[0. 0.0005 0.0009 0.002 ]	All-bvals	3.0	GE	Discovery	Outer	0.0	0.0011174768	0.0
611	InstituteN	benchmark	0006	0	13.0	126.0	128.0	0.0011116818940816035	[0. 0.0005 0.0009 0.002 ]	All-bvals	3.0	GE	Discovery	Centre	0.0	0.0011092794	0.0
612	InstituteN	benchmark	0006	1	13.0	126.0	169.0	0.001104370178300309	[0. 0.0005 0.0009 0.002 ]	All-bvals	3.0	GE	Discovery	Inner	0.0	0.001104485	0.0
613	InstituteN	benchmark	0006	11	13.0	164.0	148.0	0.0001554843044495565	[0. 0.0005 0.0009 0.002 ]	All-bvals	3.0	GE	Discovery	Inner	50.0	0.0001293253	0.0
614	InstituteN	benchmark	0006	9	13.0	166.0	109.0	0.00025158416810811614	[0. 0.0005 0.0009 0.002 ]	All-bvals	3.0	GE	Discovery	Inner	40.0	0.0002389374	0.0
615	InstituteN	benchmark	0006	7	13.0	126.0	88.0	0.0004067603769739797	[0. 0.0005 0.0009 0.002 ]	All-bvals	3.0	GE	Discovery	Inner	30.0	0.0004016804	0.0
616	InstituteN	benchmark	0006	5	13.0	90.0	108.0	0.0006027979563057453	[0. 0.0005 0.0009 0.002 ]	All-bvals	3.0	GE	Discovery	Inner	20.0	0.000600765	0.0
617	InstituteN	benchmark	0006	3	13.0	91.0	150.0	0.0008402421652951011	[0. 0.0005 0.0009 0.002 ]	All-bvals	3.0	GE	Discovery	Inner	10.0	0.0008398517	0.0
618	InstituteN	benchmark	0006	12	13.0	165.0	195.0	-2.217983741275478e-06	[0. 0.0005 0.0009 0.002 ]	All-bvals	3.0	GE	Discovery	Outer	50.0	0.000124718	0.0
619	InstituteN	benchmark	0006	10	13.0	195.0	131.0	0.0002753178832033142	[0. 0.0005 0.0009 0.002 ]	All-bvals	3.0	GE	Discovery	Outer	40.0	0.0002441648	0.0
620	InstituteN	benchmark	0006	8	13.0	164.0	71.0	0.0004052974855091	[0. 0.0005 0.0009 0.002 ]	All-bvals	3.0	GE	Discovery	Outer	30.0	0.00040203618	0.0
621	InstituteN	benchmark	0006	6	13.0	92.0	70.0	0.0006332958083698572	[0. 0.0005 0.0009 0.002 ]	All-bvals	3.0	GE	Discovery	Outer	20.0	0.0005993215	0.0
622	InstituteN	benchmark	0006	4	13.0	57.0	133.0	0.0008744542614853249	[0. 0.0005 0.0009 0.002 ]	All-bvals	3.0	GE	Discovery	Outer	10.0	0.0008328774	0.0
623	InstituteN	benchmark	0006	2	13.0	91.0	193.0	0.0010885967850107368	[0. 0.0005 0.0009 0.002 ]	All-bvals	3.0	GE	Discovery	Outer	0.0	0.0011174768	0.0
624	InstituteN	benchmark	0007	0	13.0	126.0	128.0	0.0011161129916566726	[0. 0.0005 0.0009 0.002 ]	All-bvals	3.0	GE	Discovery	Centre	0.0	0.0011092794	0.0
625	InstituteN	benchmark	0007	1	13.0	126.0	169.0	0.0011150464796408235	[0. 0.0005 0.0009 0.002 ]	All-bvals	3.0	GE	Discovery	Inner	0.0	0.001104485	0.0
626	InstituteN	benchmark	0007	11	13.0	164.0	148.0	0.00015796831777011144	[0. 0.0005 0.0009 0.002 ]	All-bvals	3.0	GE	Discovery	Inner	50.0	0.0001293253	0.0
627	InstituteN	benchmark	0007	9	13.0	166.0	109.0	0.0002509880103250503	[0. 0.0005 0.0009 0.002 ]	All-bvals	3.0	GE	Discovery	Inner	40.0	0.0002389374	0.0
628	InstituteN	benchmark	0007	7	13.0	126.0	88.0	0.0004079133564171908	[0. 0.0005 0.0009 0.002 ]	All-bvals	3.0	GE	Discovery	Inner	30.0	0.0004016804	0.0
629	InstituteN	benchmark	0007	5	13.0	90.0	108.0	0.0006032111301365952	[0. 0.0005 0.0009 0.002 ]	All-bvals	3.0	GE	Discovery	Inner	20.0	0.000600765	0.0
630	InstituteN	benchmark	0007	3	13.0	91.0	150.0	0.0008431226137409025	[0. 0.0005 0.0009 0.002 ]	All-bvals	3.0	GE	Discovery	Inner	10.0	0.0008398517	0.0
631	InstituteN	benchmark	0007	12	13.0	165.0	195.0	1.8186078821911824e-06	[0. 0.0005 0.0009 0.002 ]	All-bvals	3.0	GE	Discovery	Outer	50.0	0.000124718	0.0
632	InstituteN	benchmark	0007	10	13.0	195.0	131.0	0.0002752356570921428	[0. 0.0005 0.0009 0.002 ]	All-bvals	3.0	GE	Discovery	Outer	40.0	0.0002441648	0.0
633	InstituteN	benchmark	0007	8	13.0	164.0	71.0	0.000407376908567926	[0. 0.0005 0.0009 0.002 ]	All-bvals	3.0	GE	Discovery	Outer	30.0	0.00040203618	0.0
634	InstituteN	benchmark	0007	6	13.0	92.0	70.0	0.0006340853016708958	[0. 0.0005 0.0009 0.002 ]	All-bvals	3.0	GE	Discovery	Outer	20.0	0.0005993215	0.0
635	InstituteN	benchmark	0007	4	13.0	57.0	133.0	0.0008686729535497208	[0. 0.0005 0.0009 0.002 ]	All-bvals	3.0	GE	Discovery	Outer	10.0	0.0008328774	0.0
636	InstituteN	benchmark	0007	2	13.0	91.0	193.0	0.0011079524658757752	[0. 0.0005 0.0009 0.002 ]	All-bvals	3.0	GE	Discovery	Outer	0.0	0.0011174768	0.0
637	InstituteA	study	0701	0	11.0	172.0	162.0	0.0011390970654433445	[0.0002 0.001 0. 0.0006]	Spec-bvals	1.5	Philips	Ingenia	Centre	0.0	0.0011092794	0.0
638	InstituteA	study	0701	1	11.0	160.0	137.0	0.0011141151518992915	[0.0002 0.001 0. 0.0006]	Spec-bvals	1.5	Philips	Ingenia	Inner	0.0	0.001104485	0.0
639	InstituteA	study	0701	11	11.0	187.0	137.0	9.948992652354607e-05	[0.0002 0.001 0. 0.0006]	Spec-bvals	1.5	Philips	Ingenia	Inner	50.0	0.0001293253	0.0
640	InstituteA	study	0701	9	11.0	200.0	163.0	0.0002586636914545347	[0.0002 0.001 0. 0.0006]	Spec-bvals	1.5	Philips	Ingenia	Inner	40.0	0.0002389374	0.0
641	InstituteA	study	0701	7	11.0	185.0	187.0	0.00043792213620249946	[0.0002 0.001 0. 0.0006]	Spec-bvals	1.5	Philips	Ingenia	Inner	30.0	0.0004016804	0.0
642	InstituteA	study	0701	5	11.0	157.0	185.0	0.0006397745576219959	[0.0002 0.001 0. 0.0006]	Spec-bvals	1.5	Philips	Ingenia	Inner	20.0	0.000600765	0.0
643	InstituteA	study	0701	3	11.0	145.0	160.0	0.00086040682276661	[0.0002 0.001 0. 0.0006]	Spec-bvals	1.5	Philips	Ingenia	Inner	10.0	0.0008398517	0.0
644	InstituteA	study	0701	12	11.0	175.0	114.0	0.00010724222863573575	[0.0002 0.001 0. 0.0006]	Spec-bvals	1.5	Philips	Ingenia	Outer	50.0	0.000124718	0.0
645	InstituteA	study	0701	10	11.0	216.0	141.0	0.0002376363867268011	[0.0002 0.001 0. 0.0006]	Spec-bvals	1.5	Philips	Ingenia	Outer	40.0	0.0002441648	0.0
646	InstituteA	study	0701	8	11.0	213.0	187.0	0.0004411437811481606	[0.0002 0.001 0. 0.0006]	Spec-bvals	1.5	Philips	Ingenia	Outer	30.0	0.00040203618	0.0
647	InstituteA	study	0701	6	11.0	170.0	210.0	0.0006586642695769695	[0.0002 0.001 0. 0.0006]	Spec-bvals	1.5	Philips	Ingenia	Outer	20.0	0.0005993215	0.0
648	InstituteA	study	0701	4	11.0	130.0	181.0	0.000892932112567149	[0.0002 0.001 0. 0.0006]	Spec-bvals	1.5	Philips	Ingenia	Outer	10.0	0.0008328774	0.0
649	InstituteA	study	0701	2	11.0	133.0	135.0	0.0011262686011544493	[0.0002 0.001 0. 0.0006]	Spec-bvals	1.5	Philips	Ingenia	Outer	0.0	0.0011174768	0.0
650	InstituteA	study	0801	0	11.0	172.0	162.0	0.0011242015802583316	[0.0002 0.001 0. 0.0006]	Spec-bvals	1.5	Philips	Ingenia	Centre	0.0	0.0011092794	0.0
651	InstituteA	study	0801	1	11.0	160.0	137.0	0.0011111677412412005	[0.0002 0.001 0. 0.0006]	Spec-bvals	1.5	Philips	Ingenia	Inner	0.0	0.001104485	0.0
652	InstituteA	study	0801	11	11.0	187.0	137.0	0.0001003410906090622	[0.0002 0.001 0. 0.0006]	Spec-bvals	1.5	Philips	Ingenia	Inner	50.0	0.0001293253	0.0
653	InstituteA	study	0801	9	11.0	200.0	163.0	0.00024573280324756316	[0.0002 0.001 0. 0.0006]	Spec-bvals	1.5	Philips	Ingenia	Inner	40.0	0.0002389374	0.0
654	InstituteA	study	0801	7	11.0	185.0	187.0	0.0004345192551952714	[0.0002 0.001 0. 0.0006]	Spec-bvals	1.5	Philips	Ingenia	Inner	30.0	0.0004016804	0.0
655	InstituteA	study	0801	5	11.0	157.0	185.0	0.0006306867809382801	[0.0002 0.001 0. 0.0006]	Spec-bvals	1.5	Philips	Ingenia	Inner	20.0	0.000600765	0.0
656	InstituteA	study	0801	3	11.0	145.0	160.0	0.0008518562407841188	[0.0002 0.001 0. 0.0006]	Spec-bvals	1.5	Philips	Ingenia	Inner	10.0	0.0008398517	0.0
657	InstituteA	study	0801	12	11.0	175.0	114.0	0.00010267848998606048	[0.0002 0.001 0. 0.0006]	Spec-bvals	1.5	Philips	Ingenia	Outer	50.0	0.000124718	0.0
658	InstituteA	study	0801	10	11.0	216.0	141.0	0.00023549982890278557	[0.0002 0.001 0. 0.0006]	Spec-bvals	1.5	Philips	Ingenia	Outer	40.0	0.0002441648	0.0
659	InstituteA	study	0801	8	11.0	213.0	187.0	0.0004509905529020361	[0.0002 0.001 0. 0.0006]	Spec-bvals	1.5	Philips	Ingenia	Outer	30.0	0.00040203618	0.0
660	InstituteA	study	0801	6	11.0	170.0	210.0	0.0006603712587665556	[0.0002 0.001 0. 0.0006]	Spec-bvals	1.5	Philips	Ingenia	Outer	20.0	0.0005993215	0.0
661	InstituteA	study	0801	4	11.0	130.0	181.0	0.0008910365385004246	[0.0002 0.001 0. 0.0006]	Spec-bvals	1.5	Philips	Ingenia	Outer	10.0	0.0008328774	0.0
662	InstituteA	study	0801	2	11.0	133.0	135.0	0.0011329681860941206	[0.0002 0.001 0. 0.0006]	Spec-bvals	1.5	Philips	Ingenia	Outer	0.0	0.0011174768	0.0
663	InstituteA	study	0901	0	11.0	172.0	162.0	0.0011259121260969221	[0.0002 0.001 0. 0.0006]	Spec-bvals	1.5	Philips	Ingenia	Centre	0.0	0.0011092794	0.0
664	InstituteA	study	0901	1	11.0	160.0	137.0	0.00111154838541023	[0.0002 0.001 0. 0.0006]	Spec-bvals	1.5	Philips	Ingenia	Inner	0.0	0.001104485	0.0
665	InstituteA	study	0901	11	11.0	187.0	137.0	9.49893530793196e-05	[0.0002 0.001 0. 0.0006]	Spec-bvals	1.5	Philips	Ingenia	Inner	50.0	0.0001293253	0.0
666	InstituteA	study	0901	9	11.0	200.0	163.0	0.00024243264866007438	[0.0002 0.001 0. 0.0006]	Spec-bvals	1.5	Philips	Ingenia	Inner	40.0	0.0002389374	0.0
667	InstituteA	study	0901	7	11.0	185.0	187.0	0.0004269488163338188	[0.0002 0.001 0. 0.0006]	Spec-bvals	1.5	Philips	Ingenia	Inner	30.0	0.0004016804	0.0
668	InstituteA	study	0901	5	11.0	157.0	185.0	0.0006276049495074187	[0.0002 0.001 0. 0.0006]	Spec-bvals	1.5	Philips	Ingenia	Inner	20.0	0.000600765	0.0
669	InstituteA	study	0901	3	11.0	145.0	160.0	0.0008475521885578076	[0.0002 0.001 0. 0.0006]	Spec-bvals	1.5	Philips	Ingenia	Inner	10.0	0.0008398517	0.0
670	InstituteA	study	0901	12	11.0	175.0	114.0	9.996707195252388e-05	[0.0002 0.001 0. 0.0006]	Spec-bvals	1.5	Philips	Ingenia	Outer	50.0	0.000124718	0.0
671	InstituteA	study	0901	10	11.0	216.0	141.0	0.0002284636301556608	[0.0002 0.001 0. 0.0006]	Spec-bvals	1.5	Philips	Ingenia	Outer	40.0	0.0002441648	0.0
672	InstituteA	study	0901	8	11.0	213.0	187.0	0.0004458050871695879	[0.0002 0.001 0. 0.0006]	Spec-bvals	1.5	Philips	Ingenia	Outer	30.0	0.00040203618	0.0
673	InstituteA	study	0901	6	11.0	170.0	210.0	0.0006560707509075255	[0.0002 0.001 0. 0.0006]	Spec-bvals	1.5	Philips	Ingenia	Outer	20.0	0.0005993215	0.0
674	InstituteA	study	0901	4	11.0	130.0	181.0	0.0008934884933750062	[0.0002 0.001 0. 0.0006]	Spec-bvals	1.5	Philips	Ingenia	Outer	10.0	0.0008328774	0.0
675	InstituteA	study	0901	2	11.0	133.0	135.0	0.0011260792141282035	[0.0002 0.001 0. 0.0006]	Spec-bvals	1.5	Philips	Ingenia	Outer	0.0	0.0011174768	0.0
676	InstituteA	study	1001	0	11.0	172.0	162.0	0.001132948447126376	[0.0002 0.001 0. 0.0006]	Spec-bvals	1.5	Philips	Ingenia	Centre	0.0	0.0011092794	0.0
677	InstituteA	study	1001	1	11.0	160.0	137.0	0.0011250058853743145	[0.0002 0.001 0. 0.0006]	Spec-bvals	1.5	Philips	Ingenia	Inner	0.0	0.001104485	0.0
678	InstituteA	study	1001	11	11.0	187.0	137.0	9.410705051956235e-05	[0.0002 0.001 0. 0.0006]	Spec-bvals	1.5	Philips	Ingenia	Inner	50.0	0.0001293253	0.0
679	InstituteA	study	1001	9	11.0	200.0	163.0	0.00023627094824094143	[0.0002 0.001 0. 0.0006]	Spec-bvals	1.5	Philips	Ingenia	Inner	40.0	0.0002389374	0.0
680	InstituteA	study	1001	7	11.0	185.0	187.0	0.00043173844507177065	[0.0002 0.001 0. 0.0006]	Spec-bvals	1.5	Philips	Ingenia	Inner	30.0	0.0004016804	0.0
681	InstituteA	study	1001	5	11.0	157.0	185.0	0.0006340593879504606	[0.0002 0.001 0. 0.0006]	Spec-bvals	1.5	Philips	Ingenia	Inner	20.0	0.000600765	0.0
682	InstituteA	study	1001	3	11.0	145.0	160.0	0.0008569291394892903	[0.0002 0.001 0. 0.0006]	Spec-bvals	1.5	Philips	Ingenia	Inner	10.0	0.0008398517	0.0
683	InstituteA	study	1001	12	11.0	175.0	114.0	9.571936740088638e-05	[0.0002 0.001 0. 0.0006]	Spec-bvals	1.5	Philips	Ingenia	Outer	50.0	0.000124718	0.0
684	InstituteA	study	1001	10	11.0	216.0	141.0	0.00022531268559483435	[0.0002 0.001 0. 0.0006]	Spec-bvals	1.5	Philips	Ingenia	Outer	40.0	0.0002441648	0.0
685	InstituteA	study	1001	8	11.0	213.0	187.0	0.0004470717267385418	[0.0002 0.001 0. 0.0006]	Spec-bvals	1.5	Philips	Ingenia	Outer	30.0	0.00040203618	0.0
686	InstituteA	study	1001	6	11.0	170.0	210.0	0.0006546457943928848	[0.0002 0.001 0. 0.0006]	Spec-bvals	1.5	Philips	Ingenia	Outer	20.0	0.0005993215	0.0
687	InstituteA	study	1001	4	11.0	130.0	181.0	0.0008953724611366002	[0.0002 0.001 0. 0.0006]	Spec-bvals	1.5	Philips	Ingenia	Outer	10.0	0.0008328774	0.0
688	InstituteA	study	1001	2	11.0	133.0	135.0	0.0011256127628788992	[0.0002 0.001 0. 0.0006]	Spec-bvals	1.5	Philips	Ingenia	Outer	0.0	0.0011174768	0.0
689	InstituteB	study	1201	0	15.0	164.0	180.0	0.001104589354392881	[0.0002 0.0008 0. ]	Exclude-b0	1.5	Philips	Ingenia	Centre	0.0	0.0011092794	0.0
690	InstituteB	study	1201	1	15.0	176.0	147.0	0.0011124556489774224	[0.0002 0.0008 0. ]	Exclude-b0	1.5	Philips	Ingenia	Inner	0.0	0.001104485	0.0
691	InstituteB	study	1201	11	15.0	141.0	152.0	0.0001352246141677413	[0.0002 0.0008 0. ]	Exclude-b0	1.5	Philips	Ingenia	Inner	50.0	0.0001293253	0.0
692	InstituteB	study	1201	9	15.0	131.0	183.0	0.0002452213313101164	[0.0002 0.0008 0. ]	Exclude-b0	1.5	Philips	Ingenia	Inner	40.0	0.0002389374	0.0
693	InstituteB	study	1201	7	15.0	154.0	209.0	0.00040900457017752637	[0.0002 0.0008 0. ]	Exclude-b0	1.5	Philips	Ingenia	Inner	30.0	0.0004016804	0.0
694	InstituteB	study	1201	5	15.0	187.0	203.0	0.0006054380868257295	[0.0002 0.0008 0. ]	Exclude-b0	1.5	Philips	Ingenia	Inner	20.0	0.000600765	0.0
695	InstituteB	study	1201	3	15.0	197.0	173.0	0.0008434201073380549	[0.0002 0.0008 0. ]	Exclude-b0	1.5	Philips	Ingenia	Inner	10.0	0.0008398517	0.0
696	InstituteB	study	1201	12	15.0	152.0	121.0	0.00014093475097330424	[0.0002 0.0008 0. ]	Exclude-b0	1.5	Philips	Ingenia	Outer	50.0	0.000124718	0.0
697	InstituteB	study	1201	10	15.0	112.0	160.0	0.0002532002225144492	[0.0002 0.0008 0. ]	Exclude-b0	1.5	Philips	Ingenia	Outer	40.0	0.0002441648	0.0
698	InstituteB	study	1201	8	15.0	120.0	216.0	0.00040530363945796	[0.0002 0.0008 0. ]	Exclude-b0	1.5	Philips	Ingenia	Outer	30.0	0.00040203618	0.0
699	InstituteB	study	1201	6	15.0	173.0	235.0	0.0006158399270083613	[0.0002 0.0008 0. ]	Exclude-b0	1.5	Philips	Ingenia	Outer	20.0	0.0005993215	0.0
700	InstituteB	study	1201	4	15.0	218.0	197.0	0.0008306871157264567	[0.0002 0.0008 0. ]	Exclude-b0	1.5	Philips	Ingenia	Outer	10.0	0.0008328774	0.0
701	InstituteB	study	1201	2	15.0	209.0	142.0	0.0010984464448451396	[0.0002 0.0008 0. ]	Exclude-b0	1.5	Philips	Ingenia	Outer	0.0	0.0011174768	0.0
702	InstituteB	study	1401	0	15.0	164.0	180.0	0.0010902026618903244	[0.0002 0.0008 0. ]	Exclude-b0	1.5	Philips	Ingenia	Centre	0.0	0.0011092794	0.0
703	InstituteB	study	1401	1	15.0	176.0	147.0	0.0011168796777414234	[0.0002 0.0008 0. ]	Exclude-b0	1.5	Philips	Ingenia	Inner	0.0	0.001104485	0.0
704	InstituteB	study	1401	11	15.0	141.0	152.0	0.00014300951596030772	[0.0002 0.0008 0. ]	Exclude-b0	1.5	Philips	Ingenia	Inner	50.0	0.0001293253	0.0
705	InstituteB	study	1401	9	15.0	131.0	183.0	0.0002495726013324924	[0.0002 0.0008 0. ]	Exclude-b0	1.5	Philips	Ingenia	Inner	40.0	0.0002389374	0.0
706	InstituteB	study	1401	7	15.0	154.0	209.0	0.00040237814320701743	[0.0002 0.0008 0. ]	Exclude-b0	1.5	Philips	Ingenia	Inner	30.0	0.0004016804	0.0
707	InstituteB	study	1401	5	15.0	187.0	203.0	0.0006063482559353007	[0.0002 0.0008 0. ]	Exclude-b0	1.5	Philips	Ingenia	Inner	20.0	0.000600765	0.0
708	InstituteB	study	1401	3	15.0	197.0	173.0	0.0008349445405404606	[0.0002 0.0008 0. ]	Exclude-b0	1.5	Philips	Ingenia	Inner	10.0	0.0008398517	0.0
709	InstituteB	study	1401	12	15.0	152.0	121.0	0.00012681193303393172	[0.0002 0.0008 0. ]	Exclude-b0	1.5	Philips	Ingenia	Outer	50.0	0.000124718	0.0
710	InstituteB	study	1401	10	15.0	112.0	160.0	0.00025977771865962594	[0.0002 0.0008 0. ]	Exclude-b0	1.5	Philips	Ingenia	Outer	40.0	0.0002441648	0.0
711	InstituteB	study	1401	8	15.0	120.0	216.0	0.0004112287620924941	[0.0002 0.0008 0. ]	Exclude-b0	1.5	Philips	Ingenia	Outer	30.0	0.00040203618	0.0
712	InstituteB	study	1401	6	15.0	173.0	235.0	0.0006079947555114423	[0.0002 0.0008 0. ]	Exclude-b0	1.5	Philips	Ingenia	Outer	20.0	0.0005993215	0.0
713	InstituteB	study	1401	4	15.0	218.0	197.0	0.0008388291577282257	[0.0002 0.0008 0. ]	Exclude-b0	1.5	Philips	Ingenia	Outer	10.0	0.0008328774	0.0
714	InstituteB	study	1401	2	15.0	209.0	142.0	0.0010990422598637353	[0.0002 0.0008 0. ]	Exclude-b0	1.5	Philips	Ingenia	Outer	0.0	0.0011174768	0.0
715	InstituteC	study	3101	0	20.0	93.0	97.0	0.0011162123723054555	[2.e-04 1.e-03 0.e+00 5.e-05 7.e-04]	Spec-bvals	1.5	Philips	Ingenia	Centre	0.0	0.0011092794	0.0
716	InstituteC	study	3101	1	20.0	77.0	105.0	0.001137582279422841	[2.e-04 1.e-03 0.e+00 5.e-05 7.e-04]	Spec-bvals	1.5	Philips	Ingenia	Inner	0.0	0.001104485	0.0
717	InstituteC	study	3101	11	20.0	93.0	114.0	0.00012445650670432602	[2.e-04 1.e-03 0.e+00 5.e-05 7.e-04]	Spec-bvals	1.5	Philips	Ingenia	Inner	50.0	0.0001293253	0.0
718	InstituteC	study	3101	9	20.0	107.0	106.0	0.00024342800236539349	[2.e-04 1.e-03 0.e+00 5.e-05 7.e-04]	Spec-bvals	1.5	Philips	Ingenia	Inner	40.0	0.0002389374	0.0
719	InstituteC	study	3101	7	20.0	108.0	87.0	0.00040756626937302225	[2.e-04 1.e-03 0.e+00 5.e-05 7.e-04]	Spec-bvals	1.5	Philips	Ingenia	Inner	30.0	0.0004016804	0.0
720	InstituteC	study	3101	5	20.0	93.0	79.0	0.0006163467330848793	[2.e-04 1.e-03 0.e+00 5.e-05 7.e-04]	Spec-bvals	1.5	Philips	Ingenia	Inner	20.0	0.000600765	0.0
721	InstituteC	study	3101	3	20.0	77.0	88.0	0.0008532013968048618	[2.e-04 1.e-03 0.e+00 5.e-05 7.e-04]	Spec-bvals	1.5	Philips	Ingenia	Inner	10.0	0.0008398517	0.0
722	InstituteC	study	3101	12	20.0	79.0	123.0	0.00013252145558477078	[2.e-04 1.e-03 0.e+00 5.e-05 7.e-04]	Spec-bvals	1.5	Philips	Ingenia	Outer	50.0	0.000124718	0.0
723	InstituteC	study	3101	10	20.0	108.0	123.0	0.0002614652770826568	[2.e-04 1.e-03 0.e+00 5.e-05 7.e-04]	Spec-bvals	1.5	Philips	Ingenia	Outer	40.0	0.0002441648	0.0
724	InstituteC	study	3101	8	20.0	125.0	98.0	0.00041386706772495406	[2.e-04 1.e-03 0.e+00 5.e-05 7.e-04]	Spec-bvals	1.5	Philips	Ingenia	Outer	30.0	0.00040203618	0.0
725	InstituteC	study	3101	6	20.0	110.0	70.0	0.000619152480356755	[2.e-04 1.e-03 0.e+00 5.e-05 7.e-04]	Spec-bvals	1.5	Philips	Ingenia	Outer	20.0	0.0005993215	0.0
726	InstituteC	study	3101	4	20.0	77.0	69.0	0.0008709690906716192	[2.e-04 1.e-03 0.e+00 5.e-05 7.e-04]	Spec-bvals	1.5	Philips	Ingenia	Outer	10.0	0.0008328774	0.0
727	InstituteC	study	3101	2	20.0	62.0	95.0	0.0011371749685011121	[2.e-04 1.e-03 0.e+00 5.e-05 7.e-04]	Spec-bvals	1.5	Philips	Ingenia	Outer	0.0	0.0011174768	0.0
728	InstituteC	study	3201	0	20.0	93.0	97.0	0.001116827845606584	[2.e-04 1.e-03 0.e+00 5.e-05 7.e-04]	Spec-bvals	1.5	Philips	Ingenia	Centre	0.0	0.0011092794	0.0
729	InstituteC	study	3201	1	20.0	77.0	105.0	0.0011372034175155788	[2.e-04 1.e-03 0.e+00 5.e-05 7.e-04]	Spec-bvals	1.5	Philips	Ingenia	Inner	0.0	0.001104485	0.0
730	InstituteC	study	3201	11	20.0	93.0	114.0	0.00012557516321193778	[2.e-04 1.e-03 0.e+00 5.e-05 7.e-04]	Spec-bvals	1.5	Philips	Ingenia	Inner	50.0	0.0001293253	0.0
731	InstituteC	study	3201	9	20.0	107.0	106.0	0.00025354949907027235	[2.e-04 1.e-03 0.e+00 5.e-05 7.e-04]	Spec-bvals	1.5	Philips	Ingenia	Inner	40.0	0.0002389374	0.0
732	InstituteC	study	3201	7	20.0	108.0	87.0	0.0004012742137971429	[2.e-04 1.e-03 0.e+00 5.e-05 7.e-04]	Spec-bvals	1.5	Philips	Ingenia	Inner	30.0	0.0004016804	0.0
733	InstituteC	study	3201	5	20.0	93.0	79.0	0.0006138615435422717	[2.e-04 1.e-03 0.e+00 5.e-05 7.e-04]	Spec-bvals	1.5	Philips	Ingenia	Inner	20.0	0.000600765	0.0
734	InstituteC	study	3201	3	20.0	77.0	88.0	0.000855296196732169	[2.e-04 1.e-03 0.e+00 5.e-05 7.e-04]	Spec-bvals	1.5	Philips	Ingenia	Inner	10.0	0.0008398517	0.0
735	InstituteC	study	3201	12	20.0	79.0	123.0	0.00013790907044562283	[2.e-04 1.e-03 0.e+00 5.e-05 7.e-04]	Spec-bvals	1.5	Philips	Ingenia	Outer	50.0	0.000124718	0.0
736	InstituteC	study	3201	10	20.0	108.0	123.0	0.00025791065749713104	[2.e-04 1.e-03 0.e+00 5.e-05 7.e-04]	Spec-bvals	1.5	Philips	Ingenia	Outer	40.0	0.0002441648	0.0
737	InstituteC	study	3201	8	20.0	125.0	98.0	0.000408384857170772	[2.e-04 1.e-03 0.e+00 5.e-05 7.e-04]	Spec-bvals	1.5	Philips	Ingenia	Outer	30.0	0.00040203618	0.0
738	InstituteC	study	3201	6	20.0	110.0	70.0	0.0006192281478022378	[2.e-04 1.e-03 0.e+00 5.e-05 7.e-04]	Spec-bvals	1.5	Philips	Ingenia	Outer	20.0	0.0005993215	0.0
739	InstituteC	study	3201	4	20.0	77.0	69.0	0.0008677215294618403	[2.e-04 1.e-03 0.e+00 5.e-05 7.e-04]	Spec-bvals	1.5	Philips	Ingenia	Outer	10.0	0.0008328774	0.0
740	InstituteC	study	3201	2	20.0	62.0	95.0	0.00113154192111081	[2.e-04 1.e-03 0.e+00 5.e-05 7.e-04]	Spec-bvals	1.5	Philips	Ingenia	Outer	0.0	0.0011174768	0.0
741	InstituteC	study	3301	0	20.0	93.0	97.0	0.0011306727352572731	[2.e-04 1.e-03 0.e+00 5.e-05 7.e-04]	Spec-bvals	1.5	Philips	Ingenia	Centre	0.0	0.0011092794	0.0
742	InstituteC	study	3301	1	20.0	77.0	105.0	0.0011548941474290588	[2.e-04 1.e-03 0.e+00 5.e-05 7.e-04]	Spec-bvals	1.5	Philips	Ingenia	Inner	0.0	0.001104485	0.0
743	InstituteC	study	3301	11	20.0	93.0	114.0	0.0001341904841616135	[2.e-04 1.e-03 0.e+00 5.e-05 7.e-04]	Spec-bvals	1.5	Philips	Ingenia	Inner	50.0	0.0001293253	0.0
744	InstituteC	study	3301	9	20.0	107.0	106.0	0.00024844618107195456	[2.e-04 1.e-03 0.e+00 5.e-05 7.e-04]	Spec-bvals	1.5	Philips	Ingenia	Inner	40.0	0.0002389374	0.0
745	InstituteC	study	3301	7	20.0	108.0	87.0	0.0004058584564284873	[2.e-04 1.e-03 0.e+00 5.e-05 7.e-04]	Spec-bvals	1.5	Philips	Ingenia	Inner	30.0	0.0004016804	0.0
746	InstituteC	study	3301	5	20.0	93.0	79.0	0.0006150329309404038	[2.e-04 1.e-03 0.e+00 5.e-05 7.e-04]	Spec-bvals	1.5	Philips	Ingenia	Inner	20.0	0.000600765	0.0
747	InstituteC	study	3301	3	20.0	77.0	88.0	0.0008585938508346789	[2.e-04 1.e-03 0.e+00 5.e-05 7.e-04]	Spec-bvals	1.5	Philips	Ingenia	Inner	10.0	0.0008398517	0.0
748	InstituteC	study	3301	12	20.0	79.0	123.0	0.00014304447290900476	[2.e-04 1.e-03 0.e+00 5.e-05 7.e-04]	Spec-bvals	1.5	Philips	Ingenia	Outer	50.0	0.000124718	0.0
749	InstituteC	study	3301	10	20.0	108.0	123.0	0.000263558450791106	[2.e-04 1.e-03 0.e+00 5.e-05 7.e-04]	Spec-bvals	1.5	Philips	Ingenia	Outer	40.0	0.0002441648	0.0
750	InstituteC	study	3301	8	20.0	125.0	98.0	0.00040823465879074927	[2.e-04 1.e-03 0.e+00 5.e-05 7.e-04]	Spec-bvals	1.5	Philips	Ingenia	Outer	30.0	0.00040203618	0.0
751	InstituteC	study	3301	6	20.0	110.0	70.0	0.0006183574436018855	[2.e-04 1.e-03 0.e+00 5.e-05 7.e-04]	Spec-bvals	1.5	Philips	Ingenia	Outer	20.0	0.0005993215	0.0
752	InstituteC	study	3301	4	20.0	77.0	69.0	0.0008667745102049935	[2.e-04 1.e-03 0.e+00 5.e-05 7.e-04]	Spec-bvals	1.5	Philips	Ingenia	Outer	10.0	0.0008328774	0.0
753	InstituteC	study	3301	2	20.0	62.0	95.0	0.0011476894739620785	[2.e-04 1.e-03 0.e+00 5.e-05 7.e-04]	Spec-bvals	1.5	Philips	Ingenia	Outer	0.0	0.0011174768	0.0
754	InstituteC	study	3401	0	20.0	93.0	97.0	0.0011252240762981063	[2.e-04 1.e-03 0.e+00 5.e-05 7.e-04]	Spec-bvals	1.5	Philips	Ingenia	Centre	0.0	0.0011092794	0.0
755	InstituteC	study	3401	1	20.0	77.0	105.0	0.0011522635139986446	[2.e-04 1.e-03 0.e+00 5.e-05 7.e-04]	Spec-bvals	1.5	Philips	Ingenia	Inner	0.0	0.001104485	0.0
756	InstituteC	study	3401	11	20.0	93.0	114.0	0.00012859604665005922	[2.e-04 1.e-03 0.e+00 5.e-05 7.e-04]	Spec-bvals	1.5	Philips	Ingenia	Inner	50.0	0.0001293253	0.0
757	InstituteC	study	3401	9	20.0	107.0	106.0	0.000251590186674298	[2.e-04 1.e-03 0.e+00 5.e-05 7.e-04]	Spec-bvals	1.5	Philips	Ingenia	Inner	40.0	0.0002389374	0.0
758	InstituteC	study	3401	7	20.0	108.0	87.0	0.00041431563218862535	[2.e-04 1.e-03 0.e+00 5.e-05 7.e-04]	Spec-bvals	1.5	Philips	Ingenia	Inner	30.0	0.0004016804	0.0
759	InstituteC	study	3401	5	20.0	93.0	79.0	0.000615898603749142	[2.e-04 1.e-03 0.e+00 5.e-05 7.e-04]	Spec-bvals	1.5	Philips	Ingenia	Inner	20.0	0.000600765	0.0
760	InstituteC	study	3401	3	20.0	77.0	88.0	0.0008608484909942575	[2.e-04 1.e-03 0.e+00 5.e-05 7.e-04]	Spec-bvals	1.5	Philips	Ingenia	Inner	10.0	0.0008398517	0.0
761	InstituteC	study	3401	12	20.0	79.0	123.0	0.00014360409296803326	[2.e-04 1.e-03 0.e+00 5.e-05 7.e-04]	Spec-bvals	1.5	Philips	Ingenia	Outer	50.0	0.000124718	0.0
762	InstituteC	study	3401	10	20.0	108.0	123.0	0.0002655946815762817	[2.e-04 1.e-03 0.e+00 5.e-05 7.e-04]	Spec-bvals	1.5	Philips	Ingenia	Outer	40.0	0.0002441648	0.0
763	InstituteC	study	3401	8	20.0	125.0	98.0	0.00041527490860335324	[2.e-04 1.e-03 0.e+00 5.e-05 7.e-04]	Spec-bvals	1.5	Philips	Ingenia	Outer	30.0	0.00040203618	0.0
764	InstituteC	study	3401	6	20.0	110.0	70.0	0.0006234981098637895	[2.e-04 1.e-03 0.e+00 5.e-05 7.e-04]	Spec-bvals	1.5	Philips	Ingenia	Outer	20.0	0.0005993215	0.0
765	InstituteC	study	3401	4	20.0	77.0	69.0	0.0008710947979235162	[2.e-04 1.e-03 0.e+00 5.e-05 7.e-04]	Spec-bvals	1.5	Philips	Ingenia	Outer	10.0	0.0008328774	0.0
766	InstituteC	study	3401	2	20.0	62.0	95.0	0.001152074009240709	[2.e-04 1.e-03 0.e+00 5.e-05 7.e-04]	Spec-bvals	1.5	Philips	Ingenia	Outer	0.0	0.0011174768	0.0
767	InstituteD	study	0290	0	11.0	64.0	65.0	0.00111337602491776	[0.0002 0.001 0. ]	Exclude-b0	1.5	Siemens	Aera	Centre	0.0	0.0011092794	0.0
768	InstituteD	study	0290	1	11.0	58.0	80.0	0.0011203886908986982	[0.0002 0.001 0. ]	Exclude-b0	1.5	Siemens	Aera	Inner	0.0	0.001104485	0.0
769	InstituteD	study	0290	11	11.0	48.0	65.0	0.00012827144036451537	[0.0002 0.001 0. ]	Exclude-b0	1.5	Siemens	Aera	Inner	50.0	0.0001293253	0.0
770	InstituteD	study	0290	9	11.0	55.0	50.0	0.0002461341999231752	[0.0002 0.001 0. ]	Exclude-b0	1.5	Siemens	Aera	Inner	40.0	0.0002389374	0.0
771	InstituteD	study	0290	7	11.0	72.0	49.0	0.0004029435512305121	[0.0002 0.001 0. ]	Exclude-b0	1.5	Siemens	Aera	Inner	30.0	0.0004016804	0.0
772	InstituteD	study	0290	5	11.0	80.0	62.0	0.0006121029093809655	[0.0002 0.001 0. ]	Exclude-b0	1.5	Siemens	Aera	Inner	20.0	0.000600765	0.0
773	InstituteD	study	0290	3	11.0	75.0	79.0	0.0008529865991318099	[0.0002 0.001 0. ]	Exclude-b0	1.5	Siemens	Aera	Inner	10.0	0.0008398517	0.0
774	InstituteD	study	0290	12	11.0	42.0	80.0	0.0001264117416275113	[0.0002 0.001 0. ]	Exclude-b0	1.5	Siemens	Aera	Outer	50.0	0.000124718	0.0
775	InstituteD	study	0290	10	11.0	38.0	52.0	0.000244784414776959	[0.0002 0.001 0. ]	Exclude-b0	1.5	Siemens	Aera	Outer	40.0	0.0002441648	0.0
776	InstituteD	study	0290	8	11.0	63.0	34.0	0.0004011773465167849	[0.0002 0.001 0. ]	Exclude-b0	1.5	Siemens	Aera	Outer	30.0	0.00040203618	0.0
777	InstituteD	study	0290	6	11.0	87.0	44.0	0.0006174540795808867	[0.0002 0.001 0. ]	Exclude-b0	1.5	Siemens	Aera	Outer	20.0	0.0005993215	0.0
778	InstituteD	study	0290	4	11.0	92.0	76.0	0.0008733067767902306	[0.0002 0.001 0. ]	Exclude-b0	1.5	Siemens	Aera	Outer	10.0	0.0008328774	0.0
779	InstituteD	study	0290	2	11.0	68.0	93.0	0.0011398467600092189	[0.0002 0.001 0. ]	Exclude-b0	1.5	Siemens	Aera	Outer	0.0	0.0011174768	0.0
780	InstituteD	study	0294	0	11.0	64.0	65.0	0.0011124531522237588	[0.0002 0.001 0. ]	Exclude-b0	1.5	Siemens	Aera	Centre	0.0	0.0011092794	0.0
781	InstituteD	study	0294	1	11.0	57.0	80.0	0.0011195022018484176	[0.0002 0.001 0. ]	Exclude-b0	1.5	Siemens	Aera	Inner	0.0	0.001104485	0.0
782	InstituteD	study	0294	11	11.0	48.0	65.0	0.00012981961434789898	[0.0002 0.001 0. ]	Exclude-b0	1.5	Siemens	Aera	Inner	50.0	0.0001293253	0.0
783	InstituteD	study	0294	9	11.0	55.0	50.0	0.00024737252327213525	[0.0002 0.001 0. ]	Exclude-b0	1.5	Siemens	Aera	Inner	40.0	0.0002389374	0.0
784	InstituteD	study	0294	7	11.0	72.0	49.0	0.0004032344984384241	[0.0002 0.001 0. ]	Exclude-b0	1.5	Siemens	Aera	Inner	30.0	0.0004016804	0.0
785	InstituteD	study	0294	5	11.0	81.0	62.0	0.00061598665035112	[0.0002 0.001 0. ]	Exclude-b0	1.5	Siemens	Aera	Inner	20.0	0.000600765	0.0
786	InstituteD	study	0294	3	11.0	74.0	79.0	0.0008515699814493929	[0.0002 0.001 0. ]	Exclude-b0	1.5	Siemens	Aera	Inner	10.0	0.0008398517	0.0
787	InstituteD	study	0294	12	11.0	42.0	81.0	0.00012399156880453876	[0.0002 0.001 0. ]	Exclude-b0	1.5	Siemens	Aera	Outer	50.0	0.000124718	0.0
788	InstituteD	study	0294	10	11.0	37.0	51.0	0.00024590608305348607	[0.0002 0.001 0. ]	Exclude-b0	1.5	Siemens	Aera	Outer	40.0	0.0002441648	0.0
789	InstituteD	study	0294	8	11.0	63.0	34.0	0.00040030130211578816	[0.0002 0.001 0. ]	Exclude-b0	1.5	Siemens	Aera	Outer	30.0	0.00040203618	0.0
790	InstituteD	study	0294	6	11.0	88.0	45.0	0.0006203707674588843	[0.0002 0.001 0. ]	Exclude-b0	1.5	Siemens	Aera	Outer	20.0	0.0005993215	0.0
791	InstituteD	study	0294	4	11.0	92.0	76.0	0.0008744566647822088	[0.0002 0.001 0. ]	Exclude-b0	1.5	Siemens	Aera	Outer	10.0	0.0008328774	0.0
792	InstituteD	study	0294	2	11.0	68.0	94.0	0.001137946989634245	[0.0002 0.001 0. ]	Exclude-b0	1.5	Siemens	Aera	Outer	0.0	0.0011174768	0.0
793	InstituteD	study	0298	0	11.0	64.0	65.0	0.0011125058465086325	[0.0002 0.001 0. ]	Exclude-b0	1.5	Siemens	Aera	Centre	0.0	0.0011092794	0.0
794	InstituteD	study	0298	1	11.0	57.0	80.0	0.001121990454921246	[0.0002 0.001 0. ]	Exclude-b0	1.5	Siemens	Aera	Inner	0.0	0.001104485	0.0
795	InstituteD	study	0298	11	11.0	47.0	65.0	0.00013004472815281582	[0.0002 0.001 0. ]	Exclude-b0	1.5	Siemens	Aera	Inner	50.0	0.0001293253	0.0
796	InstituteD	study	0298	9	11.0	55.0	50.0	0.0002485635734314563	[0.0002 0.001 0. ]	Exclude-b0	1.5	Siemens	Aera	Inner	40.0	0.0002389374	0.0
797	InstituteD	study	0298	7	11.0	72.0	49.0	0.00040631414104685623	[0.0002 0.001 0. ]	Exclude-b0	1.5	Siemens	Aera	Inner	30.0	0.0004016804	0.0
798	InstituteD	study	0298	5	11.0	81.0	62.0	0.000615075001570691	[0.0002 0.001 0. ]	Exclude-b0	1.5	Siemens	Aera	Inner	20.0	0.000600765	0.0
799	InstituteD	study	0298	3	11.0	75.0	79.0	0.0008526504670243212	[0.0002 0.001 0. ]	Exclude-b0	1.5	Siemens	Aera	Inner	10.0	0.0008398517	0.0
800	InstituteD	study	0298	12	11.0	42.0	81.0	0.00012502764783966374	[0.0002 0.001 0. ]	Exclude-b0	1.5	Siemens	Aera	Outer	50.0	0.000124718	0.0
801	InstituteD	study	0298	10	11.0	37.0	51.0	0.0002464189284924244	[0.0002 0.001 0. ]	Exclude-b0	1.5	Siemens	Aera	Outer	40.0	0.0002441648	0.0
802	InstituteD	study	0298	8	11.0	63.0	34.0	0.00040197129018490474	[0.0002 0.001 0. ]	Exclude-b0	1.5	Siemens	Aera	Outer	30.0	0.00040203618	0.0
803	InstituteD	study	0298	6	11.0	87.0	45.0	0.0006192312063305411	[0.0002 0.001 0. ]	Exclude-b0	1.5	Siemens	Aera	Outer	20.0	0.0005993215	0.0
804	InstituteD	study	0298	4	11.0	92.0	76.0	0.000870550144542065	[0.0002 0.001 0. ]	Exclude-b0	1.5	Siemens	Aera	Outer	10.0	0.0008328774	0.0
805	InstituteD	study	0298	2	11.0	68.0	93.0	0.0011347849374175204	[0.0002 0.001 0. ]	Exclude-b0	1.5	Siemens	Aera	Outer	0.0	0.0011174768	0.0
806	InstituteD	study	0302	0	11.0	64.0	65.0	0.001112687569691581	[0.0002 0.001 0. ]	Exclude-b0	1.5	Siemens	Aera	Centre	0.0	0.0011092794	0.0
807	InstituteD	study	0302	1	11.0	57.0	80.0	0.0011246555533386106	[0.0002 0.001 0. ]	Exclude-b0	1.5	Siemens	Aera	Inner	0.0	0.001104485	0.0
808	InstituteD	study	0302	11	11.0	47.0	65.0	0.0001290323412193705	[0.0002 0.001 0. ]	Exclude-b0	1.5	Siemens	Aera	Inner	50.0	0.0001293253	0.0
809	InstituteD	study	0302	9	11.0	55.0	50.0	0.0002491939962746061	[0.0002 0.001 0. ]	Exclude-b0	1.5	Siemens	Aera	Inner	40.0	0.0002389374	0.0
810	InstituteD	study	0302	7	11.0	72.0	49.0	0.00040279428851427616	[0.0002 0.001 0. ]	Exclude-b0	1.5	Siemens	Aera	Inner	30.0	0.0004016804	0.0
811	InstituteD	study	0302	5	11.0	81.0	62.0	0.0006146996172083099	[0.0002 0.001 0. ]	Exclude-b0	1.5	Siemens	Aera	Inner	20.0	0.000600765	0.0
812	InstituteD	study	0302	3	11.0	74.0	79.0	0.0008542984147188715	[0.0002 0.001 0. ]	Exclude-b0	1.5	Siemens	Aera	Inner	10.0	0.0008398517	0.0
813	InstituteD	study	0302	12	11.0	42.0	81.0	0.0001251145286941341	[0.0002 0.001 0. ]	Exclude-b0	1.5	Siemens	Aera	Outer	50.0	0.000124718	0.0
814	InstituteD	study	0302	10	11.0	36.0	51.0	0.00024917020080574665	[0.0002 0.001 0. ]	Exclude-b0	1.5	Siemens	Aera	Outer	40.0	0.0002441648	0.0
815	InstituteD	study	0302	8	11.0	63.0	34.0	0.0004009461980545335	[0.0002 0.001 0. ]	Exclude-b0	1.5	Siemens	Aera	Outer	30.0	0.00040203618	0.0
816	InstituteD	study	0302	6	11.0	88.0	45.0	0.0006200099723490815	[0.0002 0.001 0. ]	Exclude-b0	1.5	Siemens	Aera	Outer	20.0	0.0005993215	0.0
817	InstituteD	study	0302	4	11.0	92.0	76.0	0.0008731316162994559	[0.0002 0.001 0. ]	Exclude-b0	1.5	Siemens	Aera	Outer	10.0	0.0008328774	0.0
818	InstituteD	study	0302	2	11.0	68.0	94.0	0.001140533024996446	[0.0002 0.001 0. ]	Exclude-b0	1.5	Siemens	Aera	Outer	0.0	0.0011174768	0.0
819	InstituteE	study	0011	0	15.0	129.0	125.0	0.001091210415092939	[0.0002 0.001 0. ]	Exclude-b0	1.5	GE	Optima	Centre	0.0	0.0011092794	0.0
820	InstituteE	study	0011	1	15.0	128.0	102.0	0.0011158775829309736	[0.0002 0.001 0. ]	Exclude-b0	1.5	GE	Optima	Inner	0.0	0.001104485	0.0
821	InstituteE	study	0011	11	15.0	148.0	112.0	0.00013039048711577196	[0.0002 0.001 0. ]	Exclude-b0	1.5	GE	Optima	Inner	50.0	0.0001293253	0.0
822	InstituteE	study	0011	9	15.0	148.0	135.0	0.00026348140995472656	[0.0002 0.001 0. ]	Exclude-b0	1.5	GE	Optima	Inner	40.0	0.0002389374	0.0
823	InstituteE	study	0011	7	15.0	131.0	149.0	0.0003850016786082794	[0.0002 0.001 0. ]	Exclude-b0	1.5	GE	Optima	Inner	30.0	0.0004016804	0.0
824	InstituteE	study	0011	5	15.0	107.0	138.0	0.0005681794385461992	[0.0002 0.001 0. ]	Exclude-b0	1.5	GE	Optima	Inner	20.0	0.000600765	0.0
825	InstituteE	study	0011	3	15.0	107.0	115.0	0.0008145435266148986	[0.0002 0.001 0. ]	Exclude-b0	1.5	GE	Optima	Inner	10.0	0.0008398517	0.0
826	InstituteE	study	0011	12	15.0	146.0	90.0	0.0001339207072494584	[0.0002 0.001 0. ]	Exclude-b0	1.5	GE	Optima	Outer	50.0	0.000124718	0.0
827	InstituteE	study	0011	10	15.0	170.0	123.0	0.00026810706634964373	[0.0002 0.001 0. ]	Exclude-b0	1.5	GE	Optima	Outer	40.0	0.0002441648	0.0
828	InstituteE	study	0011	8	15.0	149.0	161.0	0.00040167956454183716	[0.0002 0.001 0. ]	Exclude-b0	1.5	GE	Optima	Outer	30.0	0.00040203618	0.0
829	InstituteE	study	0011	6	15.0	108.0	166.0	0.0006005117708317976	[0.0002 0.001 0. ]	Exclude-b0	1.5	GE	Optima	Outer	20.0	0.0005993215	0.0
830	InstituteE	study	0011	4	15.0	86.0	129.0	0.00082647177310818	[0.0002 0.001 0. ]	Exclude-b0	1.5	GE	Optima	Outer	10.0	0.0008328774	0.0
831	InstituteE	study	0011	2	15.0	105.0	92.0	0.0011041745199033657	[0.0002 0.001 0. ]	Exclude-b0	1.5	GE	Optima	Outer	0.0	0.0011174768	0.0
832	InstituteE	study	0012	0	15.0	129.0	125.0	0.0010924138318960676	[0.0002 0.001 0. ]	Exclude-b0	1.5	GE	Optima	Centre	0.0	0.0011092794	0.0
833	InstituteE	study	0012	1	15.0	128.0	102.0	0.0011152347349036886	[0.0002 0.001 0. ]	Exclude-b0	1.5	GE	Optima	Inner	0.0	0.001104485	0.0
834	InstituteE	study	0012	11	15.0	148.0	112.0	0.00013595501875965607	[0.0002 0.001 0. ]	Exclude-b0	1.5	GE	Optima	Inner	50.0	0.0001293253	0.0
835	InstituteE	study	0012	9	15.0	148.0	135.0	0.00026974399776146115	[0.0002 0.001 0. ]	Exclude-b0	1.5	GE	Optima	Inner	40.0	0.0002389374	0.0
836	InstituteE	study	0012	7	15.0	131.0	149.0	0.0003882170582350432	[0.0002 0.001 0. ]	Exclude-b0	1.5	GE	Optima	Inner	30.0	0.0004016804	0.0
837	InstituteE	study	0012	5	15.0	107.0	138.0	0.000569481959784566	[0.0002 0.001 0. ]	Exclude-b0	1.5	GE	Optima	Inner	20.0	0.000600765	0.0
838	InstituteE	study	0012	3	15.0	107.0	115.0	0.0008147473071799205	[0.0002 0.001 0. ]	Exclude-b0	1.5	GE	Optima	Inner	10.0	0.0008398517	0.0
839	InstituteE	study	0012	12	15.0	146.0	90.0	0.0001351728498139598	[0.0002 0.001 0. ]	Exclude-b0	1.5	GE	Optima	Outer	50.0	0.000124718	0.0
840	InstituteE	study	0012	10	15.0	170.0	123.0	0.00026634692471540276	[0.0002 0.001 0. ]	Exclude-b0	1.5	GE	Optima	Outer	40.0	0.0002441648	0.0
841	InstituteE	study	0012	8	15.0	149.0	161.0	0.00040002433243396064	[0.0002 0.001 0. ]	Exclude-b0	1.5	GE	Optima	Outer	30.0	0.00040203618	0.0
842	InstituteE	study	0012	6	15.0	108.0	166.0	0.0006069699781184817	[0.0002 0.001 0. ]	Exclude-b0	1.5	GE	Optima	Outer	20.0	0.0005993215	0.0
843	InstituteE	study	0012	4	15.0	86.0	129.0	0.0008256991691017631	[0.0002 0.001 0. ]	Exclude-b0	1.5	GE	Optima	Outer	10.0	0.0008328774	0.0
844	InstituteE	study	0012	2	15.0	105.0	92.0	0.0010946684287784269	[0.0002 0.001 0. ]	Exclude-b0	1.5	GE	Optima	Outer	0.0	0.0011174768	0.0
845	InstituteE	study	0013	0	15.0	129.0	125.0	0.001095718214634076	[0.0002 0.001 0. ]	Exclude-b0	1.5	GE	Optima	Centre	0.0	0.0011092794	0.0
846	InstituteE	study	0013	1	15.0	128.0	102.0	0.0011078800110253491	[0.0002 0.001 0. ]	Exclude-b0	1.5	GE	Optima	Inner	0.0	0.001104485	0.0
847	InstituteE	study	0013	11	15.0	148.0	112.0	0.00013402406531556462	[0.0002 0.001 0. ]	Exclude-b0	1.5	GE	Optima	Inner	50.0	0.0001293253	0.0
848	InstituteE	study	0013	9	15.0	148.0	135.0	0.0002628690020725313	[0.0002 0.001 0. ]	Exclude-b0	1.5	GE	Optima	Inner	40.0	0.0002389374	0.0
849	InstituteE	study	0013	7	15.0	131.0	149.0	0.00038707260848257484	[0.0002 0.001 0. ]	Exclude-b0	1.5	GE	Optima	Inner	30.0	0.0004016804	0.0
850	InstituteE	study	0013	5	15.0	107.0	138.0	0.0005730626782803069	[0.0002 0.001 0. ]	Exclude-b0	1.5	GE	Optima	Inner	20.0	0.000600765	0.0
851	InstituteE	study	0013	3	15.0	107.0	115.0	0.0008140054196874036	[0.0002 0.001 0. ]	Exclude-b0	1.5	GE	Optima	Inner	10.0	0.0008398517	0.0
852	InstituteE	study	0013	12	15.0	146.0	90.0	0.00013317936564081448	[0.0002 0.001 0. ]	Exclude-b0	1.5	GE	Optima	Outer	50.0	0.000124718	0.0
853	InstituteE	study	0013	10	15.0	170.0	123.0	0.0002687326072084478	[0.0002 0.001 0. ]	Exclude-b0	1.5	GE	Optima	Outer	40.0	0.0002441648	0.0
854	InstituteE	study	0013	8	15.0	149.0	161.0	0.00040086700570893073	[0.0002 0.001 0. ]	Exclude-b0	1.5	GE	Optima	Outer	30.0	0.00040203618	0.0
855	InstituteE	study	0013	6	15.0	108.0	166.0	0.0006087425993303547	[0.0002 0.001 0. ]	Exclude-b0	1.5	GE	Optima	Outer	20.0	0.0005993215	0.0
856	InstituteE	study	0013	4	15.0	86.0	129.0	0.0008296926273551615	[0.0002 0.001 0. ]	Exclude-b0	1.5	GE	Optima	Outer	10.0	0.0008328774	0.0
857	InstituteE	study	0013	2	15.0	105.0	92.0	0.001104629919629425	[0.0002 0.001 0. ]	Exclude-b0	1.5	GE	Optima	Outer	0.0	0.0011174768	0.0
858	InstituteE	study	0014	0	15.0	129.0	125.0	0.0010929866756116584	[0.0002 0.001 0. ]	Exclude-b0	1.5	GE	Optima	Centre	0.0	0.0011092794	0.0
859	InstituteE	study	0014	1	15.0	128.0	102.0	0.0011194709130342823	[0.0002 0.001 0. ]	Exclude-b0	1.5	GE	Optima	Inner	0.0	0.001104485	0.0
860	InstituteE	study	0014	11	15.0	148.0	112.0	0.00013772123816861462	[0.0002 0.001 0. ]	Exclude-b0	1.5	GE	Optima	Inner	50.0	0.0001293253	0.0
861	InstituteE	study	0014	9	15.0	148.0	135.0	0.0002590289454263164	[0.0002 0.001 0. ]	Exclude-b0	1.5	GE	Optima	Inner	40.0	0.0002389374	0.0
862	InstituteE	study	0014	7	15.0	131.0	149.0	0.00038648616663166654	[0.0002 0.001 0. ]	Exclude-b0	1.5	GE	Optima	Inner	30.0	0.0004016804	0.0
863	InstituteE	study	0014	5	15.0	107.0	138.0	0.0005681748942771129	[0.0002 0.001 0. ]	Exclude-b0	1.5	GE	Optima	Inner	20.0	0.000600765	0.0
864	InstituteE	study	0014	3	15.0	107.0	115.0	0.0008188970386160369	[0.0002 0.001 0. ]	Exclude-b0	1.5	GE	Optima	Inner	10.0	0.0008398517	0.0
865	InstituteE	study	0014	12	15.0	146.0	90.0	0.00013573036569565524	[0.0002 0.001 0. ]	Exclude-b0	1.5	GE	Optima	Outer	50.0	0.000124718	0.0
866	InstituteE	study	0014	10	15.0	170.0	123.0	0.000269069364988672	[0.0002 0.001 0. ]	Exclude-b0	1.5	GE	Optima	Outer	40.0	0.0002441648	0.0
867	InstituteE	study	0014	8	15.0	149.0	161.0	0.0004038213041910022	[0.0002 0.001 0. ]	Exclude-b0	1.5	GE	Optima	Outer	30.0	0.00040203618	0.0
868	InstituteE	study	0014	6	15.0	108.0	166.0	0.0006049867372677393	[0.0002 0.001 0. ]	Exclude-b0	1.5	GE	Optima	Outer	20.0	0.0005993215	0.0
869	InstituteE	study	0014	4	15.0	86.0	129.0	0.0008217058072164046	[0.0002 0.001 0. ]	Exclude-b0	1.5	GE	Optima	Outer	10.0	0.0008328774	0.0
870	InstituteE	study	0014	2	15.0	105.0	92.0	0.0010988067729978367	[0.0002 0.001 0. ]	Exclude-b0	1.5	GE	Optima	Outer	0.0	0.0011174768	0.0
871	InstituteG	study	1201	0	19.0	93.0	94.0	0.001096003618048455	[0.0002 0.001 0. ]	Exclude-b0	3.0	Philips	Ingenia	Centre	0.0	0.0011092794	0.0
872	InstituteG	study	1201	1	19.0	116.0	82.0	0.0011156888846481675	[0.0002 0.001 0. ]	Exclude-b0	3.0	Philips	Ingenia	Inner	0.0	0.001104485	0.0
873	InstituteG	study	1201	11	19.0	116.0	108.0	0.00012919296558268914	[0.0002 0.001 0. ]	Exclude-b0	3.0	Philips	Ingenia	Inner	50.0	0.0001293253	0.0
874	InstituteG	study	1201	9	19.0	92.0	122.0	0.0002583723660930029	[0.0002 0.001 0. ]	Exclude-b0	3.0	Philips	Ingenia	Inner	40.0	0.0002389374	0.0
875	InstituteG	study	1201	7	19.0	72.0	107.0	0.0004198565425951582	[0.0002 0.001 0. ]	Exclude-b0	3.0	Philips	Ingenia	Inner	30.0	0.0004016804	0.0
876	InstituteG	study	1201	5	19.0	73.0	82.0	0.0006106962089384979	[0.0002 0.001 0. ]	Exclude-b0	3.0	Philips	Ingenia	Inner	20.0	0.000600765	0.0
877	InstituteG	study	1201	3	19.0	95.0	69.0	0.0008432921918276975	[0.0002 0.001 0. ]	Exclude-b0	3.0	Philips	Ingenia	Inner	10.0	0.0008398517	0.0
878	InstituteG	study	1201	12	19.0	137.0	96.0	0.00013052372415842136	[0.0002 0.001 0. ]	Exclude-b0	3.0	Philips	Ingenia	Outer	50.0	0.000124718	0.0
879	InstituteG	study	1201	10	19.0	118.0	132.0	0.0002664728887256008	[0.0002 0.001 0. ]	Exclude-b0	3.0	Philips	Ingenia	Outer	40.0	0.0002441648	0.0
880	InstituteG	study	1201	8	19.0	71.0	134.0	0.0004619738422247681	[0.0002 0.001 0. ]	Exclude-b0	3.0	Philips	Ingenia	Outer	30.0	0.00040203618	0.0
881	InstituteG	study	1201	6	19.0	50.0	95.0	0.0006418289092524788	[0.0002 0.001 0. ]	Exclude-b0	3.0	Philips	Ingenia	Outer	20.0	0.0005993215	0.0
882	InstituteG	study	1201	4	19.0	74.0	56.0	0.0008533855416322669	[0.0002 0.001 0. ]	Exclude-b0	3.0	Philips	Ingenia	Outer	10.0	0.0008328774	0.0
883	InstituteG	study	1201	2	19.0	119.0	56.0	0.0011680824458030232	[0.0002 0.001 0. ]	Exclude-b0	3.0	Philips	Ingenia	Outer	0.0	0.0011174768	0.0
884	InstituteG	study	1301	0	19.0	93.0	94.0	0.0010998009127925724	[0.0002 0.001 0. ]	Exclude-b0	3.0	Philips	Ingenia	Centre	0.0	0.0011092794	0.0
885	InstituteG	study	1301	1	19.0	116.0	82.0	0.0011112814687632034	[0.0002 0.001 0. ]	Exclude-b0	3.0	Philips	Ingenia	Inner	0.0	0.001104485	0.0
886	InstituteG	study	1301	11	19.0	116.0	108.0	0.000134329365789536	[0.0002 0.001 0. ]	Exclude-b0	3.0	Philips	Ingenia	Inner	50.0	0.0001293253	0.0
887	InstituteG	study	1301	9	19.0	92.0	122.0	0.0002575145824461413	[0.0002 0.001 0. ]	Exclude-b0	3.0	Philips	Ingenia	Inner	40.0	0.0002389374	0.0
888	InstituteG	study	1301	7	19.0	72.0	107.0	0.00042062919679676465	[0.0002 0.001 0. ]	Exclude-b0	3.0	Philips	Ingenia	Inner	30.0	0.0004016804	0.0
889	InstituteG	study	1301	5	19.0	73.0	82.0	0.0006146684591030286	[0.0002 0.001 0. ]	Exclude-b0	3.0	Philips	Ingenia	Inner	20.0	0.000600765	0.0
890	InstituteG	study	1301	3	19.0	95.0	69.0	0.0008444707759201706	[0.0002 0.001 0. ]	Exclude-b0	3.0	Philips	Ingenia	Inner	10.0	0.0008398517	0.0
891	InstituteG	study	1301	12	19.0	137.0	96.0	0.00012509583946039823	[0.0002 0.001 0. ]	Exclude-b0	3.0	Philips	Ingenia	Outer	50.0	0.000124718	0.0
892	InstituteG	study	1301	10	19.0	118.0	132.0	0.0002681839982671457	[0.0002 0.001 0. ]	Exclude-b0	3.0	Philips	Ingenia	Outer	40.0	0.0002441648	0.0
893	InstituteG	study	1301	8	19.0	71.0	134.0	0.00046202285327463484	[0.0002 0.001 0. ]	Exclude-b0	3.0	Philips	Ingenia	Outer	30.0	0.00040203618	0.0
894	InstituteG	study	1301	6	19.0	50.0	95.0	0.0006405503108956882	[0.0002 0.001 0. ]	Exclude-b0	3.0	Philips	Ingenia	Outer	20.0	0.0005993215	0.0
895	InstituteG	study	1301	4	19.0	74.0	56.0	0.0008476665999823404	[0.0002 0.001 0. ]	Exclude-b0	3.0	Philips	Ingenia	Outer	10.0	0.0008328774	0.0
896	InstituteG	study	1301	2	19.0	119.0	56.0	0.001185742581316079	[0.0002 0.001 0. ]	Exclude-b0	3.0	Philips	Ingenia	Outer	0.0	0.0011174768	0.0
897	InstituteG	study	1401	0	19.0	93.0	94.0	0.0011107811765247875	[0.0002 0.001 0. ]	Exclude-b0	3.0	Philips	Ingenia	Centre	0.0	0.0011092794	0.0
898	InstituteG	study	1401	1	19.0	116.0	82.0	0.0011170787525551292	[0.0002 0.001 0. ]	Exclude-b0	3.0	Philips	Ingenia	Inner	0.0	0.001104485	0.0
899	InstituteG	study	1401	11	19.0	116.0	108.0	0.00013860563560225158	[0.0002 0.001 0. ]	Exclude-b0	3.0	Philips	Ingenia	Inner	50.0	0.0001293253	0.0
900	InstituteG	study	1401	9	19.0	92.0	122.0	0.0002635203733387504	[0.0002 0.001 0. ]	Exclude-b0	3.0	Philips	Ingenia	Inner	40.0	0.0002389374	0.0
901	InstituteG	study	1401	7	19.0	72.0	107.0	0.00042828859617982207	[0.0002 0.001 0. ]	Exclude-b0	3.0	Philips	Ingenia	Inner	30.0	0.0004016804	0.0
902	InstituteG	study	1401	5	19.0	73.0	82.0	0.0006289770178391066	[0.0002 0.001 0. ]	Exclude-b0	3.0	Philips	Ingenia	Inner	20.0	0.000600765	0.0
903	InstituteG	study	1401	3	19.0	95.0	69.0	0.0008476281107526115	[0.0002 0.001 0. ]	Exclude-b0	3.0	Philips	Ingenia	Inner	10.0	0.0008398517	0.0
904	InstituteG	study	1401	12	19.0	137.0	96.0	0.00012104075105338694	[0.0002 0.001 0. ]	Exclude-b0	3.0	Philips	Ingenia	Outer	50.0	0.000124718	0.0
905	InstituteG	study	1401	10	19.0	118.0	132.0	0.0002728051278121203	[0.0002 0.001 0. ]	Exclude-b0	3.0	Philips	Ingenia	Outer	40.0	0.0002441648	0.0
906	InstituteG	study	1401	8	19.0	71.0	134.0	0.0004626472788667247	[0.0002 0.001 0. ]	Exclude-b0	3.0	Philips	Ingenia	Outer	30.0	0.00040203618	0.0
907	InstituteG	study	1401	6	19.0	50.0	95.0	0.0006449417597411597	[0.0002 0.001 0. ]	Exclude-b0	3.0	Philips	Ingenia	Outer	20.0	0.0005993215	0.0
908	InstituteG	study	1401	4	19.0	74.0	56.0	0.000847656906553486	[0.0002 0.001 0. ]	Exclude-b0	3.0	Philips	Ingenia	Outer	10.0	0.0008328774	0.0
909	InstituteG	study	1401	2	19.0	119.0	56.0	0.0011944543475692656	[0.0002 0.001 0. ]	Exclude-b0	3.0	Philips	Ingenia	Outer	0.0	0.0011174768	0.0
910	InstituteG	study	1501	0	19.0	93.0	94.0	0.0011125719185308411	[0.0002 0.001 0. ]	Exclude-b0	3.0	Philips	Ingenia	Centre	0.0	0.0011092794	0.0
911	InstituteG	study	1501	1	19.0	116.0	82.0	0.001122917526294761	[0.0002 0.001 0. ]	Exclude-b0	3.0	Philips	Ingenia	Inner	0.0	0.001104485	0.0
912	InstituteG	study	1501	11	19.0	116.0	108.0	0.00014269610985262094	[0.0002 0.001 0. ]	Exclude-b0	3.0	Philips	Ingenia	Inner	50.0	0.0001293253	0.0
913	InstituteG	study	1501	9	19.0	92.0	122.0	0.0002652828268119387	[0.0002 0.001 0. ]	Exclude-b0	3.0	Philips	Ingenia	Inner	40.0	0.0002389374	0.0
914	InstituteG	study	1501	7	19.0	72.0	107.0	0.00042765307648080065	[0.0002 0.001 0. ]	Exclude-b0	3.0	Philips	Ingenia	Inner	30.0	0.0004016804	0.0
915	InstituteG	study	1501	5	19.0	73.0	82.0	0.0006286038666858494	[0.0002 0.001 0. ]	Exclude-b0	3.0	Philips	Ingenia	Inner	20.0	0.000600765	0.0
916	InstituteG	study	1501	3	19.0	95.0	69.0	0.000846636730900282	[0.0002 0.001 0. ]	Exclude-b0	3.0	Philips	Ingenia	Inner	10.0	0.0008398517	0.0
917	InstituteG	study	1501	12	19.0	137.0	96.0	0.00012259893514760193	[0.0002 0.001 0. ]	Exclude-b0	3.0	Philips	Ingenia	Outer	50.0	0.000124718	0.0
918	InstituteG	study	1501	10	19.0	118.0	132.0	0.0002765963204968212	[0.0002 0.001 0. ]	Exclude-b0	3.0	Philips	Ingenia	Outer	40.0	0.0002441648	0.0
919	InstituteG	study	1501	8	19.0	71.0	134.0	0.000465836928190996	[0.0002 0.001 0. ]	Exclude-b0	3.0	Philips	Ingenia	Outer	30.0	0.00040203618	0.0
920	InstituteG	study	1501	6	19.0	50.0	95.0	0.0006446744566512596	[0.0002 0.001 0. ]	Exclude-b0	3.0	Philips	Ingenia	Outer	20.0	0.0005993215	0.0
921	InstituteG	study	1501	4	19.0	74.0	56.0	0.0008461326076501702	[0.0002 0.001 0. ]	Exclude-b0	3.0	Philips	Ingenia	Outer	10.0	0.0008328774	0.0
922	InstituteG	study	1501	2	19.0	119.0	56.0	0.001198337178044554	[0.0002 0.001 0. ]	Exclude-b0	3.0	Philips	Ingenia	Outer	0.0	0.0011174768	0.0
923	InstituteH	study	1101	0	19.0	95.0	99.0	0.0011149688199313284	[0.0002 0.001 0. ]	Exclude-b0	3.0	Philips	Ingenia	Centre	0.0	0.0011092794	0.0
924	InstituteH	study	1101	1	19.0	69.0	98.0	0.0011080673683580835	[0.0002 0.001 0. ]	Exclude-b0	3.0	Philips	Ingenia	Inner	0.0	0.001104485	0.0
925	InstituteH	study	1101	11	19.0	81.0	75.0	0.00010301044434072698	[0.0002 0.001 0. ]	Exclude-b0	3.0	Philips	Ingenia	Inner	50.0	0.0001293253	0.0
926	InstituteH	study	1101	9	19.0	109.0	74.0	0.0002453121345295897	[0.0002 0.001 0. ]	Exclude-b0	3.0	Philips	Ingenia	Inner	40.0	0.0002389374	0.0
927	InstituteH	study	1101	7	19.0	120.0	100.0	0.00039714097611917327	[0.0002 0.001 0. ]	Exclude-b0	3.0	Philips	Ingenia	Inner	30.0	0.0004016804	0.0
928	InstituteH	study	1101	5	19.0	108.0	122.0	0.0006155098090206509	[0.0002 0.001 0. ]	Exclude-b0	3.0	Philips	Ingenia	Inner	20.0	0.000600765	0.0
929	InstituteH	study	1101	3	19.0	82.0	121.0	0.0008313322993494988	[0.0002 0.001 0. ]	Exclude-b0	3.0	Philips	Ingenia	Inner	10.0	0.0008398517	0.0
930	InstituteH	study	1101	12	19.0	57.0	74.0	0.00010649190545000764	[0.0002 0.001 0. ]	Exclude-b0	3.0	Philips	Ingenia	Outer	50.0	0.000124718	0.0
931	InstituteH	study	1101	10	19.0	97.0	55.0	0.00022097747868292405	[0.0002 0.001 0. ]	Exclude-b0	3.0	Philips	Ingenia	Outer	40.0	0.0002441648	0.0
932	InstituteH	study	1101	8	19.0	135.0	77.0	0.00039945465649990927	[0.0002 0.001 0. ]	Exclude-b0	3.0	Philips	Ingenia	Outer	30.0	0.00040203618	0.0
933	InstituteH	study	1101	6	19.0	134.0	121.0	0.0006039884232944613	[0.0002 0.001 0. ]	Exclude-b0	3.0	Philips	Ingenia	Outer	20.0	0.0005993215	0.0
934	InstituteH	study	1101	4	19.0	97.0	142.0	0.0008530402076667692	[0.0002 0.001 0. ]	Exclude-b0	3.0	Philips	Ingenia	Outer	10.0	0.0008328774	0.0
935	InstituteH	study	1101	2	19.0	58.0	120.0	0.0011005937006943974	[0.0002 0.001 0. ]	Exclude-b0	3.0	Philips	Ingenia	Outer	0.0	0.0011174768	0.0
936	InstituteH	study	1201	0	19.0	95.0	99.0	0.0011193691253447244	[0.0002 0.001 0. ]	Exclude-b0	3.0	Philips	Ingenia	Centre	0.0	0.0011092794	0.0
937	InstituteH	study	1201	1	19.0	69.0	98.0	0.0011069867840066202	[0.0002 0.001 0. ]	Exclude-b0	3.0	Philips	Ingenia	Inner	0.0	0.001104485	0.0
938	InstituteH	study	1201	11	19.0	81.0	75.0	0.00010444846323555855	[0.0002 0.001 0. ]	Exclude-b0	3.0	Philips	Ingenia	Inner	50.0	0.0001293253	0.0
939	InstituteH	study	1201	9	19.0	109.0	74.0	0.00024375966337575545	[0.0002 0.001 0. ]	Exclude-b0	3.0	Philips	Ingenia	Inner	40.0	0.0002389374	0.0
940	InstituteH	study	1201	7	19.0	120.0	100.0	0.00040057560346750884	[0.0002 0.001 0. ]	Exclude-b0	3.0	Philips	Ingenia	Inner	30.0	0.0004016804	0.0
941	InstituteH	study	1201	5	19.0	108.0	122.0	0.0006124720442190568	[0.0002 0.001 0. ]	Exclude-b0	3.0	Philips	Ingenia	Inner	20.0	0.000600765	0.0
942	InstituteH	study	1201	3	19.0	82.0	121.0	0.0008341793188834875	[0.0002 0.001 0. ]	Exclude-b0	3.0	Philips	Ingenia	Inner	10.0	0.0008398517	0.0
943	InstituteH	study	1201	12	19.0	57.0	74.0	0.0001012899555334361	[0.0002 0.001 0. ]	Exclude-b0	3.0	Philips	Ingenia	Outer	50.0	0.000124718	0.0
944	InstituteH	study	1201	10	19.0	97.0	55.0	0.00021922924063342306	[0.0002 0.001 0. ]	Exclude-b0	3.0	Philips	Ingenia	Outer	40.0	0.0002441648	0.0
945	InstituteH	study	1201	8	19.0	135.0	77.0	0.0003999885264477673	[0.0002 0.001 0. ]	Exclude-b0	3.0	Philips	Ingenia	Outer	30.0	0.00040203618	0.0
946	InstituteH	study	1201	6	19.0	134.0	121.0	0.0006045631343375476	[0.0002 0.001 0. ]	Exclude-b0	3.0	Philips	Ingenia	Outer	20.0	0.0005993215	0.0
947	InstituteH	study	1201	4	19.0	97.0	142.0	0.0008547473323445313	[0.0002 0.001 0. ]	Exclude-b0	3.0	Philips	Ingenia	Outer	10.0	0.0008328774	0.0
948	InstituteH	study	1201	2	19.0	58.0	120.0	0.0010972880595628532	[0.0002 0.001 0. ]	Exclude-b0	3.0	Philips	Ingenia	Outer	0.0	0.0011174768	0.0
949	InstituteH	study	1301	0	19.0	95.0	99.0	0.001120033708212154	[0.0002 0.001 0. ]	Exclude-b0	3.0	Philips	Ingenia	Centre	0.0	0.0011092794	0.0
950	InstituteH	study	1301	1	19.0	69.0	98.0	0.0011102222000862983	[0.0002 0.001 0. ]	Exclude-b0	3.0	Philips	Ingenia	Inner	0.0	0.001104485	0.0
951	InstituteH	study	1301	11	19.0	81.0	75.0	0.00010436682670605319	[0.0002 0.001 0. ]	Exclude-b0	3.0	Philips	Ingenia	Inner	50.0	0.0001293253	0.0
952	InstituteH	study	1301	9	19.0	109.0	74.0	0.0002442200484437774	[0.0002 0.001 0. ]	Exclude-b0	3.0	Philips	Ingenia	Inner	40.0	0.0002389374	0.0
953	InstituteH	study	1301	7	19.0	120.0	100.0	0.0003993854783357922	[0.0002 0.001 0. ]	Exclude-b0	3.0	Philips	Ingenia	Inner	30.0	0.0004016804	0.0
954	InstituteH	study	1301	5	19.0	108.0	122.0	0.0006142964436396036	[0.0002 0.001 0. ]	Exclude-b0	3.0	Philips	Ingenia	Inner	20.0	0.000600765	0.0
955	InstituteH	study	1301	3	19.0	82.0	121.0	0.0008371571029720529	[0.0002 0.001 0. ]	Exclude-b0	3.0	Philips	Ingenia	Inner	10.0	0.0008398517	0.0
956	InstituteH	study	1301	12	19.0	57.0	74.0	9.912948482100855e-05	[0.0002 0.001 0. ]	Exclude-b0	3.0	Philips	Ingenia	Outer	50.0	0.000124718	0.0
957	InstituteH	study	1301	10	19.0	97.0	55.0	0.0002198268194940893	[0.0002 0.001 0. ]	Exclude-b0	3.0	Philips	Ingenia	Outer	40.0	0.0002441648	0.0
958	InstituteH	study	1301	8	19.0	135.0	77.0	0.0003956457595207881	[0.0002 0.001 0. ]	Exclude-b0	3.0	Philips	Ingenia	Outer	30.0	0.00040203618	0.0
959	InstituteH	study	1301	6	19.0	134.0	121.0	0.0006045329346024946	[0.0002 0.001 0. ]	Exclude-b0	3.0	Philips	Ingenia	Outer	20.0	0.0005993215	0.0
960	InstituteH	study	1301	4	19.0	97.0	142.0	0.0008562298374009807	[0.0002 0.001 0. ]	Exclude-b0	3.0	Philips	Ingenia	Outer	10.0	0.0008328774	0.0
961	InstituteH	study	1301	2	19.0	58.0	120.0	0.0010976462213432617	[0.0002 0.001 0. ]	Exclude-b0	3.0	Philips	Ingenia	Outer	0.0	0.0011174768	0.0
962	InstituteH	study	1401	0	19.0	95.0	99.0	0.0011254531767934625	[0.0002 0.001 0. ]	Exclude-b0	3.0	Philips	Ingenia	Centre	0.0	0.0011092794	0.0
963	InstituteH	study	1401	1	19.0	69.0	98.0	0.0011111977469407568	[0.0002 0.001 0. ]	Exclude-b0	3.0	Philips	Ingenia	Inner	0.0	0.001104485	0.0
964	InstituteH	study	1401	11	19.0	81.0	75.0	0.00010051898517972823	[0.0002 0.001 0. ]	Exclude-b0	3.0	Philips	Ingenia	Inner	50.0	0.0001293253	0.0
965	InstituteH	study	1401	9	19.0	109.0	74.0	0.00024251267999488103	[0.0002 0.001 0. ]	Exclude-b0	3.0	Philips	Ingenia	Inner	40.0	0.0002389374	0.0
966	InstituteH	study	1401	7	19.0	120.0	100.0	0.00039776141500209655	[0.0002 0.001 0. ]	Exclude-b0	3.0	Philips	Ingenia	Inner	30.0	0.0004016804	0.0
967	InstituteH	study	1401	5	19.0	108.0	122.0	0.0006131771282733876	[0.0002 0.001 0. ]	Exclude-b0	3.0	Philips	Ingenia	Inner	20.0	0.000600765	0.0
968	InstituteH	study	1401	3	19.0	82.0	121.0	0.0008370962542992997	[0.0002 0.001 0. ]	Exclude-b0	3.0	Philips	Ingenia	Inner	10.0	0.0008398517	0.0
969	InstituteH	study	1401	12	19.0	57.0	74.0	0.00010168621742210304	[0.0002 0.001 0. ]	Exclude-b0	3.0	Philips	Ingenia	Outer	50.0	0.000124718	0.0
970	InstituteH	study	1401	10	19.0	97.0	55.0	0.0002184402039441995	[0.0002 0.001 0. ]	Exclude-b0	3.0	Philips	Ingenia	Outer	40.0	0.0002441648	0.0
971	InstituteH	study	1401	8	19.0	135.0	77.0	0.000394879097264064	[0.0002 0.001 0. ]	Exclude-b0	3.0	Philips	Ingenia	Outer	30.0	0.00040203618	0.0
972	InstituteH	study	1401	6	19.0	134.0	121.0	0.000605754508126365	[0.0002 0.001 0. ]	Exclude-b0	3.0	Philips	Ingenia	Outer	20.0	0.0005993215	0.0
973	InstituteH	study	1401	4	19.0	97.0	142.0	0.0008554588194167865	[0.0002 0.001 0. ]	Exclude-b0	3.0	Philips	Ingenia	Outer	10.0	0.0008328774	0.0
974	InstituteH	study	1401	2	19.0	58.0	120.0	0.0010973611606530365	[0.0002 0.001 0. ]	Exclude-b0	3.0	Philips	Ingenia	Outer	0.0	0.0011174768	0.0
975	InstituteI	study	1001	0	19.0	118.0	120.0	0.0010974901906590285	[0.0002 0.001 0. ]	Exclude-b0	3.0	Philips	Ingenia	Centre	0.0	0.0011092794	0.0
976	InstituteI	study	1001	1	19.0	150.0	114.0	0.0011054861032591924	[0.0002 0.001 0. ]	Exclude-b0	3.0	Philips	Ingenia	Inner	0.0	0.001104485	0.0
977	InstituteI	study	1001	11	19.0	127.0	90.0	7.96455683609255e-05	[0.0002 0.001 0. ]	Exclude-b0	3.0	Philips	Ingenia	Inner	50.0	0.0001293253	0.0
978	InstituteI	study	1001	9	19.0	96.0	94.0	0.0002102833692996954	[0.0002 0.001 0. ]	Exclude-b0	3.0	Philips	Ingenia	Inner	40.0	0.0002389374	0.0
979	InstituteI	study	1001	7	19.0	86.0	127.0	0.00038888807796326605	[0.0002 0.001 0. ]	Exclude-b0	3.0	Philips	Ingenia	Inner	30.0	0.0004016804	0.0
980	InstituteI	study	1001	5	19.0	108.0	152.0	0.0006078082939507718	[0.0002 0.001 0. ]	Exclude-b0	3.0	Philips	Ingenia	Inner	20.0	0.000600765	0.0
981	InstituteI	study	1001	3	19.0	140.0	144.0	0.0008368328326826089	[0.0002 0.001 0. ]	Exclude-b0	3.0	Philips	Ingenia	Inner	10.0	0.0008398517	0.0
982	InstituteI	study	1001	12	19.0	162.0	82.0	0.00011466259675640675	[0.0002 0.001 0. ]	Exclude-b0	3.0	Philips	Ingenia	Outer	50.0	0.000124718	0.0
983	InstituteI	study	1001	10	19.0	108.0	66.0	0.0002067293699460369	[0.0002 0.001 0. ]	Exclude-b0	3.0	Philips	Ingenia	Outer	40.0	0.0002441648	0.0
984	InstituteI	study	1001	8	19.0	68.0	100.0	0.00038912918177192135	[0.0002 0.001 0. ]	Exclude-b0	3.0	Philips	Ingenia	Outer	30.0	0.00040203618	0.0
985	InstituteI	study	1001	6	19.0	79.0	156.0	0.000621132244829272	[0.0002 0.001 0. ]	Exclude-b0	3.0	Philips	Ingenia	Outer	20.0	0.0005993215	0.0
986	InstituteI	study	1001	4	19.0	132.0	173.0	0.0008555268553479259	[0.0002 0.001 0. ]	Exclude-b0	3.0	Philips	Ingenia	Outer	10.0	0.0008328774	0.0
987	InstituteI	study	1001	2	19.0	172.0	138.0	0.001121911025561682	[0.0002 0.001 0. ]	Exclude-b0	3.0	Philips	Ingenia	Outer	0.0	0.0011174768	0.0
988	InstituteI	study	1101	0	19.0	118.0	120.0	0.0011021854322328278	[0.0002 0.001 0. ]	Exclude-b0	3.0	Philips	Ingenia	Centre	0.0	0.0011092794	0.0
989	InstituteI	study	1101	1	19.0	150.0	114.0	0.0011063293093315264	[0.0002 0.001 0. ]	Exclude-b0	3.0	Philips	Ingenia	Inner	0.0	0.001104485	0.0
990	InstituteI	study	1101	11	19.0	127.0	90.0	8.041397350926271e-05	[0.0002 0.001 0. ]	Exclude-b0	3.0	Philips	Ingenia	Inner	50.0	0.0001293253	0.0
991	InstituteI	study	1101	9	19.0	96.0	94.0	0.0002171465874644076	[0.0002 0.001 0. ]	Exclude-b0	3.0	Philips	Ingenia	Inner	40.0	0.0002389374	0.0
992	InstituteI	study	1101	7	19.0	86.0	127.0	0.00038921657316003783	[0.0002 0.001 0. ]	Exclude-b0	3.0	Philips	Ingenia	Inner	30.0	0.0004016804	0.0
993	InstituteI	study	1101	5	19.0	108.0	152.0	0.0006072728680484835	[0.0002 0.001 0. ]	Exclude-b0	3.0	Philips	Ingenia	Inner	20.0	0.000600765	0.0
994	InstituteI	study	1101	3	19.0	140.0	144.0	0.0008354218728646497	[0.0002 0.001 0. ]	Exclude-b0	3.0	Philips	Ingenia	Inner	10.0	0.0008398517	0.0
995	InstituteI	study	1101	12	19.0	162.0	82.0	0.00011221350570968914	[0.0002 0.001 0. ]	Exclude-b0	3.0	Philips	Ingenia	Outer	50.0	0.000124718	0.0
996	InstituteI	study	1101	10	19.0	108.0	66.0	0.00020425158424488505	[0.0002 0.001 0. ]	Exclude-b0	3.0	Philips	Ingenia	Outer	40.0	0.0002441648	0.0
997	InstituteI	study	1101	8	19.0	68.0	100.0	0.00038726683570016607	[0.0002 0.001 0. ]	Exclude-b0	3.0	Philips	Ingenia	Outer	30.0	0.00040203618	0.0
998	InstituteI	study	1101	6	19.0	79.0	156.0	0.0006174347044744871	[0.0002 0.001 0. ]	Exclude-b0	3.0	Philips	Ingenia	Outer	20.0	0.0005993215	0.0
999	InstituteI	study	1101	4	19.0	132.0	173.0	0.0008501276899880335	[0.0002 0.001 0. ]	Exclude-b0	3.0	Philips	Ingenia	Outer	10.0	0.0008328774	0.0
1000	InstituteI	study	1101	2	19.0	172.0	138.0	0.0011181668395287526	[0.0002 0.001 0. ]	Exclude-b0	3.0	Philips	Ingenia	Outer	0.0	0.0011174768	0.0
1001	InstituteI	study	1201	0	19.0	118.0	120.0	0.0011086096385750342	[0.0002 0.001 0. ]	Exclude-b0	3.0	Philips	Ingenia	Centre	0.0	0.0011092794	0.0
1002	InstituteI	study	1201	1	19.0	150.0	114.0	0.0011134293637017048	[0.0002 0.001 0. ]	Exclude-b0	3.0	Philips	Ingenia	Inner	0.0	0.001104485	0.0
1003	InstituteI	study	1201	11	19.0	127.0	90.0	7.898823531496646e-05	[0.0002 0.001 0. ]	Exclude-b0	3.0	Philips	Ingenia	Inner	50.0	0.0001293253	0.0
1004	InstituteI	study	1201	9	19.0	96.0	94.0	0.00022181675152027597	[0.0002 0.001 0. ]	Exclude-b0	3.0	Philips	Ingenia	Inner	40.0	0.0002389374	0.0
1005	InstituteI	study	1201	7	19.0	86.0	127.0	0.00039334687516566404	[0.0002 0.001 0. ]	Exclude-b0	3.0	Philips	Ingenia	Inner	30.0	0.0004016804	0.0
1006	InstituteI	study	1201	5	19.0	108.0	152.0	0.0006069783661287895	[0.0002 0.001 0. ]	Exclude-b0	3.0	Philips	Ingenia	Inner	20.0	0.000600765	0.0
1007	InstituteI	study	1201	3	19.0	140.0	144.0	0.0008362978151824765	[0.0002 0.001 0. ]	Exclude-b0	3.0	Philips	Ingenia	Inner	10.0	0.0008398517	0.0
1008	InstituteI	study	1201	12	19.0	162.0	82.0	0.00011463656453436591	[0.0002 0.001 0. ]	Exclude-b0	3.0	Philips	Ingenia	Outer	50.0	0.000124718	0.0
1009	InstituteI	study	1201	10	19.0	108.0	66.0	0.00020408072112035422	[0.0002 0.001 0. ]	Exclude-b0	3.0	Philips	Ingenia	Outer	40.0	0.0002441648	0.0
1010	InstituteI	study	1201	8	19.0	68.0	100.0	0.0003914602186427952	[0.0002 0.001 0. ]	Exclude-b0	3.0	Philips	Ingenia	Outer	30.0	0.00040203618	0.0
1011	InstituteI	study	1201	6	19.0	79.0	156.0	0.0006176249802086189	[0.0002 0.001 0. ]	Exclude-b0	3.0	Philips	Ingenia	Outer	20.0	0.0005993215	0.0
1012	InstituteI	study	1201	4	19.0	132.0	173.0	0.0008452845433766799	[0.0002 0.001 0. ]	Exclude-b0	3.0	Philips	Ingenia	Outer	10.0	0.0008328774	0.0
1013	InstituteI	study	1201	2	19.0	172.0	138.0	0.0011219252997625383	[0.0002 0.001 0. ]	Exclude-b0	3.0	Philips	Ingenia	Outer	0.0	0.0011174768	0.0
1014	InstituteI	study	1301	0	19.0	118.0	120.0	0.0011111276730300399	[0.0002 0.001 0. ]	Exclude-b0	3.0	Philips	Ingenia	Centre	0.0	0.0011092794	0.0
1015	InstituteI	study	1301	1	19.0	150.0	114.0	0.0011103101760108326	[0.0002 0.001 0. ]	Exclude-b0	3.0	Philips	Ingenia	Inner	0.0	0.001104485	0.0
1016	InstituteI	study	1301	11	19.0	127.0	90.0	7.567279990253225e-05	[0.0002 0.001 0. ]	Exclude-b0	3.0	Philips	Ingenia	Inner	50.0	0.0001293253	0.0
1017	InstituteI	study	1301	9	19.0	96.0	94.0	0.00022222225562436198	[0.0002 0.001 0. ]	Exclude-b0	3.0	Philips	Ingenia	Inner	40.0	0.0002389374	0.0
1018	InstituteI	study	1301	7	19.0	86.0	127.0	0.00039289646562788575	[0.0002 0.001 0. ]	Exclude-b0	3.0	Philips	Ingenia	Inner	30.0	0.0004016804	0.0
1019	InstituteI	study	1301	5	19.0	108.0	152.0	0.0006077566627599978	[0.0002 0.001 0. ]	Exclude-b0	3.0	Philips	Ingenia	Inner	20.0	0.000600765	0.0
1020	InstituteI	study	1301	3	19.0	140.0	144.0	0.0008355066468444509	[0.0002 0.001 0. ]	Exclude-b0	3.0	Philips	Ingenia	Inner	10.0	0.0008398517	0.0
1021	InstituteI	study	1301	12	19.0	162.0	82.0	0.00011021505296866868	[0.0002 0.001 0. ]	Exclude-b0	3.0	Philips	Ingenia	Outer	50.0	0.000124718	0.0
1022	InstituteI	study	1301	10	19.0	108.0	66.0	0.00020330314253167012	[0.0002 0.001 0. ]	Exclude-b0	3.0	Philips	Ingenia	Outer	40.0	0.0002441648	0.0
1023	InstituteI	study	1301	8	19.0	68.0	100.0	0.0003930803280733745	[0.0002 0.001 0. ]	Exclude-b0	3.0	Philips	Ingenia	Outer	30.0	0.00040203618	0.0
1024	InstituteI	study	1301	6	19.0	79.0	156.0	0.0006183467506869244	[0.0002 0.001 0. ]	Exclude-b0	3.0	Philips	Ingenia	Outer	20.0	0.0005993215	0.0
1025	InstituteI	study	1301	4	19.0	132.0	173.0	0.0008422778817419654	[0.0002 0.001 0. ]	Exclude-b0	3.0	Philips	Ingenia	Outer	10.0	0.0008328774	0.0
1026	InstituteI	study	1301	2	19.0	172.0	138.0	0.0011227613230410515	[0.0002 0.001 0. ]	Exclude-b0	3.0	Philips	Ingenia	Outer	0.0	0.0011174768	0.0
1027	InstituteJ	study	0017	0	10.0	75.0	84.0	0.0011360487146417613	[0.0002 0.0004 0.0008 0.001 0. ]	Exclude-b0	3.0	Siemens	Skyra	Centre	0.0	0.0011092794	0.0
1028	InstituteJ	study	0017	1	10.0	110.0	83.0	0.0011399123436821978	[0.0002 0.0004 0.0008 0.001 0. ]	Exclude-b0	3.0	Siemens	Skyra	Inner	0.0	0.001104485	0.0
1029	InstituteJ	study	0017	11	10.0	92.0	52.0	0.00015231457540209494	[0.0002 0.0004 0.0008 0.001 0. ]	Exclude-b0	3.0	Siemens	Skyra	Inner	50.0	0.0001293253	0.0
1030	InstituteJ	study	0017	9	10.0	57.0	51.0	0.00024497267355981744	[0.0002 0.0004 0.0008 0.001 0. ]	Exclude-b0	3.0	Siemens	Skyra	Inner	40.0	0.0002389374	0.0
1031	InstituteJ	study	0017	7	10.0	41.0	84.0	0.00043075696381923457	[0.0002 0.0004 0.0008 0.001 0. ]	Exclude-b0	3.0	Siemens	Skyra	Inner	30.0	0.0004016804	0.0
1032	InstituteJ	study	0017	5	10.0	59.0	113.0	0.0006337433907200931	[0.0002 0.0004 0.0008 0.001 0. ]	Exclude-b0	3.0	Siemens	Skyra	Inner	20.0	0.000600765	0.0
1033	InstituteJ	study	0017	3	10.0	92.0	113.0	0.0008620361632766757	[0.0002 0.0004 0.0008 0.001 0. ]	Exclude-b0	3.0	Siemens	Skyra	Inner	10.0	0.0008398517	0.0
1034	InstituteJ	study	0017	12	10.0	126.0	51.0	0.0001642505001153387	[0.0002 0.0004 0.0008 0.001 0. ]	Exclude-b0	3.0	Siemens	Skyra	Outer	50.0	0.000124718	0.0
1035	InstituteJ	study	0017	10	10.0	76.0	22.0	0.00024458773980392704	[0.0002 0.0004 0.0008 0.001 0. ]	Exclude-b0	3.0	Siemens	Skyra	Outer	40.0	0.0002441648	0.0
1036	InstituteJ	study	0017	8	10.0	25.0	50.0	0.0004230147797053479	[0.0002 0.0004 0.0008 0.001 0. ]	Exclude-b0	3.0	Siemens	Skyra	Outer	30.0	0.00040203618	0.0
1037	InstituteJ	study	0017	6	10.0	23.0	110.0	0.0006492488236618985	[0.0002 0.0004 0.0008 0.001 0. ]	Exclude-b0	3.0	Siemens	Skyra	Outer	20.0	0.0005993215	0.0
1038	InstituteJ	study	0017	4	10.0	77.0	142.0	0.0008730423097564285	[0.0002 0.0004 0.0008 0.001 0. ]	Exclude-b0	3.0	Siemens	Skyra	Outer	10.0	0.0008328774	0.0
1039	InstituteJ	study	0017	2	10.0	127.0	112.0	0.00116246306310088	[0.0002 0.0004 0.0008 0.001 0. ]	Exclude-b0	3.0	Siemens	Skyra	Outer	0.0	0.0011174768	0.0
1040	InstituteK	study	0022	0	14.0	130.0	126.0	0.001114110426480588	[0.0002 0.001 0. ]	Exclude-b0	3.0	Siemens	PrismaFit	Centre	0.0	0.0011092794	0.0
1041	InstituteK	study	0022	1	14.0	156.0	120.0	0.001114339218230478	[0.0002 0.001 0. ]	Exclude-b0	3.0	Siemens	PrismaFit	Inner	0.0	0.001104485	0.0
1042	InstituteK	study	0022	11	14.0	137.0	100.0	0.0001366004594877807	[0.0002 0.001 0. ]	Exclude-b0	3.0	Siemens	PrismaFit	Inner	50.0	0.0001293253	0.0
1043	InstituteK	study	0022	9	14.0	110.0	104.0	0.00024718135170398345	[0.0002 0.001 0. ]	Exclude-b0	3.0	Siemens	PrismaFit	Inner	40.0	0.0002389374	0.0
1044	InstituteK	study	0022	7	14.0	102.0	132.0	0.0004068675071700103	[0.0002 0.001 0. ]	Exclude-b0	3.0	Siemens	PrismaFit	Inner	30.0	0.0004016804	0.0
1045	InstituteK	study	0022	5	14.0	121.0	152.0	0.0006070065054137719	[0.0002 0.001 0. ]	Exclude-b0	3.0	Siemens	PrismaFit	Inner	20.0	0.000600765	0.0
1046	InstituteK	study	0022	3	14.0	147.0	147.0	0.0008384933687086853	[0.0002 0.001 0. ]	Exclude-b0	3.0	Siemens	PrismaFit	Inner	10.0	0.0008398517	0.0
1047	InstituteK	study	0022	12	14.0	164.0	93.0	0.00013355560178786763	[0.0002 0.001 0. ]	Exclude-b0	3.0	Siemens	PrismaFit	Outer	50.0	0.000124718	0.0
1048	InstituteK	study	0022	10	14.0	118.0	81.0	0.0002474672686763578	[0.0002 0.001 0. ]	Exclude-b0	3.0	Siemens	PrismaFit	Outer	40.0	0.0002441648	0.0
1049	InstituteK	study	0022	8	14.0	83.0	109.0	0.0004023939544733376	[0.0002 0.001 0. ]	Exclude-b0	3.0	Siemens	PrismaFit	Outer	30.0	0.00040203618	0.0
1050	InstituteK	study	0022	6	14.0	91.0	157.0	0.0006054773913370089	[0.0002 0.001 0. ]	Exclude-b0	3.0	Siemens	PrismaFit	Outer	20.0	0.0005993215	0.0
1051	InstituteK	study	0022	4	14.0	139.0	173.0	0.0008408857096577925	[0.0002 0.001 0. ]	Exclude-b0	3.0	Siemens	PrismaFit	Outer	10.0	0.0008328774	0.0
1052	InstituteK	study	0022	2	14.0	173.0	142.0	0.0011151187817040505	[0.0002 0.001 0. ]	Exclude-b0	3.0	Siemens	PrismaFit	Outer	0.0	0.0011174768	0.0
1053	InstituteK	study	0026	0	14.0	130.0	126.0	0.0011138702942819505	[0.0002 0.001 0. ]	Exclude-b0	3.0	Siemens	PrismaFit	Centre	0.0	0.0011092794	0.0
1054	InstituteK	study	0026	1	14.0	156.0	120.0	0.001113281084899696	[0.0002 0.001 0. ]	Exclude-b0	3.0	Siemens	PrismaFit	Inner	0.0	0.001104485	0.0
1055	InstituteK	study	0026	11	14.0	137.0	100.0	0.0001339201499964483	[0.0002 0.001 0. ]	Exclude-b0	3.0	Siemens	PrismaFit	Inner	50.0	0.0001293253	0.0
1056	InstituteK	study	0026	9	14.0	110.0	104.0	0.0002459374835422637	[0.0002 0.001 0. ]	Exclude-b0	3.0	Siemens	PrismaFit	Inner	40.0	0.0002389374	0.0
1057	InstituteK	study	0026	7	14.0	102.0	132.0	0.0004055755754401249	[0.0002 0.001 0. ]	Exclude-b0	3.0	Siemens	PrismaFit	Inner	30.0	0.0004016804	0.0
1058	InstituteK	study	0026	5	14.0	121.0	152.0	0.0006076621676229106	[0.0002 0.001 0. ]	Exclude-b0	3.0	Siemens	PrismaFit	Inner	20.0	0.000600765	0.0
1059	InstituteK	study	0026	3	14.0	147.0	147.0	0.0008398802686921545	[0.0002 0.001 0. ]	Exclude-b0	3.0	Siemens	PrismaFit	Inner	10.0	0.0008398517	0.0
1060	InstituteK	study	0026	12	14.0	164.0	93.0	0.0001336114901978754	[0.0002 0.001 0. ]	Exclude-b0	3.0	Siemens	PrismaFit	Outer	50.0	0.000124718	0.0
1061	InstituteK	study	0026	10	14.0	118.0	81.0	0.00024632862007699884	[0.0002 0.001 0. ]	Exclude-b0	3.0	Siemens	PrismaFit	Outer	40.0	0.0002441648	0.0
1062	InstituteK	study	0026	8	14.0	83.0	109.0	0.00040094610050962206	[0.0002 0.001 0. ]	Exclude-b0	3.0	Siemens	PrismaFit	Outer	30.0	0.00040203618	0.0
1063	InstituteK	study	0026	6	14.0	91.0	157.0	0.0006054048730333289	[0.0002 0.001 0. ]	Exclude-b0	3.0	Siemens	PrismaFit	Outer	20.0	0.0005993215	0.0
1064	InstituteK	study	0026	4	14.0	139.0	173.0	0.0008431468429346645	[0.0002 0.001 0. ]	Exclude-b0	3.0	Siemens	PrismaFit	Outer	10.0	0.0008328774	0.0
1065	InstituteK	study	0026	2	14.0	173.0	142.0	0.0011169006345694839	[0.0002 0.001 0. ]	Exclude-b0	3.0	Siemens	PrismaFit	Outer	0.0	0.0011174768	0.0
1066	InstituteK	study	0030	0	14.0	130.0	126.0	0.0011136975859582213	[0.0002 0.001 0. ]	Exclude-b0	3.0	Siemens	PrismaFit	Centre	0.0	0.0011092794	0.0
1067	InstituteK	study	0030	1	14.0	156.0	120.0	0.001112659287971231	[0.0002 0.001 0. ]	Exclude-b0	3.0	Siemens	PrismaFit	Inner	0.0	0.001104485	0.0
1068	InstituteK	study	0030	11	14.0	137.0	100.0	0.0001336939782940975	[0.0002 0.001 0. ]	Exclude-b0	3.0	Siemens	PrismaFit	Inner	50.0	0.0001293253	0.0
1069	InstituteK	study	0030	9	14.0	110.0	104.0	0.00024635720564591116	[0.0002 0.001 0. ]	Exclude-b0	3.0	Siemens	PrismaFit	Inner	40.0	0.0002389374	0.0
1070	InstituteK	study	0030	7	14.0	102.0	132.0	0.000405086056237663	[0.0002 0.001 0. ]	Exclude-b0	3.0	Siemens	PrismaFit	Inner	30.0	0.0004016804	0.0
1071	InstituteK	study	0030	5	14.0	121.0	152.0	0.0006064979546068414	[0.0002 0.001 0. ]	Exclude-b0	3.0	Siemens	PrismaFit	Inner	20.0	0.000600765	0.0
1072	InstituteK	study	0030	3	14.0	147.0	147.0	0.0008386698217211087	[0.0002 0.001 0. ]	Exclude-b0	3.0	Siemens	PrismaFit	Inner	10.0	0.0008398517	0.0
1073	InstituteK	study	0030	12	14.0	164.0	93.0	0.00013447506816519335	[0.0002 0.001 0. ]	Exclude-b0	3.0	Siemens	PrismaFit	Outer	50.0	0.000124718	0.0
1074	InstituteK	study	0030	10	14.0	118.0	81.0	0.0002461756305494515	[0.0002 0.001 0. ]	Exclude-b0	3.0	Siemens	PrismaFit	Outer	40.0	0.0002441648	0.0
1075	InstituteK	study	0030	8	14.0	83.0	109.0	0.00040099893759828066	[0.0002 0.001 0. ]	Exclude-b0	3.0	Siemens	PrismaFit	Outer	30.0	0.00040203618	0.0
1076	InstituteK	study	0030	6	14.0	91.0	157.0	0.0006047763997842296	[0.0002 0.001 0. ]	Exclude-b0	3.0	Siemens	PrismaFit	Outer	20.0	0.0005993215	0.0
1077	InstituteK	study	0030	4	14.0	139.0	173.0	0.0008424326763629864	[0.0002 0.001 0. ]	Exclude-b0	3.0	Siemens	PrismaFit	Outer	10.0	0.0008328774	0.0
1078	InstituteK	study	0030	2	14.0	173.0	142.0	0.0011155056008323335	[0.0002 0.001 0. ]	Exclude-b0	3.0	Siemens	PrismaFit	Outer	0.0	0.0011174768	0.0
1079	InstituteK	study	0034	0	14.0	130.0	126.0	0.0011146302208137197	[0.0002 0.001 0. ]	Exclude-b0	3.0	Siemens	PrismaFit	Centre	0.0	0.0011092794	0.0
1080	InstituteK	study	0034	1	14.0	156.0	120.0	0.0011120953775258535	[0.0002 0.001 0. ]	Exclude-b0	3.0	Siemens	PrismaFit	Inner	0.0	0.001104485	0.0
1081	InstituteK	study	0034	11	14.0	137.0	100.0	0.00013526717299342154	[0.0002 0.001 0. ]	Exclude-b0	3.0	Siemens	PrismaFit	Inner	50.0	0.0001293253	0.0
1082	InstituteK	study	0034	9	14.0	110.0	104.0	0.0002467743006790262	[0.0002 0.001 0. ]	Exclude-b0	3.0	Siemens	PrismaFit	Inner	40.0	0.0002389374	0.0
1083	InstituteK	study	0034	7	14.0	102.0	132.0	0.00040518108861448257	[0.0002 0.001 0. ]	Exclude-b0	3.0	Siemens	PrismaFit	Inner	30.0	0.0004016804	0.0
1084	InstituteK	study	0034	5	14.0	121.0	152.0	0.0006074963591980166	[0.0002 0.001 0. ]	Exclude-b0	3.0	Siemens	PrismaFit	Inner	20.0	0.000600765	0.0
1085	InstituteK	study	0034	3	14.0	147.0	147.0	0.0008381700348084403	[0.0002 0.001 0. ]	Exclude-b0	3.0	Siemens	PrismaFit	Inner	10.0	0.0008398517	0.0
1086	InstituteK	study	0034	12	14.0	164.0	93.0	0.00013448981091701182	[0.0002 0.001 0. ]	Exclude-b0	3.0	Siemens	PrismaFit	Outer	50.0	0.000124718	0.0
1087	InstituteK	study	0034	10	14.0	118.0	81.0	0.00024719551708776873	[0.0002 0.001 0. ]	Exclude-b0	3.0	Siemens	PrismaFit	Outer	40.0	0.0002441648	0.0
1088	InstituteK	study	0034	8	14.0	83.0	109.0	0.000400893961285786	[0.0002 0.001 0. ]	Exclude-b0	3.0	Siemens	PrismaFit	Outer	30.0	0.00040203618	0.0
1089	InstituteK	study	0034	6	14.0	91.0	157.0	0.0006065571157278714	[0.0002 0.001 0. ]	Exclude-b0	3.0	Siemens	PrismaFit	Outer	20.0	0.0005993215	0.0
1090	InstituteK	study	0034	4	14.0	139.0	173.0	0.0008415328932208358	[0.0002 0.001 0. ]	Exclude-b0	3.0	Siemens	PrismaFit	Outer	10.0	0.0008328774	0.0
1091	InstituteK	study	0034	2	14.0	173.0	142.0	0.0011162058752680977	[0.0002 0.001 0. ]	Exclude-b0	3.0	Siemens	PrismaFit	Outer	0.0	0.0011174768	0.0
1092	InstituteL	study	0051	0	12.0	70.0	68.0	0.001092131593202115	[0.0002 0.001 0. 0.0008]	Spec-bvals	3.0	Siemens	Skyra	Centre	0.0	0.0011092794	0.0
1093	InstituteL	study	0051	1	12.0	56.0	66.0	0.0011048893769537436	[0.0002 0.001 0. 0.0008]	Spec-bvals	3.0	Siemens	Skyra	Inner	0.0	0.001104485	0.0
1094	InstituteL	study	0051	11	12.0	63.0	54.0	0.0001254929148471697	[0.0002 0.001 0. 0.0008]	Spec-bvals	3.0	Siemens	Skyra	Inner	50.0	0.0001293253	0.0
1095	InstituteL	study	0051	9	12.0	80.0	53.0	0.00024887224148482424	[0.0002 0.001 0. 0.0008]	Spec-bvals	3.0	Siemens	Skyra	Inner	40.0	0.0002389374	0.0
1096	InstituteL	study	0051	7	12.0	85.0	66.0	0.00039857780855716496	[0.0002 0.001 0. 0.0008]	Spec-bvals	3.0	Siemens	Skyra	Inner	30.0	0.0004016804	0.0
1097	InstituteL	study	0051	5	12.0	78.0	79.0	0.0005996992527057062	[0.0002 0.001 0. 0.0008]	Spec-bvals	3.0	Siemens	Skyra	Inner	20.0	0.000600765	0.0
1098	InstituteL	study	0051	3	12.0	62.0	79.0	0.0009082655046494592	[0.0002 0.001 0. 0.0008]	Spec-bvals	3.0	Siemens	Skyra	Inner	10.0	0.0008398517	0.0
1099	InstituteL	study	0051	12	12.0	49.0	52.0	0.00012640900403635715	[0.0002 0.001 0. 0.0008]	Spec-bvals	3.0	Siemens	Skyra	Outer	50.0	0.000124718	0.0
1100	InstituteL	study	0051	10	12.0	72.0	42.0	0.0002512977311262071	[0.0002 0.001 0. 0.0008]	Spec-bvals	3.0	Siemens	Skyra	Outer	40.0	0.0002441648	0.0
1101	InstituteL	study	0051	8	12.0	95.0	52.0	0.0004025243407801351	[0.0002 0.001 0. 0.0008]	Spec-bvals	3.0	Siemens	Skyra	Outer	30.0	0.00040203618	0.0
1102	InstituteL	study	0051	6	12.0	94.0	78.0	0.0006113847436381422	[0.0002 0.001 0. 0.0008]	Spec-bvals	3.0	Siemens	Skyra	Outer	20.0	0.0005993215	0.0
1103	InstituteL	study	0051	4	12.0	71.0	91.0	0.0008421848707093151	[0.0002 0.001 0. 0.0008]	Spec-bvals	3.0	Siemens	Skyra	Outer	10.0	0.0008328774	0.0
1104	InstituteL	study	0051	2	12.0	48.0	79.0	0.0011231916529070402	[0.0002 0.001 0. 0.0008]	Spec-bvals	3.0	Siemens	Skyra	Outer	0.0	0.0011174768	0.0
1105	InstituteL	study	0055	0	12.0	71.0	67.0	0.0010999604643128274	[0.0002 0.001 0. 0.0008]	Spec-bvals	3.0	Siemens	Skyra	Centre	0.0	0.0011092794	0.0
1106	InstituteL	study	0055	1	12.0	56.0	66.0	0.001106648624831421	[0.0002 0.001 0. 0.0008]	Spec-bvals	3.0	Siemens	Skyra	Inner	0.0	0.001104485	0.0
1107	InstituteL	study	0055	11	12.0	62.0	54.0	0.0001259669230095139	[0.0002 0.001 0. 0.0008]	Spec-bvals	3.0	Siemens	Skyra	Inner	50.0	0.0001293253	0.0
1108	InstituteL	study	0055	9	12.0	79.0	54.0	0.00024952594821322133	[0.0002 0.001 0. 0.0008]	Spec-bvals	3.0	Siemens	Skyra	Inner	40.0	0.0002389374	0.0
1109	InstituteL	study	0055	7	12.0	84.0	66.0	0.0003996458549019619	[0.0002 0.001 0. 0.0008]	Spec-bvals	3.0	Siemens	Skyra	Inner	30.0	0.0004016804	0.0
1110	InstituteL	study	0055	5	12.0	79.0	80.0	0.0006019903428424829	[0.0002 0.001 0. 0.0008]	Spec-bvals	3.0	Siemens	Skyra	Inner	20.0	0.000600765	0.0
1111	InstituteL	study	0055	3	12.0	63.0	80.0	0.0008745329125687192	[0.0002 0.001 0. 0.0008]	Spec-bvals	3.0	Siemens	Skyra	Inner	10.0	0.0008398517	0.0
1112	InstituteL	study	0055	12	12.0	51.0	53.0	0.00012625390728664363	[0.0002 0.001 0. 0.0008]	Spec-bvals	3.0	Siemens	Skyra	Outer	50.0	0.000124718	0.0
1113	InstituteL	study	0055	10	12.0	72.0	42.0	0.0002539078134340223	[0.0002 0.001 0. 0.0008]	Spec-bvals	3.0	Siemens	Skyra	Outer	40.0	0.0002441648	0.0
1114	InstituteL	study	0055	8	12.0	95.0	53.0	0.00040946661397093934	[0.0002 0.001 0. 0.0008]	Spec-bvals	3.0	Siemens	Skyra	Outer	30.0	0.00040203618	0.0
1115	InstituteL	study	0055	6	12.0	93.0	77.0	0.0006129785634214822	[0.0002 0.001 0. 0.0008]	Spec-bvals	3.0	Siemens	Skyra	Outer	20.0	0.0005993215	0.0
1116	InstituteL	study	0055	4	12.0	71.0	91.0	0.000842265600690719	[0.0002 0.001 0. 0.0008]	Spec-bvals	3.0	Siemens	Skyra	Outer	10.0	0.0008328774	0.0
1117	InstituteL	study	0055	2	12.0	47.0	79.0	0.0011260744169614742	[0.0002 0.001 0. 0.0008]	Spec-bvals	3.0	Siemens	Skyra	Outer	0.0	0.0011174768	0.0
1118	InstituteL	study	0057	0	12.0	71.0	67.0	0.0011031414698892677	[0.0002 0.001 0. 0.0008]	Spec-bvals	3.0	Siemens	Skyra	Centre	0.0	0.0011092794	0.0
1119	InstituteL	study	0057	1	12.0	56.0	66.0	0.0011119654111134039	[0.0002 0.001 0. 0.0008]	Spec-bvals	3.0	Siemens	Skyra	Inner	0.0	0.001104485	0.0
1120	InstituteL	study	0057	11	12.0	62.0	54.0	0.00013293062867288444	[0.0002 0.001 0. 0.0008]	Spec-bvals	3.0	Siemens	Skyra	Inner	50.0	0.0001293253	0.0
1121	InstituteL	study	0057	9	12.0	79.0	54.0	0.0002545811960179413	[0.0002 0.001 0. 0.0008]	Spec-bvals	3.0	Siemens	Skyra	Inner	40.0	0.0002389374	0.0
1122	InstituteL	study	0057	7	12.0	84.0	66.0	0.000403114528975171	[0.0002 0.001 0. 0.0008]	Spec-bvals	3.0	Siemens	Skyra	Inner	30.0	0.0004016804	0.0
1123	InstituteL	study	0057	5	12.0	79.0	80.0	0.0006058335803575772	[0.0002 0.001 0. 0.0008]	Spec-bvals	3.0	Siemens	Skyra	Inner	20.0	0.000600765	0.0
1124	InstituteL	study	0057	3	12.0	63.0	80.0	0.0008754834073901594	[0.0002 0.001 0. 0.0008]	Spec-bvals	3.0	Siemens	Skyra	Inner	10.0	0.0008398517	0.0
1125	InstituteL	study	0057	12	12.0	51.0	53.0	0.00012877081616224177	[0.0002 0.001 0. 0.0008]	Spec-bvals	3.0	Siemens	Skyra	Outer	50.0	0.000124718	0.0
1126	InstituteL	study	0057	10	12.0	72.0	42.0	0.0002559738089434439	[0.0002 0.001 0. 0.0008]	Spec-bvals	3.0	Siemens	Skyra	Outer	40.0	0.0002441648	0.0
1127	InstituteL	study	0057	8	12.0	95.0	53.0	0.0004106182932921698	[0.0002 0.001 0. 0.0008]	Spec-bvals	3.0	Siemens	Skyra	Outer	30.0	0.00040203618	0.0
1128	InstituteL	study	0057	6	12.0	93.0	77.0	0.00061654364060109	[0.0002 0.001 0. 0.0008]	Spec-bvals	3.0	Siemens	Skyra	Outer	20.0	0.0005993215	0.0
1129	InstituteL	study	0057	4	12.0	71.0	91.0	0.0008470144323230206	[0.0002 0.001 0. 0.0008]	Spec-bvals	3.0	Siemens	Skyra	Outer	10.0	0.0008328774	0.0
1130	InstituteL	study	0057	2	12.0	47.0	79.0	0.0011263020185575164	[0.0002 0.001 0. 0.0008]	Spec-bvals	3.0	Siemens	Skyra	Outer	0.0	0.0011174768	0.0
1131	InstituteL	study	0059	0	12.0	71.0	67.0	0.0011067069029292204	[0.0002 0.001 0. 0.0008]	Spec-bvals	3.0	Siemens	Skyra	Centre	0.0	0.0011092794	0.0
1132	InstituteL	study	0059	1	12.0	56.0	66.0	0.0011143787202180643	[0.0002 0.001 0. 0.0008]	Spec-bvals	3.0	Siemens	Skyra	Inner	0.0	0.001104485	0.0
1133	InstituteL	study	0059	11	12.0	62.0	54.0	0.0001337578209139388	[0.0002 0.001 0. 0.0008]	Spec-bvals	3.0	Siemens	Skyra	Inner	50.0	0.0001293253	0.0
1134	InstituteL	study	0059	9	12.0	79.0	54.0	0.00025578544072206433	[0.0002 0.001 0. 0.0008]	Spec-bvals	3.0	Siemens	Skyra	Inner	40.0	0.0002389374	0.0
1135	InstituteL	study	0059	7	12.0	84.0	66.0	0.0004080743497023665	[0.0002 0.001 0. 0.0008]	Spec-bvals	3.0	Siemens	Skyra	Inner	30.0	0.0004016804	0.0
1136	InstituteL	study	0059	5	12.0	79.0	80.0	0.0006074510964061174	[0.0002 0.001 0. 0.0008]	Spec-bvals	3.0	Siemens	Skyra	Inner	20.0	0.000600765	0.0
1137	InstituteL	study	0059	3	12.0	63.0	80.0	0.0008759437493937475	[0.0002 0.001 0. 0.0008]	Spec-bvals	3.0	Siemens	Skyra	Inner	10.0	0.0008398517	0.0
1138	InstituteL	study	0059	12	12.0	51.0	53.0	0.00012743840712658815	[0.0002 0.001 0. 0.0008]	Spec-bvals	3.0	Siemens	Skyra	Outer	50.0	0.000124718	0.0
1139	InstituteL	study	0059	10	12.0	72.0	42.0	0.0002574149515678108	[0.0002 0.001 0. 0.0008]	Spec-bvals	3.0	Siemens	Skyra	Outer	40.0	0.0002441648	0.0
1140	InstituteL	study	0059	8	12.0	95.0	53.0	0.0004102721512863405	[0.0002 0.001 0. 0.0008]	Spec-bvals	3.0	Siemens	Skyra	Outer	30.0	0.00040203618	0.0
1141	InstituteL	study	0059	6	12.0	93.0	77.0	0.0006177908972845928	[0.0002 0.001 0. 0.0008]	Spec-bvals	3.0	Siemens	Skyra	Outer	20.0	0.0005993215	0.0
1142	InstituteL	study	0059	4	12.0	71.0	91.0	0.0008477683421518357	[0.0002 0.001 0. 0.0008]	Spec-bvals	3.0	Siemens	Skyra	Outer	10.0	0.0008328774	0.0
1143	InstituteL	study	0059	2	12.0	47.0	79.0	0.001130599521925664	[0.0002 0.001 0. 0.0008]	Spec-bvals	3.0	Siemens	Skyra	Outer	0.0	0.0011174768	0.0
1144	InstituteM	study	0039	0	14.0	64.0	64.0	0.001123573382971411	[0.0002 0.001 0. ]	Exclude-b0	3.0	Siemens	Verio	Centre	0.0	0.0011092794	0.0
1145	InstituteM	study	0039	1	14.0	79.0	56.0	0.0010966877839639713	[0.0002 0.001 0. ]	Exclude-b0	3.0	Siemens	Verio	Inner	0.0	0.001104485	0.0
1146	InstituteM	study	0039	11	14.0	79.0	76.0	0.00012695766300317704	[0.0002 0.001 0. ]	Exclude-b0	3.0	Siemens	Verio	Inner	50.0	0.0001293253	0.0
1147	InstituteM	study	0039	9	14.0	63.0	83.0	0.0002511711812576344	[0.0002 0.001 0. ]	Exclude-b0	3.0	Siemens	Verio	Inner	40.0	0.0002389374	0.0
1148	InstituteM	study	0039	7	14.0	50.0	72.0	0.00040060830098828366	[0.0002 0.001 0. ]	Exclude-b0	3.0	Siemens	Verio	Inner	30.0	0.0004016804	0.0
1149	InstituteM	study	0039	5	14.0	50.0	55.0	0.0006046750583733865	[0.0002 0.001 0. ]	Exclude-b0	3.0	Siemens	Verio	Inner	20.0	0.000600765	0.0
1150	InstituteM	study	0039	3	14.0	65.0	47.0	0.0008378580500127394	[0.0002 0.001 0. ]	Exclude-b0	3.0	Siemens	Verio	Inner	10.0	0.0008398517	0.0
1151	InstituteM	study	0039	12	14.0	92.0	66.0	0.00012847342208649297	[0.0002 0.001 0. ]	Exclude-b0	3.0	Siemens	Verio	Outer	50.0	0.000124718	0.0
1152	InstituteM	study	0039	10	14.0	77.0	88.0	0.0002492892304505185	[0.0002 0.001 0. ]	Exclude-b0	3.0	Siemens	Verio	Outer	40.0	0.0002441648	0.0
1153	InstituteM	study	0039	8	14.0	48.0	88.0	0.0004066221370927304	[0.0002 0.001 0. ]	Exclude-b0	3.0	Siemens	Verio	Outer	30.0	0.00040203618	0.0
1154	InstituteM	study	0039	6	14.0	35.0	63.0	0.0006199112743718215	[0.0002 0.001 0. ]	Exclude-b0	3.0	Siemens	Verio	Outer	20.0	0.0005993215	0.0
1155	InstituteM	study	0039	4	14.0	50.0	37.0	0.0008669380117285354	[0.0002 0.001 0. ]	Exclude-b0	3.0	Siemens	Verio	Outer	10.0	0.0008328774	0.0
1156	InstituteM	study	0039	2	14.0	79.0	38.0	0.0011049938086622594	[0.0002 0.001 0. ]	Exclude-b0	3.0	Siemens	Verio	Outer	0.0	0.0011174768	0.0
1157	InstituteM	study	0041	0	14.0	64.0	64.0	0.0011178137916949271	[0.0002 0.001 0. ]	Exclude-b0	3.0	Siemens	Verio	Centre	0.0	0.0011092794	0.0
1158	InstituteM	study	0041	1	14.0	79.0	56.0	0.001096415565158535	[0.0002 0.001 0. ]	Exclude-b0	3.0	Siemens	Verio	Inner	0.0	0.001104485	0.0
1159	InstituteM	study	0041	11	14.0	79.0	76.0	0.00013217076762300209	[0.0002 0.001 0. ]	Exclude-b0	3.0	Siemens	Verio	Inner	50.0	0.0001293253	0.0
1160	InstituteM	study	0041	9	14.0	63.0	83.0	0.0002493053924183122	[0.0002 0.001 0. ]	Exclude-b0	3.0	Siemens	Verio	Inner	40.0	0.0002389374	0.0
1161	InstituteM	study	0041	7	14.0	50.0	72.0	0.00039923070515868176	[0.0002 0.001 0. ]	Exclude-b0	3.0	Siemens	Verio	Inner	30.0	0.0004016804	0.0
1162	InstituteM	study	0041	5	14.0	50.0	55.0	0.0006006724429109926	[0.0002 0.001 0. ]	Exclude-b0	3.0	Siemens	Verio	Inner	20.0	0.000600765	0.0
1163	InstituteM	study	0041	3	14.0	65.0	47.0	0.0008361889449022024	[0.0002 0.001 0. ]	Exclude-b0	3.0	Siemens	Verio	Inner	10.0	0.0008398517	0.0
1164	InstituteM	study	0041	12	14.0	92.0	66.0	0.00012833406295768913	[0.0002 0.001 0. ]	Exclude-b0	3.0	Siemens	Verio	Outer	50.0	0.000124718	0.0
1165	InstituteM	study	0041	10	14.0	77.0	88.0	0.00024906832059589154	[0.0002 0.001 0. ]	Exclude-b0	3.0	Siemens	Verio	Outer	40.0	0.0002441648	0.0
1166	InstituteM	study	0041	8	14.0	48.0	88.0	0.00040635302794490456	[0.0002 0.001 0. ]	Exclude-b0	3.0	Siemens	Verio	Outer	30.0	0.00040203618	0.0
1167	InstituteM	study	0041	6	14.0	35.0	63.0	0.0006188501125022058	[0.0002 0.001 0. ]	Exclude-b0	3.0	Siemens	Verio	Outer	20.0	0.0005993215	0.0
1168	InstituteM	study	0041	4	14.0	50.0	37.0	0.000866193411372288	[0.0002 0.001 0. ]	Exclude-b0	3.0	Siemens	Verio	Outer	10.0	0.0008328774	0.0
1169	InstituteM	study	0041	2	14.0	79.0	38.0	0.0011052836554612355	[0.0002 0.001 0. ]	Exclude-b0	3.0	Siemens	Verio	Outer	0.0	0.0011174768	0.0
1170	InstituteM	study	0043	0	14.0	64.0	64.0	0.0011178626445407806	[0.0002 0.001 0. ]	Exclude-b0	3.0	Siemens	Verio	Centre	0.0	0.0011092794	0.0
1171	InstituteM	study	0043	1	14.0	79.0	56.0	0.001093552284020757	[0.0002 0.001 0. ]	Exclude-b0	3.0	Siemens	Verio	Inner	0.0	0.001104485	0.0
1172	InstituteM	study	0043	11	14.0	79.0	76.0	0.0001251680125957784	[0.0002 0.001 0. ]	Exclude-b0	3.0	Siemens	Verio	Inner	50.0	0.0001293253	0.0
1173	InstituteM	study	0043	9	14.0	63.0	83.0	0.0002482162538558002	[0.0002 0.001 0. ]	Exclude-b0	3.0	Siemens	Verio	Inner	40.0	0.0002389374	0.0
1174	InstituteM	study	0043	7	14.0	50.0	72.0	0.0003985344771169084	[0.0002 0.001 0. ]	Exclude-b0	3.0	Siemens	Verio	Inner	30.0	0.0004016804	0.0
1175	InstituteM	study	0043	5	14.0	50.0	55.0	0.0006046017943764678	[0.0002 0.001 0. ]	Exclude-b0	3.0	Siemens	Verio	Inner	20.0	0.000600765	0.0
1176	InstituteM	study	0043	3	14.0	65.0	47.0	0.000834233456561616	[0.0002 0.001 0. ]	Exclude-b0	3.0	Siemens	Verio	Inner	10.0	0.0008398517	0.0
1177	InstituteM	study	0043	12	14.0	92.0	66.0	0.0001259132580399707	[0.0002 0.001 0. ]	Exclude-b0	3.0	Siemens	Verio	Outer	50.0	0.000124718	0.0
1178	InstituteM	study	0043	10	14.0	77.0	88.0	0.00024775401622811335	[0.0002 0.001 0. ]	Exclude-b0	3.0	Siemens	Verio	Outer	40.0	0.0002441648	0.0
1179	InstituteM	study	0043	8	14.0	48.0	88.0	0.0004059598950726456	[0.0002 0.001 0. ]	Exclude-b0	3.0	Siemens	Verio	Outer	30.0	0.00040203618	0.0
1180	InstituteM	study	0043	6	14.0	35.0	63.0	0.0006194183708850888	[0.0002 0.001 0. ]	Exclude-b0	3.0	Siemens	Verio	Outer	20.0	0.0005993215	0.0
1181	InstituteM	study	0043	4	14.0	50.0	37.0	0.0008713388316399846	[0.0002 0.001 0. ]	Exclude-b0	3.0	Siemens	Verio	Outer	10.0	0.0008328774	0.0
1182	InstituteM	study	0043	2	14.0	79.0	38.0	0.0011045507418244499	[0.0002 0.001 0. ]	Exclude-b0	3.0	Siemens	Verio	Outer	0.0	0.0011174768	0.0
1183	InstituteM	study	0045	0	14.0	64.0	64.0	0.0011176594339259516	[0.0002 0.001 0. ]	Exclude-b0	3.0	Siemens	Verio	Centre	0.0	0.0011092794	0.0
1184	InstituteM	study	0045	1	14.0	79.0	56.0	0.0010956940719074747	[0.0002 0.001 0. ]	Exclude-b0	3.0	Siemens	Verio	Inner	0.0	0.001104485	0.0
1185	InstituteM	study	0045	11	14.0	79.0	76.0	0.0001259314872944047	[0.0002 0.001 0. ]	Exclude-b0	3.0	Siemens	Verio	Inner	50.0	0.0001293253	0.0
1186	InstituteM	study	0045	9	14.0	63.0	83.0	0.0002483932272878294	[0.0002 0.001 0. ]	Exclude-b0	3.0	Siemens	Verio	Inner	40.0	0.0002389374	0.0
1187	InstituteM	study	0045	7	14.0	50.0	72.0	0.0003970730151211167	[0.0002 0.001 0. ]	Exclude-b0	3.0	Siemens	Verio	Inner	30.0	0.0004016804	0.0
1188	InstituteM	study	0045	5	14.0	50.0	55.0	0.0006018757057945575	[0.0002 0.001 0. ]	Exclude-b0	3.0	Siemens	Verio	Inner	20.0	0.000600765	0.0
1189	InstituteM	study	0045	3	14.0	65.0	47.0	0.0008356584958540613	[0.0002 0.001 0. ]	Exclude-b0	3.0	Siemens	Verio	Inner	10.0	0.0008398517	0.0
1190	InstituteM	study	0045	12	14.0	92.0	66.0	0.0001302766723061412	[0.0002 0.001 0. ]	Exclude-b0	3.0	Siemens	Verio	Outer	50.0	0.000124718	0.0
1191	InstituteM	study	0045	10	14.0	77.0	88.0	0.0002462819658477027	[0.0002 0.001 0. ]	Exclude-b0	3.0	Siemens	Verio	Outer	40.0	0.0002441648	0.0
1192	InstituteM	study	0045	8	14.0	48.0	88.0	0.0004050747873872019	[0.0002 0.001 0. ]	Exclude-b0	3.0	Siemens	Verio	Outer	30.0	0.00040203618	0.0
1193	InstituteM	study	0045	6	14.0	35.0	63.0	0.0006186925343596043	[0.0002 0.001 0. ]	Exclude-b0	3.0	Siemens	Verio	Outer	20.0	0.0005993215	0.0
1194	InstituteM	study	0045	4	14.0	50.0	37.0	0.0008700598477109833	[0.0002 0.001 0. ]	Exclude-b0	3.0	Siemens	Verio	Outer	10.0	0.0008328774	0.0
1195	InstituteM	study	0045	2	14.0	79.0	38.0	0.001106500582588937	[0.0002 0.001 0. ]	Exclude-b0	3.0	Siemens	Verio	Outer	0.0	0.0011174768	0.0
