# Supplementary material for: Open-source quality assurance for multi-parametric MRI: a diffusion analysis update for the magnetic resonance biomarker assessment software (MR-BIAS)
Source: MAGMA. 2025 Apr 26;38(4):639–51. doi: 10.1007/s10334-025-01252-4 (PMC12443916; doi:10.1007/s10334-025-01252-4)
Supplement: Supplementary file 12 — Supplementary file12 (PY 13 kb) [file 10334_2025_1252_MOESM12_ESM.py]

import copy
import re
import os
from collections import OrderedDict
from enum import IntEnum

import tempfile
import shutil

import scipy.io as scio
import scipy.stats as scistats

import matplotlib.pyplot as plt
import seaborn as sns
import pydicom as dcm
import pandas as pd

# to handle relative paths (for calls inside or outside package)
from pathlib import Path

import SimpleITK as sitk
import numpy as np

import matplotlib as mpl

import datetime

from reportlab.lib.pagesizes import A4, A3, landscape
from reportlab.lib.units import inch, cm
import PIL
import io


DATAFRAME_FILENAME = "data/CARR_AND_MRB_DW_DATA.csv"


AXES_TITLE_SIZE = 20
AXES_LABEL_SIZE = 17
AXES_TICK_SIZE  = 14
DPI = 1200
theme_dict = {**sns.axes_style("white"), "grid.linestyle": ":",
              #'font.family':['serif','sans-serif'],
              #'font.serif':'Times New Roman',
              #'font.sans-serif':'Computer Modern Sans Serif',
              'axes.titlesize': AXES_TITLE_SIZE,
              'axes.labelsize': AXES_LABEL_SIZE,
              'xtick.labelsize': AXES_TICK_SIZE,
              'ytick.labelsize': AXES_TICK_SIZE}
sns.set_theme(rc=theme_dict)


def main():

    # parse/load the analysis data
    df = pd.read_csv(DATAFRAME_FILENAME)
    # add in the reference values
    df.loc[df.RoiLabel.isin(["ROI 1", "ROI 2", "ROI 3"]), "ADC_0deg"] = 1109.0
    df.loc[df.RoiLabel.isin(["ROI 4", "ROI 5"]), "ADC_0deg"]          = 817.0    # 10% PVP
    df.loc[df.RoiLabel.isin(["ROI 6", "ROI 7"]), "ADC_0deg"]          = 579.0    # 20% PVP
    df.loc[df.RoiLabel.isin(["ROI 8", "ROI 9"]), "ADC_0deg"]          = 380.0    # 30% PVP
    df.loc[df.RoiLabel.isin(["ROI 10", "ROI 11"]), "ADC_0deg"]         = 220.0    # 40% PVP
    df.loc[df.RoiLabel.isin(["ROI 12", "ROI 13"]), "ADC_0deg"]        = 110.0    # 50% PVP
    df.loc[:, "Make"] = "Siemens"
    df.rename(columns={"D (um^2/s)": "ADC", "RoiLabel": "ROILbl"}, inplace=True)
    for roi_num in range(1, 14):
        roi_str = "ROI %d" % roi_num
        df.loc[df.ROILbl==roi_str, "ROI"] = roi_num


    df_carr = df[df.method=="Carr"]
    df_mrb_man = df[df.method=="manual"]
    df_mrb_opti = df[df.method=="optimal"]
    df_mrb_vial = df[df.method=="vial"]

    # ['month', 'RoiLabel', 'method', 'pass', 'D (um^2/s)', 'D_ref']

    for df in [df_carr, df_mrb_man, df_mrb_opti, df_mrb_vial]:
        df.sort_values(['month', 'pass'], ascending=[True, True], inplace=True)

    for df in [df_carr, df_mrb_man, df_mrb_opti, df_mrb_vial]:
        df.loc[:, "ROILabel"] = ""
        for roi_num, pos_str, pvp in zip(range(1,14), ['centre', 'in', 'out',
                                                'in', 'out',
                                                'in', 'out',
                                                'in', 'out',
                                                'in', 'out',
                                                'in', 'out'],
                                    [0,0,0,10,10,20,20,30,30,40,40,50,50]):
            df.loc[df.ROI == roi_num, "ROILabel"] = "%s\n%s" % ('{:,.0%}'.format(pvp/100.), pos_str)


    f, (ax1, ax2) = plt.subplots(1, 2, gridspec_kw={'width_ratios': [3, 1]})

    # join the benchmark dataframes
    df_carr.loc[:, 'Analysis'] = "CARR"
    df_mrb_man.loc[:, 'Analysis']      = "MRBIAS_MAN"
    df_mrb_opti.loc[:, 'Analysis']      = "MRBIAS_OPTI"
    df_mrb_vial.loc[:, 'Analysis']      = "MRBIAS_VIAL"
    df_bench = pd.concat([df_carr, df_mrb_man, df_mrb_opti, df_mrb_vial])
    df_bench_mean = compare_analyses(df_bench, "BENCHMARK PROTOCOL", [0.01, 6.0, 8.0], ax1, "(a)", annotate_axes=True)

    # plot a summary of the combined ROIs for each analysis method
    y_label_dADC_um = r"bias ($\mu$m$^2$/s)"  # r"$\Delta$ADC$_{\mathrm{meas}-\mathrm{ref}}$ ($\mu$m$^2$/s)"
    df_bench_mean.loc[df_bench_mean.Analysis=="CARR", "Analysis"] = "Carr et al."
    df_bench_mean.loc[df_bench_mean.Analysis=="MRBIAS_MAN", "Analysis"] = "Manual"
    df_bench_mean.loc[df_bench_mean.Analysis=="MRBIAS_OPTI", "Analysis"] = "Optimal"
    df_bench_mean.loc[df_bench_mean.Analysis=="MRBIAS_VIAL", "Analysis"] = "Whole Vial"
    hue_order = ["Carr et al.", "Manual", "Optimal", "Whole Vial"]
    g= sns.boxplot(df_bench_mean, x="Analysis", y=y_label_dADC_um, hue_order=hue_order,
                fliersize=0,
                palette={"Carr et al.": 'xkcd:white', "Manual": 'xkcd:light grey', "Optimal": 'xkcd:dusty purple',
                         "Whole Vial": 'xkcd:dusty green'},
                linewidth=1.0, ax=ax2)
    g.set_xticklabels(g.get_xticklabels(), rotation=45)
    ax2.yaxis.grid(True)
    # YMIN = -60.0
    for ax in [ax1, ax2]:
        ax.set_ylim([-5, 45.])
    ax2.set_title("(b)")
    #
    f.set_size_inches(14.0, 8.0)
    f.tight_layout()
    f.subplots_adjust(wspace=0.175)#, right=0.98)  # , hspace=0.15)

    f.savefig("Figure2.png", dpi=DPI)
    f.savefig("Figure2.eps")
    f.savefig("Figure2.pdf")


def compare_analyses(df_comp, suptitle, tol_vec, ax1, ax_title, annotate_axes=False, detail_plots=False):
    df_comp = df_comp.reset_index(drop=True)

    x_label = r"ADC$_{true}$ (mm$^2$/s x10$^{-3}$)"
    y_label = r"$\Delta$ADC (mm$^2$/s x10$^{-4}$)"
    y_label_ADC_um = r"ADC ($\mu$m$^2$/s)"
    y_label_dADC_um = r"bias ($\mu$m$^2$/s)" #r"$\Delta$ADC$_{\mathrm{meas}-\mathrm{ref}}$ ($\mu$m$^2$/s)"
    y_label_dADC_um_comp = r"$\Delta$ADC$_{\mathrm{mrbias}-\mathrm{embrace}}$ ($\mu$m$^2$/s)"
    df_comp.loc[:, x_label] = df_comp['ADC_0deg']
    df_comp.loc[:, y_label] = (df_comp['ADC'] - df_comp['ADC_0deg'])
    #df_comp = df_comp[["Make", "month", "ROI", "ROILabel", "Analysis", "ADC_0deg", "ADC", "pass", x_label, y_label]]

    # average the four passes per institute
    #'month', 'ROILbl', 'method', 'pass', 'ADC', 'ADC_0deg', 'ROI'
    df_subset = df_comp[["Make", "month", "ROI", "ROILabel", "Analysis", "ADC_0deg", "ADC"]]
    df_month = df_subset.groupby(["Make", "month", "ROI", "ROILabel", "Analysis"])
    df_comp_mean = df_month.mean()
    df_comp_mean = df_comp_mean.droplevel(axis=0, level=0).reset_index()
    df_comp_mean.loc[:, x_label] = df_comp_mean['ADC_0deg']
    df_comp_mean.loc[:, y_label] = (df_comp_mean['ADC'] - df_comp_mean['ADC_0deg'])
    df_comp_mean.loc[:, y_label_dADC_um] = df_comp_mean[y_label]
    df_comp_mean.loc[:, y_label_ADC_um] = df_comp_mean["ADC"]


    # report the bias range (similar to van Houdt et al.)
    month_list = df_comp.month.unique()
    month_list.sort()
    carr_bias_list = []
    mrb_man_bias_list = []
    mrb_opti_bias_list = []
    mrb_vial_bias_list = []
    for month_name in month_list:
        df_month = df_comp_mean[df_comp_mean.month == month_name]
        for bias_list, analysis_name in zip([carr_bias_list, mrb_man_bias_list, mrb_opti_bias_list, mrb_vial_bias_list],
                                            ["CARR", "MRBIAS_MAN", "MRBIAS_OPTI", "MRBIAS_VIAL"]):
            df_month_i = df_month[df_month.Analysis == analysis_name]
            bias_list.append(np.mean(df_month_i[y_label_dADC_um]))


    hue_order = ["CARR", "MRBIAS_MAN", "MRBIAS_OPTI", "MRBIAS_VIAL"]

    for df, post_str in zip([df_comp_mean], # df_comp,
                            ["average"]): # "all passes",

        # mark equivalence/significance on labels
        tost_analysis(df_comp, y_label, tol_vec, df)


        for label, ax in zip([y_label_dADC_um],
                             [ax1]):

            sns.boxplot(df, x="ROILabelEquiv", y=label, hue="Analysis", hue_order=hue_order,
                        fliersize=0, palette={"CARR": 'xkcd:white', "MRBIAS_MAN": 'xkcd:light grey', "MRBIAS_OPTI": 'xkcd:dusty purple', "MRBIAS_VIAL": 'xkcd:dusty green'},
                        linewidth=1.0, ax=ax)
            sns.stripplot(df, x="ROILabelEquiv", y=label, hue="Analysis", hue_order=hue_order,
                          palette={"CARR": 'xkcd:black', "MRBIAS_MAN": 'xkcd:black', "MRBIAS_OPTI": 'xkcd:black', "MRBIAS_VIAL": 'xkcd:black'},
                          ax=ax, dodge=True, alpha=0.5, size=2.5)
            ax.yaxis.grid(True)

        # clean up the legend
        ax1.get_legend().remove()
        YMIN = -4.8
        # ax1.set_ylim([YMIN, 110.])
        ax1.set_title(ax_title)
        ax1.set_xlabel("")

        # add some annotations
        if annotate_axes:
            YMIN_AX = -7.3
            space = 1.65
            ax1.annotate('PVP:', xy=(-2.0, YMIN_AX), annotation_clip=False, fontsize=AXES_TICK_SIZE)
            ax1.annotate('Location:', xy=(-2.0, YMIN_AX-space), annotation_clip=False, fontsize=AXES_TICK_SIZE)
            ax1.annotate('Manual:', xy=(-2.0, YMIN_AX-2.0*space), annotation_clip=False, fontsize=AXES_TICK_SIZE)
            ax1.annotate('Optimal:', xy=(-2.0, YMIN_AX-3.0*space), annotation_clip=False, fontsize=AXES_TICK_SIZE)
            ax1.annotate("Whole Vial:", xy=(-2.0, YMIN_AX-4.0*space), annotation_clip=False, fontsize=AXES_TICK_SIZE)


    return df_comp_mean


def tost_analysis(df, y_label, tol_vec, df_to_label=None):
    # make a summary figure to highlight the average differences per ROI
    # ["CARR", "MRBIAS_MAN", "MRBIAS_OPTI", "MRBIAS_VIAL"]
    df_carr = df[df.Analysis == "CARR"]
    df_mrb_man = df[df.Analysis == "MRBIAS_MAN"]
    df_mrb_opti = df[df.Analysis == "MRBIAS_OPTI"]
    df_mrb_vial = df[df.Analysis == "MRBIAS_VIAL"]

    print("tost_analysis", df.columns)

    # setup comparison of embrace to mrbias (manual)
    df_comp_carr_mrb_man = pd.merge(df_mrb_man, df_carr,
                               on=["month", "ROI", "ROILabel", "ADC_0deg", "pass"],
                               suffixes=("_mrb", "_carr"))
    df_comp_carr_mrb_man.loc[:, y_label] = df_comp_carr_mrb_man["%s_mrb" % y_label] - df_comp_carr_mrb_man["%s_carr" % y_label]
    print("manual:", df_comp_carr_mrb_man.shape)

    # setup comparison of embrace to mrbias (optimal)
    df_comp_carr_mrb_opti = pd.merge(df_mrb_opti, df_carr,
                               on=["month", "ROI", "ROILabel", "ADC_0deg", "pass"],
                               suffixes=("_mrb", "_carr"))
    df_comp_carr_mrb_opti.loc[:, y_label] = df_comp_carr_mrb_opti["%s_mrb" % y_label] - df_comp_carr_mrb_opti["%s_carr" % y_label]
    print("optimal:", df_comp_carr_mrb_opti.shape)

    # setup comparison of embrace to mrbias (large vial)
    df_comp_carr_mrb_vial = pd.merge(df_mrb_vial, df_carr,
                               on=["month", "ROI", "ROILabel", "ADC_0deg", "pass"],
                               suffixes=("_mrb", "_carr"))
    df_comp_carr_mrb_vial.loc[:, y_label] = df_comp_carr_mrb_vial["%s_mrb" % y_label] - df_comp_carr_mrb_vial["%s_carr" % y_label]
    print("vial:", df_comp_carr_mrb_vial.shape)


    df.sort_values(['month', 'ROI', 'pass'], ascending=[True, True, True], inplace=True)
    roi_labels = df.ROILabel.unique()


    mrb_man_equiv_dict = OrderedDict()
    mrb_opti_equiv_dict = OrderedDict()
    mrb_vial_equiv_dict = OrderedDict()

    for df_comp, equiv_dict, tol in zip([df_comp_carr_mrb_man, df_comp_carr_mrb_opti, df_comp_carr_mrb_vial],
                                        [mrb_man_equiv_dict, mrb_opti_equiv_dict, mrb_vial_equiv_dict],
                                        tol_vec):
        print("-"*50)
        for roi_label in roi_labels:
            df_roi = df_comp[df_comp.ROILabel == roi_label]
            # prepare comparison vectors
            mrbias_adc = df_roi.ADC_mrb
            carr_adc = df_roi.ADC_carr
            assert mrbias_adc.shape == carr_adc.shape, "tost_analysis() comparison vectors are different shapes"
            # cary out the TOST
            pval_tost = tost_wilcoxon(carr_adc, mrbias_adc, tol)
            sig_str = ""
            if pval_tost < 0.05:
                sig_str = "*  "
            if pval_tost < 0.01:
                sig_str = "** "
            if pval_tost < 0.005:
                sig_str = "***"

            #print(roi_label, ":  ", np.max(np.abs(mrbias_adc-carr_adc)), " um2/s", sig_str, pval_tost)
            #print("\t\t\t\t\t [%s] pvalue: %0.4f%s" % (roi_label, pval_tost, sig_str))
            # add to the label dict
            if tol < 1:
                equiv_dict[roi_label] = "<%.2f%s" % (tol, sig_str)
            else:
                equiv_dict[roi_label] = "<%.0f%s" % (tol, sig_str)

    # add a modified label to the dataframe
    if df_to_label is not None:
        df_to_label.loc[:, "ROILabelEquiv"] = ""
        for roi_label in roi_labels:
            equiv_str = "\n%s\n%s\n%s" %  (mrb_man_equiv_dict[roi_label], mrb_opti_equiv_dict[roi_label], mrb_vial_equiv_dict[roi_label])
            df_to_label.loc[df_to_label.ROILabel==roi_label, "ROILabelEquiv"] = df_to_label[df_to_label.ROILabel==roi_label].ROILabel + equiv_str


def tost_wilcoxon(a, b, bound):
    #
    # TOST
    # modified from https://rowannicholls.github.io/python/statistics/hypothesis_testing/tost_paired.html
    #
    # bound = Magnitude of region of similarity

    # Paired two-sample wilcoxon signed rank test
    _, p_greater = scistats.wilcoxon(a + bound, b, alternative='greater')
    _, p_less = scistats.wilcoxon(a - bound, b, alternative='less')
    # Choose the maximum p-value
    pval = max(p_less, p_greater)
    return pval


if __name__ == "__main__":
    main()
    print("----------------------------------------- FIN ------------------------------------------")
    plt.show()
