# Supplementary material for: Open-source quality assurance for multi-parametric MRI: a diffusion analysis update for the magnetic resonance biomarker assessment software (MR-BIAS)
Source: MAGMA. 2025 Apr 26;38(4):639–51. doi: 10.1007/s10334-025-01252-4 (PMC12443916; doi:10.1007/s10334-025-01252-4)
Supplement: Supplementary file 13 — Supplementary file13 (PY 5 kb) [file 10334_2025_1252_MOESM13_ESM.py]

import copy
import re
import os
from collections import OrderedDict
from enum import IntEnum

import tempfile
import shutil

import scipy.io as scio
import scipy.stats as scistats

import matplotlib.pyplot as plt
import seaborn as sns
import pydicom as dcm
import pandas as pd

# to handle relative paths (for calls inside or outside package)
from pathlib import Path

import SimpleITK as sitk
import numpy as np

import matplotlib as mpl

import datetime

from reportlab.lib.pagesizes import A4, A3, landscape
from reportlab.lib.units import inch, cm
import PIL
import io


MRBIAS_ROI_DATAFILE = r"data/CARR_VOXELWISE_DATA.csv"

HEIGHT_OPTI_PLUS_MINUS = 4.0
RADIUS_OPTI_PLUS_MINUS = 5.0


AXES_TITLE_SIZE = 20
AXES_LABEL_SIZE = 17
AXES_TICK_SIZE  = 14
DPI = 1200
theme_dict = {**sns.axes_style("white"), "grid.linestyle": ":",
              #'font.family':['serif','sans-serif'],
              #'font.serif':'Times New Roman',
              #'font.sans-serif':'Computer Modern Sans Serif',
              'axes.titlesize': AXES_TITLE_SIZE,
              'axes.labelsize': AXES_LABEL_SIZE,
              'xtick.labelsize': AXES_TICK_SIZE,
              'ytick.labelsize': AXES_TICK_SIZE}
sns.set_theme(rc=theme_dict)


def main():
    # setup a categorical color palette
    pal_cin = sns.color_palette("deep", n_colors=7)
    pal_out = pal_cin[1:]

    # import data
    df = pd.read_csv(MRBIAS_ROI_DATAFILE)
    y_label_dADC_um = r"bias ($\mu$m$^2$/s)"
    y_label_dADC_norm_um = r"bias$_\mathrm{relative}$ ($\mu$m$^2$/s)"
    df.loc[:, y_label_dADC_um] = df.D - df.D_reference


    # add in some additional information
    for roi_num, pos_str, pvp in zip(range(1, 14), ['centre', 'in', 'out',
                                                    'in', 'out',
                                                    'in', 'out',
                                                    'in', 'out',
                                                    'in', 'out',
                                                    'in', 'out'],
                                     [0, 0, 0, 10, 10, 20, 20, 30, 30, 40, 40, 50, 50]):
        roi_str = "dw_roi_%d" % roi_num
        df.loc[df.RoiLabel == roi_str, "PVP"] = '{:,.0%}'.format(pvp / 100.)
        df.loc[df.RoiLabel == roi_str, "Location"] = pos_str
        df.loc[df.RoiLabel == roi_str, "ROI"] = "%s %s" % ('{:,.0%}'.format(pvp / 100.), pos_str)


    # Create a bias column which has been shifted by the bias value and the centre of the vial
    df_0 = df[(np.abs(df.height_dist_mm) <= 1.0) & (df.radial_dist_mm <= 1.0)]
    df_0.loc[:, "Blank"] = "Blank"
    df_0_av = df_0.groupby(["Blank", "ROI"]).mean()
    df_0_av = df_0_av.droplevel(axis=0, level=0).reset_index()
    print(df_0_av)
    for r_dx, r in df_0_av.iterrows():
        shift_val = r[y_label_dADC_um]
        df.loc[df.ROI==r.ROI, y_label_dADC_norm_um] = df[df.ROI==r.ROI][y_label_dADC_um].sub(shift_val)


    for ylim_r, ylim_h, y_lab, plot_str in zip([[0, 50], [-10, 30]],
                                               [[-20, 40], [-30, 25]],
                                               [y_label_dADC_um, y_label_dADC_norm_um],
                                               ["abs", "rel"]):
        f, ((ax1, ax2), (ax3, ax4))  = plt.subplots(2, 2)
        # when looking at radius effects focus on the central slices
        df_r = df[np.abs(df.height_dist_mm) <= HEIGHT_OPTI_PLUS_MINUS]
        df_r_cin = df_r[df_r.Location.isin(['centre', 'in'])]
        df_r_out = df_r[df_r.Location.isin(['out'])]
        sns.lineplot(df_r_cin, x="radial_dist_mm", y=y_lab, hue="ROI",
                     ax=ax1, palette=pal_cin,
                     estimator='mean', errorbar=('ci', 95))
        sns.lineplot(df_r_out, x="radial_dist_mm", y=y_lab, hue="ROI",
                     ax=ax2, palette=pal_out,
                     estimator='mean', errorbar=('ci', 95))
        for ax in [ax1, ax2]:
            ax.set_ylim(ylim_r)
            ax.set_xlabel("radial distance (mm)")

        # when looking at height effects focus on a central cylinder in the vial
        df_h = df[df.radial_dist_mm <= RADIUS_OPTI_PLUS_MINUS]
        df_h_cin = df_h[df_h.Location.isin(['centre', 'in'])]
        df_h_out = df_h[df_h.Location.isin(['out'])]
        sns.lineplot(df_h_cin, x="height_dist_mm", y=y_lab, hue="ROI",
                     ax=ax3, palette=pal_cin,
                     estimator='mean', errorbar=('ci', 95))
        sns.lineplot(df_h_out, x="height_dist_mm", y=y_lab, hue="ROI",
                     ax=ax4, palette=pal_out,
                     estimator='mean', errorbar=('ci', 95))
        for ax in [ax3, ax4]:
            ax.set_ylim(ylim_h)
            ax.set_xlabel("height distance (mm)")

        for ax, tlt in zip([ax1, ax2, ax3, ax4],
                           ["(a)", "(b)", "(c)", "(d)"]):
            ax.set_title(tlt)
            ax.get_legend().remove()
            ax.yaxis.grid(True)
            ax.xaxis.grid(True)
        plt.pause(0.0001)


        f.set_size_inches(14.0, 12.0) # width, height
        f.tight_layout()
        f.savefig("Figure3_%s.png" % plot_str, dpi=DPI)
        f.savefig("Figure3_%s.eps" % plot_str)
        f.savefig("Figure3_%s.pdf" % plot_str)


if __name__ == "__main__":
    main()
    print("----------------------------------------- FIN ------------------------------------------")
    plt.show()
