# Supplementary material for: Open-source quality assurance for multi-parametric MRI: a diffusion analysis update for the magnetic resonance biomarker assessment software (MR-BIAS)
Source: MAGMA. 2025 Apr 26;38(4):639–51. doi: 10.1007/s10334-025-01252-4 (PMC12443916; doi:10.1007/s10334-025-01252-4)
Supplement: Supplementary file 14 — Supplementary file14 (PY 20 kb) [file 10334_2025_1252_MOESM14_ESM.py]

import copy
import re
import os
from collections import OrderedDict
from enum import IntEnum

import tempfile
import shutil

import scipy.io as scio
import scipy.stats as scistats

import matplotlib.pyplot as plt
import seaborn as sns
import pydicom as dcm
import pandas as pd

# to handle relative paths (for calls inside or outside package)
from pathlib import Path

import SimpleITK as sitk
import numpy as np

import matplotlib as mpl

import datetime

from reportlab.lib.pagesizes import A4, A3, landscape
from reportlab.lib.units import inch, cm
import PIL
import io

MRBIAS_OUTPUT_FILENAME_MAN_SLICE = "data/MRBIAS_DW_DATA_R8_FT.csv"
MRBIAS_OUTPUT_FILENAME = "data/MRBIAS_DW_DATA_R5_H10_FT.csv" # optimal ROI size
EMBRACE_OUTPUT_FILENAME = "data/EMBRACE_DW_DATA.csv" 

EXCLUDE_INST_F = True    # due to MR-BIAS not analysing enhanced DICOM data (this had no significant impact on the study reported metrics)
EXCLUDE_INST_N_BENCH = True # Outer 50% PVP vial was excluded in original analysis (NaN) values
#EXCLUDE_INST_N_INSTITUTE  these have been explicitly left out of the datafiles


AXES_TITLE_SIZE = 20
AXES_LABEL_SIZE = 17
AXES_TICK_SIZE  = 14
DPI = 1200
theme_dict = {**sns.axes_style("white"), "grid.linestyle": ":",
              #'font.family':['serif','sans-serif'],
              #'font.serif':'Times New Roman',
              #'font.sans-serif':'Computer Modern Sans Serif',
              'axes.titlesize': AXES_TITLE_SIZE,
              'axes.labelsize': AXES_LABEL_SIZE,
              'xtick.labelsize': AXES_TICK_SIZE,
              'ytick.labelsize': AXES_TICK_SIZE}
sns.set_theme(rc=theme_dict)


def main():

    # parse/load the analysis data
    df_mrbias_mslc = pd.read_csv(MRBIAS_OUTPUT_FILENAME_MAN_SLICE)
    df_mrbias_mslc["Field"] = df_mrbias_mslc["Field"].astype(str)

    df_mrbias = pd.read_csv(MRBIAS_OUTPUT_FILENAME)
    df_mrbias["Field"] = df_mrbias["Field"].astype(str)

    df_embrace = pd.read_csv(EMBRACE_OUTPUT_FILENAME)
    df_embrace["Field"] = df_embrace["Field"].astype(str)


    for df in [df_mrbias_mslc, df_mrbias, df_embrace]:
        df = df.sort_values(['Institute', 'ROI', 'SeriesNumber'], ascending=[True, True, True])

    for df in [df_mrbias_mslc, df_mrbias, df_embrace]:
        df.loc[:, "ROILabel"] = ""
        for roi_num, pos_str in zip(range(13), ['centre', 'in', 'out',
                                                'in', 'out',
                                                'in', 'out',
                                                'in', 'out',
                                                'in', 'out',
                                                'in', 'out']):
            pvp = df[df.ROI == roi_num].PvpConcentration.unique()[0]
            df.loc[df.ROI == roi_num, "ROILabel"] = "%s\n%s" % ('{:,.0%}'.format(pvp/100.), pos_str)


    # seperate benchmark and study/institutional protocol fits
    # MRBIAS (manual slice)
    df_mrb_bench_mslc = df_mrbias_mslc[df_mrbias_mslc.Protocol == "benchmark"]   # BENCHMARK PROTOCOL
    df_mrb_bench_mslc = df_mrb_bench_mslc[df_mrb_bench_mslc.FitLabel == "All-bvals"]       # ALL B_VALS
    df_mrb_study_mslc = df_mrbias_mslc[df_mrbias_mslc.Protocol == "study"]   # STUDY PROTOCOL
    df_mrb_study_mslc = df_mrb_study_mslc[df_mrb_study_mslc.FitLabel.isin(["Exclude-b0", "Spec-bvals"])] # [200, 1000]
    # MRBIAS
    df_mrb_bench = df_mrbias[df_mrbias.Protocol == "benchmark"]   # BENCHMARK PROTOCOL
    df_mrb_bench = df_mrb_bench[df_mrb_bench.FitLabel == "All-bvals"]       # ALL B_VALS
    df_mrb_study = df_mrbias[df_mrbias.Protocol == "study"]   # STUDY PROTOCOL
    df_mrb_study = df_mrb_study[df_mrb_study.FitLabel.isin(["Exclude-b0", "Spec-bvals"])] # [200, 1000]
    # EMBRACE
    df_ece_bench = df_embrace[df_embrace.Protocol == "benchmark"]   # BENCHMARK PROTOCOL
    df_ece_bench = df_ece_bench[df_ece_bench.FitLabel == "All-bvals"]       # ALL B_VALS
    df_ece_study = df_embrace[df_embrace.Protocol == "study"]   # STUDY PROTOCOL
    df_ece_study = df_ece_study[df_ece_study.FitLabel.isin(["Exclude-b0", "Spec-bvals"])] # [200, 1000]

    # INSTITUTE N (benchmark)
    # Outer 50% PVP vial was excluded in original analysis (NaN) values
    # Exclude the same ROI from MRBIAS analysis also
    if EXCLUDE_INST_N_BENCH:
        df_ece_bench.loc[(df_ece_bench.Institute=="InstituteN") & (df_ece_bench.ROI==12), "ADC"] = np.nan
        df_mrb_bench.loc[(df_mrb_bench.Institute=="InstituteN") & (df_mrb_bench.ROI==12), "ADC"] = np.nan
        df_mrb_bench_mslc.loc[(df_mrb_bench_mslc.Institute=="InstituteN") & (df_mrb_bench_mslc.ROI==12), "ADC"] = np.nan

    if EXCLUDE_INST_F:
        # INSTITUTE F (benchmark)
        # Excluded from MR-BIAS study due to no enhanced DICOM support (looking at difference to embrace metrics if this is excluded)
        df_ece_bench.loc[df_ece_bench.Institute == "InstituteF", "ADC"] = np.nan
        df_ece_study.loc[df_ece_study.Institute == "InstituteF", "ADC"] = np.nan

    f, (ax1, ax2) = plt.subplots(1, 2)

    # join the benchmark dataframes
    df_mrb_bench_mslc.loc[:, 'Analysis'] = "MRBIAS_MSL"
    df_mrb_bench.loc[:, 'Analysis']      = "MRBIAS"
    df_ece_bench.loc[:, 'Analysis']      = "EMBRACE"
    df_bench = pd.concat([df_mrb_bench_mslc, df_mrb_bench, df_ece_bench])
    compare_analyses(df_bench, "BENCHMARK PROTOCOL", [7.0e-6, 4.0e-6], ax1, "(a)", annotate_axes=True)

    # join the study dataframes
    df_mrb_study_mslc.loc[:, 'Analysis'] = "MRBIAS_MSL"
    df_mrb_study.loc[:, 'Analysis']      = "MRBIAS"
    df_ece_study.loc[:, 'Analysis']      = "EMBRACE"
    df_study = pd.concat([df_mrb_study_mslc, df_mrb_study, df_ece_study])
    compare_analyses(df_study, "INSTITUTE PROTOCOL", [6.0e-6, 3.0e-6], ax2, "(b)")

    #
    f.set_size_inches(14.0, 8.0)
    f.tight_layout()
    f.subplots_adjust(wspace=0.175)#, right=0.98)  # , hspace=0.15)

    f.savefig("Figure4.png", dpi=DPI)
    f.savefig("Figure4.eps")
    f.savefig("Figure4.pdf")


def compare_analyses(df_comp, suptitle, tol_vec, ax1, ax_title, annotate_axes=False, detail_plots=False):
    df_comp = df_comp.reset_index(drop=True)

    x_label = r"ADC$_{true}$ (mm$^2$/s x10$^{-3}$)"
    y_label = r"$\Delta$ADC (mm$^2$/s x10$^{-4}$)"
    y_label_ADC_um = r"ADC ($\mu$m$^2$/s)"
    y_label_dADC_um = r"bias ($\mu$m$^2$/s)" #r"$\Delta$ADC$_{\mathrm{meas}-\mathrm{ref}}$ ($\mu$m$^2$/s)"
    y_label_dADC_um_comp = r"$\Delta$ADC$_{\mathrm{mrbias}-\mathrm{embrace}}$ ($\mu$m$^2$/s)"
    df_comp.loc[:, x_label] = df_comp['ADC_0deg'] * 1000
    df_comp.loc[:, y_label] = (df_comp['ADC'] - df_comp['ADC_0deg']) * 10000
    df_comp.loc[:, y_label_dADC_um] = df_comp[y_label] * 100   # for metric calculation

    for analysis_name in ["MRBIAS", "MRBIAS_MSL", "EMBRACE"]:
        print(analysis_name, df_comp[df_comp.Analysis == analysis_name].shape)

    # average the four passes per institute
    df_subset = df_comp[["Make", "Institute", "ROI", "ROILabel", "Manufacturer", "Field", "Analysis", "ADC_0deg", "ADC"]]
    df_inst = df_subset.groupby(["Make", "Institute", "ROI", "ROILabel", "Manufacturer", "Field", "Analysis"])
    df_comp_mean = df_inst.mean()
    df_comp_mean = df_comp_mean.droplevel(axis=0, level=0).reset_index()
    df_comp_mean.loc[:, x_label] = df_comp_mean['ADC_0deg'] * 1000
    df_comp_mean.loc[:, y_label] = (df_comp_mean['ADC'] - df_comp_mean['ADC_0deg']) * 10000
    df_comp_mean.loc[:, y_label_dADC_um] = df_comp_mean[y_label] * 100
    df_comp_mean.loc[:, y_label_ADC_um] = df_comp_mean["ADC"] * 1e6


    report_bias(df_comp, y_label_dADC_um, suptitle)
    report_shortterm_pcntRC(df_comp, suptitle)
    report_institutue_pcntRDC(df_comp, suptitle)


    # plot it
    inst_list = df_comp.Institute.unique()
    inst_list.sort()
    hue_order = ["EMBRACE", "MRBIAS_MSL", "MRBIAS"]

    for df, post_str in zip([df_comp_mean], # df_comp,
                            ["average"]): # "all passes",

        # mark equivalence/significance on labels
        tost_analysis(df_comp, y_label, tol_vec, df)


        for label, ax in zip([y_label_dADC_um],
                             [ax1]):

            sns.boxplot(df, x="ROILabelEquiv", y=label, hue="Analysis", hue_order=hue_order,
                        fliersize=0, palette={"EMBRACE": 'xkcd:white', "MRBIAS_MSL": 'xkcd:light grey', "MRBIAS": 'xkcd:dusty purple'},
                        linewidth=1.0, ax=ax)
            sns.stripplot(df, x="ROILabelEquiv", y=label, hue="Analysis", hue_order=hue_order,
                          palette={"EMBRACE": 'xkcd:black', "MRBIAS_MSL": 'xkcd:black', "MRBIAS": 'xkcd:black'},
                          ax=ax, dodge=True, alpha=0.5, size=2.5)
            ax.yaxis.grid(True)

        # clean up the legend
        ax1.get_legend().remove()
        YMIN = -60.0
        ax1.set_ylim([YMIN, 75.])
        ax1.set_title(ax_title)
        ax1.set_xlabel("")

        # add some annotations
        if annotate_axes:
            YMIN_AX = -66.0
            space = 4.2
            ax1.annotate('PVP:', xy=(-2.5, YMIN_AX), annotation_clip=False, fontsize=AXES_TICK_SIZE)
            ax1.annotate('Location:', xy=(-2.5, YMIN_AX-space), annotation_clip=False, fontsize=AXES_TICK_SIZE)
            ax1.annotate('Manual:', xy=(-2.5, YMIN_AX-2*space), annotation_clip=False, fontsize=AXES_TICK_SIZE)
            ax1.annotate('Optimal:', xy=(-2.5, YMIN_AX-3*space), annotation_clip=False, fontsize=AXES_TICK_SIZE)


        # sns.move_legend(ax2, loc="upper left", bbox_to_anchor=(1, 1),
        #                 handles=ax.legend_.legendHandles[:3],
        #                 labels=["vanHoudt", "MR-BIAS\n(manual slice)", "MR-BIAS"])


    if detail_plots:
        for inst in inst_list:
            f, (ax1, ax2) = plt.subplots(1, 2)
            f.suptitle(inst)

            df_inst = df_comp[df_comp.Institute.str.match(inst)]
            sns.stripplot(df_inst, x="ROI", y=y_label,
                          hue="Analysis", hue_order=["EMBRACE", "MRBIAS"],
                          dodge=True, ax=ax1)
            ax1.set_ylim([-1.5, 1.5])
            ax1.grid('on')

            # add the average into the plot
            df_inst_av = df_comp_mean[df_comp_mean.Institute.str.match(inst)]
            #df_plot_av = df_plot_av.droplevel(axis=0, level=0).reset_index()
            sns.stripplot(df_inst_av, x="ROI", y=y_label,
                          hue="Analysis", hue_order=["EMBRACE", "MRBIAS"], marker="D",
                          dodge=True, ax=ax2)
            ax2.set_ylim([-1.5, 1.5])
            ax2.grid('on')

    # make a summary figure to highlight the average differences per ROI
    df_mrb_mean = df_comp_mean[df_comp_mean.Analysis=="MRBIAS"]
    df_ece_mean = df_comp_mean[df_comp_mean.Analysis=="EMBRACE"]

    df_comp_av_merge = pd.merge(df_mrb_mean, df_ece_mean, on=["Institute", "ROI", "ROILabel", "Manufacturer", "Field", "ADC_0deg"], suffixes=("_mrb", "_ece"))
    df_comp_av_merge.loc[:, y_label_dADC_um_comp] = df_comp_av_merge["%s_mrb" % y_label_ADC_um] - df_comp_av_merge["%s_ece" % y_label_ADC_um]
    f, ax1 = plt.subplots(1, 1)
    f.suptitle(suptitle)
    sns.barplot(df_comp_av_merge, x="ROILabel", y=y_label_dADC_um_comp,
                hue="Institute", hue_order=inst_list, palette=sns.color_palette("hls", 14),
                ax=ax1)
    ax1.set_ylim([-0.5*100, 0.5*100])
    ax1.yaxis.grid(True)
    sns.move_legend(ax1, "upper left", bbox_to_anchor=(1, 1))
    f.tight_layout()

def report_bias(df_comp, y_label_dADC_um, suptitle):
    # report the bias range (as in  van Houdt et al.)
    # 10.1016/j.radonc.2020.09.013

    df_comp = df_comp.dropna(subset=[y_label_dADC_um])
    inst_list = df_comp.Institute.unique()
    inst_list.sort()
    for df_a, lbl in zip([df_comp],
                         ["ALL"]):
        mrb_bias_list = []
        mrb_msl_bias_list = []
        ece_bias_list = []
        for inst_name in inst_list:
            df_inst = df_a[df_a.Institute == inst_name]
            for bias_list, analysis_name in zip([mrb_bias_list, mrb_msl_bias_list, ece_bias_list],
                                                ["MRBIAS", "MRBIAS_MSL", "EMBRACE"]):
                df_inst_i = df_inst[df_inst.Analysis == analysis_name]
                bias_list.append(np.nanmean(df_inst_i[y_label_dADC_um]))

        # print("%s[%s] EMBRACE           : bias range [%f, %f]" % (suptitle, lbl, np.min(ece_bias_list), np.max(ece_bias_list)))
        # ece_bias_list = np.array(ece_bias_list)
        # ece_bias_list_mtch = ece_bias_list[np.logical_not(np.isnan(mrb_bias_list))]
        print("%s[%s] EMBRACE    :bias range [%d, %d]" % (
        suptitle, lbl, np.round(np.nanmin(ece_bias_list)), np.round(np.nanmax(ece_bias_list))))
        print("%s[%s] MRBIAS (man slc) : bias range [%d, %d]" % (
        suptitle, lbl, np.round(np.nanmin(mrb_msl_bias_list)), np.round(np.nanmax(mrb_msl_bias_list))))
        print("%s[%s] MRBIAS            : bias range [%d, %d]" % (
        suptitle, lbl, np.round(np.nanmin(mrb_bias_list)), np.round(np.nanmax(mrb_bias_list))))


def report_shortterm_pcntRC(df_a, suptitle):
    # report the short term repeatability (%RC) for each institute (as in  van Houdt et al.)
    # 10.1016/j.radonc.2020.09.013
    df_a = df_a.dropna(subset=['ADC'])
    inst_list = df_a.Institute.unique()
    inst_list.sort()
    mrb_RC_list = []
    mrb_msl_RC_list = []
    ece_RC_list = []
    for inst_name in inst_list:
        df_inst = df_a[df_a.Institute == inst_name]
        for RC_list, analysis_name in zip([mrb_RC_list, mrb_msl_RC_list, ece_RC_list],
                                          ["MRBIAS", "MRBIAS_MSL", "EMBRACE"]):
            df_inst_i = df_inst[df_inst.Analysis == analysis_name]
            # calculate the within-subject standard deviation (wCV)
            # as described in: doi/10.1002/jmri.26518
            # ===============================================================
            # - calculate variance of repeat measurements in each ROI
            df_i = df_inst_i[
                ["Make", "Institute", "ROI", "ROILabel", "Manufacturer", "Field", "Analysis", "ADC_0deg", "ADC"]]
            df_i = df_i.groupby(["Make", "Institute", "ROI", "ROILabel", "Manufacturer", "Field", "Analysis"]).agg(
                ADC_var=("ADC", "var"),
                ADC_std=("ADC", "std"),
                ADC_mean=("ADC", "mean"))
            df_i = df_i.droplevel(axis=0, level=0).reset_index()
            df_i.loc[:, "wCV2"] = df_i.ADC_var / (df_i.ADC_mean * df_i.ADC_mean)

            # - calculate the mean variance across ROIs
            wCV2 = df_i.wCV2.mean()
            wCV = np.sqrt(wCV2) * 100.0
            pcntRC = 2.77 * wCV
            RC_list.append(pcntRC)
    print("%s EMBRACE     :pctRC (median, min-max): %f, %f-%f" % (suptitle, np.nanmedian(ece_RC_list),
                                                                  np.nanmin(ece_RC_list),
                                                                  np.nanmax(ece_RC_list)))
    print("%s MRB_MAN SLC :pctRC (median, min-max): %f, %f-%f" % (suptitle, np.nanmedian(mrb_msl_RC_list),
                                                                  np.nanmin(mrb_msl_RC_list),
                                                                  np.nanmax(mrb_msl_RC_list)))
    print("%s MRB_OPTI    :pctRC (median, min-max): %f, %f-%f" % (suptitle, np.nanmedian(mrb_RC_list),
                                                                  np.nanmin(mrb_RC_list),
                                                                  np.nanmax(mrb_RC_list)))

def report_institutue_pcntRDC(df_a, suptitle):
    # report the short term repeatability (%RC) for each institute (as in  van Houdt et al.)
    # 10.1016/j.radonc.2020.09.013
    df_a = df_a.dropna(subset=['ADC'])
    inst_list = df_a.Institute.unique()
    inst_list.sort()
    # make a dataframe of the first measurements only (using the lowest SeriesNumber per institute)
    first_scan_data_vector = []
    for inst_name in inst_list:
        df_inst = df_a[df_a.Institute == inst_name]
        print(inst_name, pd.unique(df_inst.SeriesNumber), ":", pd.unique(df_inst.SeriesNumber)[0])
        df_0 = df_inst[df_inst.SeriesNumber==pd.unique(df_inst.SeriesNumber)[0]]
        assert df_0.shape[0]==39 or \
               ((inst_name=="InstituteN") and (df_0.shape[0]==36)) or \
               ((inst_name=="InstituteF") and (df_0.shape[0]==13)), "report_institutue_pcntRDC(): %s only has %d" % (inst_name, df_0.shape[0])
        first_scan_data_vector.append(df_0)

    df_first = pd.concat(first_scan_data_vector)

    # calculate the within-subject standard deviation (wCV)
    # in this case the wCV is across institutes
    # wCV as described in: doi/10.1002/jmri.26518
    # ===============================================================
    df_i = df_first[
        ["ROILabel", "ROI", "Analysis", "ADC_0deg", "ADC"]]
    df_i = df_i.dropna(subset=['ADC'])
    df_i = df_i.groupby(["ROILabel", "ROI", "Analysis", "ADC_0deg"]).agg(
        ADC_var=("ADC", "var"),
        ADC_std=("ADC", "std"),
        ADC_mean=("ADC", "mean"))
    df_i = df_i.droplevel(axis=0, level=0).reset_index()
    df_i.loc[:, "wCV2"] = (df_i.ADC_var / (df_i.ADC_mean * df_i.ADC_mean))

    for analysis_name in ["EMBRACE", "MRBIAS_MSL", "MRBIAS"]:
        df_analysis = df_i[df_i.Analysis == analysis_name]
        wCV2 = df_analysis.wCV2.mean()
        wCV = np.sqrt(wCV2) * 100.0
        pcntRDC = 2.77 * wCV
        print("%s %s     :pctRDC = %f" % (suptitle, analysis_name, pcntRDC))
    return None


def tost_analysis(df, y_label, tol_vec, df_to_label=None):
    # make a summary figure to highlight the average differences per ROI
    df_mrb = df[df.Analysis == "MRBIAS"]
    df_mrb_msl = df[df.Analysis == "MRBIAS_MSL"]
    df_ece = df[df.Analysis == "EMBRACE"]

    how_to_merge = 'inner'

    # setup comparison of embrace to mrbias
    df_comp_ece_mrb = pd.merge(df_mrb, df_ece,
                               on=["Institute", "ROI", "ROILabel", "Manufacturer", "Field", "ADC_0deg", "SeriesNumber"],
                               suffixes=("_mrb", "_ece"),
                               how=how_to_merge)
    df_comp_ece_mrb.loc[:, y_label] = df_comp_ece_mrb["%s_mrb" % y_label] - df_comp_ece_mrb["%s_ece" % y_label]

    # setup comparison of embrace to mrbias (manual slices)
    df_comp_ece_mrb_msl = pd.merge(df_mrb_msl, df_ece,
                                   on=["Institute", "ROI", "ROILabel", "Manufacturer", "Field", "ADC_0deg", "SeriesNumber"],
                                   suffixes=("_mrb", "_ece"),
                                   how=how_to_merge)
    df_comp_ece_mrb_msl.loc[:, y_label] = df_comp_ece_mrb_msl["%s_mrb" % y_label] - df_comp_ece_mrb_msl["%s_ece" % y_label]


    roi_labels = df.ROILabel.unique()


    mrb_equiv_dict = OrderedDict()
    mrb_msl_equiv_dict = OrderedDict()

    for df_comp, equiv_dict, tol in zip([df_comp_ece_mrb, df_comp_ece_mrb_msl],
                                        [mrb_equiv_dict, mrb_msl_equiv_dict],
                                        tol_vec):

        for roi_label in roi_labels:
            df_roi = df_comp[df_comp.ROILabel == roi_label]
            # prepare comparison vectors
            mrbias_adc = df_roi.ADC_mrb
            embrace_adc = df_roi.ADC_ece
            # cary out the TOST
            pval_tost = tost_wilcoxon(embrace_adc, mrbias_adc, tol)
            sig_str = ""
            if pval_tost < 0.05:
                sig_str = "*  "
            if pval_tost < 0.01:
                sig_str = "** "
            if pval_tost < 0.005:
                sig_str = "***"
            #print("\t\t\t\t\t [%s] pvalue: %0.4f%s" % (roi_label, pval_tost, sig_str))
            # add to the label dict
            equiv_dict[roi_label] = "<%.0f%s" % (tol*1e6, sig_str)

    # add a modified label to the dataframe
    if df_to_label is not None:
        df_to_label.loc[:, "ROILabelEquiv"] = ""
        for roi_label in roi_labels:
            equiv_str = "\n%s\n%s" %  (mrb_msl_equiv_dict[roi_label], mrb_equiv_dict[roi_label])
            df_to_label.loc[df_to_label.ROILabel==roi_label, "ROILabelEquiv"] = df_to_label[df_to_label.ROILabel==roi_label].ROILabel + equiv_str


def tost_wilcoxon(a, b, bound):
    #
    # TOST
    # modified from https://rowannicholls.github.io/python/statistics/hypothesis_testing/tost_paired.html
    #
    # bound = Magnitude of region of similarity

    # Paired two-sample wilcoxon signed rank test
    _, p_greater = scistats.wilcoxon(a + bound, b, alternative='greater')
    _, p_less = scistats.wilcoxon(a - bound, b, alternative='less')
    # Choose the maximum p-value
    pval = max(p_less, p_greater)
    return pval


if __name__ == "__main__":
    main()
    print("----------------------------------------- FIN ------------------------------------------")
    plt.show()
