# Supplementary material for: Open-source quality assurance for multi-parametric MRI: a diffusion analysis update for the magnetic resonance biomarker assessment software (MR-BIAS)
Source: MAGMA. 2025 Apr 26;38(4):639–51. doi: 10.1007/s10334-025-01252-4 (PMC12443916; doi:10.1007/s10334-025-01252-4)
Supplement: Supplementary file 15 — Supplementary file15 (PY 4 kb) [file 10334_2025_1252_MOESM15_ESM.py]

import copy
import re
import os
from collections import OrderedDict
from enum import IntEnum

import tempfile
import shutil

import scipy.io as scio
import scipy.stats as scistats

import matplotlib.pyplot as plt
import seaborn as sns
import pydicom as dcm
import pandas as pd

# to handle relative paths (for calls inside or outside package)
from pathlib import Path

import SimpleITK as sitk
import numpy as np

import matplotlib as mpl

import datetime

from reportlab.lib.pagesizes import A4, A3, landscape
from reportlab.lib.units import inch, cm
import PIL
import io


MRBIAS_DATAFILE = r"data/CARR_OFFLINE_INLINE.csv"

HEIGHT_OPTI_PLUS_MINUS = 4.0
RADIUS_OPTI_PLUS_MINUS = 5.0


AXES_TITLE_SIZE = 20
AXES_LABEL_SIZE = 17
AXES_TICK_SIZE  = 14
DPI = 1200
theme_dict = {**sns.axes_style("white"), "grid.linestyle": ":",
              #'font.family':['serif','sans-serif'],
              #'font.serif':'Times New Roman',
              #'font.sans-serif':'Computer Modern Sans Serif',
              'axes.titlesize': AXES_TITLE_SIZE,
              'axes.labelsize': AXES_LABEL_SIZE,
              'xtick.labelsize': AXES_TICK_SIZE,
              'ytick.labelsize': AXES_TICK_SIZE}
sns.set_theme(rc=theme_dict)


def main():

    # load data
    df = pd.read_csv(MRBIAS_DATAFILE)

    # add in some additional information
    for roi_num, pos_str, pvp, adc_ref in zip(range(1, 14), ['centre', 'in', 'out',
                                                             'in', 'out',
                                                             'in', 'out',
                                                             'in', 'out',
                                                             'in', 'out',
                                                             'in', 'out'],
                                              [0, 0, 0, 10, 10, 20, 20, 30, 30, 40, 40, 50, 50],
                                              [1109., 1109., 1109., 817., 817., 579., 579., 380., 380., 220., 220., 110., 110.]):
        roi_str = "ROI %d" % roi_num
        df.loc[df.RoiLabel == roi_str, "PVP"] = '{:,.0%}'.format(pvp / 100.)
        df.loc[df.RoiLabel == roi_str, "Location"] = pos_str
        df.loc[df.RoiLabel == roi_str, "D_reference"] = adc_ref
        df.loc[df.RoiLabel == roi_str, "ROI"] = "%s\n%s" % ('{:,.0%}'.format(pvp / 100.), pos_str)

    df.sort_values(["PVP", "Location"], ascending=[True, True], inplace=True)

    df.rename(columns={r"D (um^2/s)": "D", "method": "Analysis"}, inplace=True)
    y_label_dADC_um = r"bias ($\mu$m$^2$/s)"
    df.loc[:, y_label_dADC_um] = df.D - df.D_reference

    # quantify the differences in values
    df_offline = df[df.Analysis == "offline"]
    df_inline = df[df.Analysis == "inline"]
    df_offline = df_offline[["ROI", "month", "pass", "D"]]
    df_inline = df_inline[["ROI", "month", "pass", "D"]]
    df_merge = pd.merge(df_offline, df_inline,
                        on=["ROI", "month", "pass"],
                        suffixes=("_offline", "_inline"))
    y_label_dADC_in_off = r"bias$_\mathrm{inline}$ - bias$_\mathrm{offline}$ ($\mu$m$^2$/s)"
    df_merge.loc[:, y_label_dADC_in_off] = df_merge["D_inline"] - df_merge["D_offline"]
    print("Average difference:", np.mean(df_merge["D_inline"] - df_merge["D_offline"]), "um2/s")


    f, (ax1, ax2) = plt.subplots(1, 2, gridspec_kw={'width_ratios': [3, 1]})

    hue_order = ["offline", "inline"]
    pal = {"inline": 'xkcd:white', "offline": 'xkcd:dusty purple'}
    sns.boxplot(df, x="ROI", y=y_label_dADC_um, hue="Analysis", hue_order=hue_order,
                    fliersize=0,
                    palette=pal,
                    linewidth=1.0, ax=ax1)
    g = sns.boxplot(df_merge, x=None, y=y_label_dADC_in_off,
                    palette=["xkcd:white"],
                    fliersize=0,
                    linewidth=1.0, ax=ax2)
    g = sns.stripplot(df_merge, x=None, y=y_label_dADC_in_off, palette=["xkcd:black"], alpha=0.5, size=2.5, ax=ax2)

    for ax, tlt in zip([ax1, ax2],
                       ["(a)", "(b)"]):
        ax.set_title(tlt)
        ax.yaxis.grid(True)
        #ax.xaxis.grid(True)
    ax1.set_ylim([-5., 35.])
    ax1.get_legend().remove()
    plt.pause(0.0001)

    f.set_size_inches(14.0, 8.0)
    f.tight_layout()
    f.subplots_adjust(wspace=0.175)  # , right=0.98)  # , hspace=0.15)

    YMIN_AX = -6.75
    space = 1.15
    ax1.annotate('PVP:', xy=(-1.75, YMIN_AX), annotation_clip=False, fontsize=AXES_TICK_SIZE)
    ax1.annotate('Location:', xy=(-1.75, YMIN_AX - space), annotation_clip=False, fontsize=AXES_TICK_SIZE)

    f.savefig("SuppFigure2.png", dpi=DPI)
    f.savefig("SuppFigure2.eps")
    f.savefig("SuppFigure2.pdf")


if __name__ == "__main__":
    main()
    print("----------------------------------------- FIN ------------------------------------------")
    plt.show()
